# Supplementary material for: Blood feeding-induced transcriptomic changes in the hard tick Ixodes persulcatus
Source: Front Insect Sci. 2026 Feb 23;6:1669026. doi: 10.3389/finsc.2026.1669026 (PMC12968816; doi:10.3389/finsc.2026.1669026)
Supplement: Supplementary file 1 [file Table1.xlsx]

## Sheet: Sheet1
Table S1 Stability assessment of the reference gene RPS14 across feeding stages.
Feeding stage	RNA-seq FPKM (RPS14)	log2 FC vs unfed	q-value (vs unfed)	qRT-PCR mean Ct	qRT-PCR SD (Ct)	ΔCt vs unfed	ΔCt SD	−ΔΔCt
Unfed	153.48	0	NA	24.3011	0.129979	0	0	0
Semi-engorged	135.97	-0.264628	0.118901	NA	NA	NA	NA	NA
Engorged	135.97	-0.239856	0.319583	24.9899	0.126855	0.688789	0.18	-0.69
FPKM values and differential expression statistics were derived from the transcriptome dataset, while Ct values were obtained from qRT-PCR assays using whole-body RNA from unfed and fully engorged females.
