# Supplementary material for: Blood feeding-induced transcriptomic changes in the hard tick Ixodes persulcatus
Source: Front Insect Sci. 2026 Feb 23;6:1669026. doi: 10.3389/finsc.2026.1669026 (PMC12968816; doi:10.3389/finsc.2026.1669026)
Supplement: Supplementary file 2 [file Table2.xlsx]

## Sheet: Sheet1
Table S2 Validation of RNA-seq data by RT-qPCR
Gene ID	RT-qPCR (−ΔΔCq)	RNA-seq (log₂ FC)	Primer 1 for RT-qPCR	Primer 2 for RT-qPCR
qIper-Unigene24334	-3.04144	-2.1613	CGAGATGTCTGTGATGTC	AGAGTCTTGCATTGATAGC
qIper-Unigene27113	-3.11808	-3.0401	TGGCACTGAACAACATTG	ATGAGGCAGACAGGATTC
qIper-Unigene28712	-0.71241	-1.2739	TTGGATTAAGTGACTGGT	ATTAGCGAAGAGACAAGT
qIper-Unigene28771	-3.06333	-2.3016	GAGTGTTCTTCTTCCATA	TAGATTTCGCAAGTATTTC
qIper-Unigene29171	-3.58545	-3.1012	TCTTCTTGTGATCTGTTAGC	TCTGCCGATTCTTCATTG
qIper-Unigene29390	-3.58355	-3.1579	CTCCTCAACATAGTCAAG	CTCTGGTAGATTGGATTC
qIper-Unigene29405	-2.60931	-2.2631	TCCGTAACAATGACAACAATGA	AGAACCGCACTACCACTT
qIper-Unigene12315	1.8409	2.1244	TTAGCCACATCAGAAGGA	TCAAGAGACCATCACCAA
qIper-Unigene14764	1.16013	2.3605	ATCTGTACTCTGATTCCT	ACAATAGTTCGTGGTAAT
qIper-Unigene15193	2.12922	1.8952	ATTTATTAAGTGCCCCTA	TACAACACCTATATGATGA
qIper-Unigene21493	3.02639	3.3566	GATGGTATGCTGTATGTT	TTCAGTTCTGTAGTCTTG
qIper-Unigene23775	3.96127	4.3805	AAGGTACTGACGAGATTG	CACTTGACTCTTCATTCC
qIper-Unigene24057	4.02677	3.479	AAGTGGACGAAAGGTGAA	CAGCGGTTAGGATAGGAAT
qIper-Unigene25972	3.09226	2.8744	AATAACGGACAATACTCA	GTTGTTCTAACTTGCTAA
qIper-Unigene26690	1.14669	1.8431	GACTTTGCTCATCTGGGTTAT	TGAAGGAGGTGCTGCTAT
qIper-Unigene17784	-0.94782	-1.0998	AGCCATTCAATCTGTTCAAG	AACGGTAGGACTTCTGGTA
S14	/	/	GTTGTCTTGTCTCTTCGTA	AACAGGGCTCTAACTCTA
Note: S14 was used as one of the reference genes
