# Supplementary material for: Blood feeding-induced transcriptomic changes in the hard tick Ixodes persulcatus
Source: Front Insect Sci. 2026 Feb 23;6:1669026. doi: 10.3389/finsc.2026.1669026 (PMC12968816; doi:10.3389/finsc.2026.1669026)
Supplement: Supplementary file 3 [file Table3.xls]

## Sheet: GO annotatation
Table S3 GO analysis of unigenes
Seq. Name	#GOs	GOs
CL100.Contig1_Ip-T	1	GO:0016020
CL100.Contig2_Ip-T	1	GO:0016020
CL1003.Contig2_Ip-T	9	GO:0006805	GO:0001889	GO:0071385	GO:0019899	GO:0014070	GO:0005792	GO:0006725	GO:0004301	GO:0016020
CL1004.Contig1_Ip-T	2	GO:0055085	GO:0016021
CL1006.Contig1_Ip-T	5	GO:0020037	GO:0009055	GO:0070330	GO:0055114	GO:0050591
CL1006.Contig2_Ip-T	5	GO:0020037	GO:0009055	GO:0070330	GO:0055114	GO:0050591
CL1008.Contig1_Ip-T	3	GO:0016020	GO:0016787	GO:0004872
CL1008.Contig2_Ip-T	3	GO:0016020	GO:0016787	GO:0004872
CL1009.Contig1_Ip-T	3	GO:0005097	GO:0005622	GO:0032851
CL1009.Contig2_Ip-T	3	GO:0005097	GO:0005622	GO:0032851
CL1014.Contig1_Ip-T	4	GO:0006810	GO:0009987	GO:0016020	GO:0005215
CL1014.Contig2_Ip-T	4	GO:0006810	GO:0009987	GO:0016020	GO:0005215
CL1019.Contig1_Ip-T	3	GO:0016020	GO:0044444	GO:0043231
CL1019.Contig2_Ip-T	4	GO:0005770	GO:0005886	GO:0005764	GO:0044425
CL1023.Contig1_Ip-T	1	GO:0003677
CL1023.Contig2_Ip-T	1	GO:0003677
CL1023.Contig3_Ip-T	1	GO:0003677
CL1028.Contig1_Ip-T	1	GO:0008270
CL1029.Contig2_Ip-T	1	GO:0004867
CL103.Contig1_Ip-T	21	GO:0008407	GO:0031987	GO:0000381	GO:0001964	GO:0007548	GO:0008362	GO:0009306	GO:0004712	GO:0045494	GO:0046777	GO:0004674	GO:0000165	GO:0035071	GO:0007350	GO:0005875	GO:0005783	GO:0042051	GO:0030717	GO:0005634	GO:0005524	GO:0048854
CL103.Contig2_Ip-T	21	GO:0008407	GO:0031987	GO:0000381	GO:0001964	GO:0007548	GO:0008362	GO:0009306	GO:0004712	GO:0045494	GO:0046777	GO:0004674	GO:0000165	GO:0035071	GO:0007350	GO:0005875	GO:0005783	GO:0042051	GO:0030717	GO:0005634	GO:0005524	GO:0048854
CL103.Contig3_Ip-T	21	GO:0008407	GO:0031987	GO:0000381	GO:0001964	GO:0007548	GO:0008362	GO:0009306	GO:0004712	GO:0045494	GO:0046777	GO:0004674	GO:0000165	GO:0035071	GO:0007350	GO:0005875	GO:0005783	GO:0042051	GO:0030717	GO:0005634	GO:0005524	GO:0048854
CL103.Contig4_Ip-T	4	GO:0006468	GO:0004712	GO:0005524	GO:0004674
CL1036.Contig1_Ip-T	1	GO:0046331
CL1037.Contig1_Ip-T	9	GO:0004721	GO:0044260	GO:0080090	GO:0007243	GO:0031323	GO:0016310	GO:0002224	GO:0044093	GO:0060255
CL1037.Contig2_Ip-T	9	GO:0004721	GO:0044260	GO:0080090	GO:0007243	GO:0031323	GO:0016310	GO:0002224	GO:0044093	GO:0060255
CL1040.Contig1_Ip-T	11	GO:0070864	GO:0016055	GO:0007291	GO:0008347	GO:0005524	GO:0000186	GO:0004709	GO:0008355	GO:0005634	GO:0005886	GO:0000165
CL1040.Contig2_Ip-T	11	GO:0070864	GO:0016055	GO:0007291	GO:0008347	GO:0005524	GO:0000186	GO:0004709	GO:0008355	GO:0005634	GO:0005886	GO:0000165
CL1045.Contig1_Ip-T	1	GO:0005634
CL1045.Contig2_Ip-T	1	GO:0005634
CL1045.Contig3_Ip-T	1	GO:0005634
CL1045.Contig4_Ip-T	1	GO:0005634
CL105.Contig1_Ip-T	1	GO:0004045
CL105.Contig2_Ip-T	1	GO:0004045
CL1051.Contig2_Ip-T	2	GO:0008152	GO:0008168
CL1051.Contig3_Ip-T	2	GO:0008152	GO:0008168
CL1053.Contig1_Ip-T	1	GO:0003676
CL1056.Contig1_Ip-T	2	GO:0006890	GO:0030173
CL1056.Contig2_Ip-T	2	GO:0006890	GO:0030173
CL1056.Contig3_Ip-T	2	GO:0006890	GO:0030173
CL1056.Contig4_Ip-T	2	GO:0006890	GO:0030173
CL1056.Contig5_Ip-T	2	GO:0006890	GO:0030173
CL1057.Contig1_Ip-T	4	GO:0055085	GO:0006814	GO:0016020	GO:0005215
CL1057.Contig2_Ip-T	4	GO:0055085	GO:0006814	GO:0016020	GO:0005215
CL1058.Contig1_Ip-T	3	GO:0009987	GO:0008152	GO:0003824
CL1058.Contig2_Ip-T	3	GO:0009987	GO:0008152	GO:0003824
CL1064.Contig1_Ip-T	13	GO:0046966	GO:0007026	GO:0045647	GO:0010629	GO:0005737	GO:0005874	GO:0008017	GO:0051726	GO:0030308	GO:0001578	GO:0001725	GO:0097067	GO:0008093
CL107.Contig1_Ip-T	2	GO:0005634	GO:0003677
CL107.Contig2_Ip-T	2	GO:0005634	GO:0003677
CL1070.Contig1_Ip-T	25	GO:0043005	GO:0048709	GO:0045665	GO:0005790	GO:0030176	GO:0014823	GO:0033603	GO:0048679	GO:0007568	GO:0042048	GO:0043209	GO:0045687	GO:2000172	GO:0043025	GO:0045169	GO:0043234	GO:0070571	GO:0030517	GO:0007413	GO:0002121	GO:0051930	GO:0032403	GO:0021553	GO:0005811	GO:0005886
CL1070.Contig2_Ip-T	6	GO:0045169	GO:0042048	GO:0005790	GO:0002121	GO:0044432	GO:0005811
CL1070.Contig3_Ip-T	3	GO:0005789	GO:0016021	GO:0005634
CL1072.Contig1_Ip-T	3	GO:0010466	GO:0005576	GO:0030414
CL1074.Contig1_Ip-T	7	GO:0034968	GO:0046425	GO:0018024	GO:0003677	GO:2000677	GO:0008134	GO:0005634
CL1074.Contig2_Ip-T	3	GO:0034968	GO:0018024	GO:0005634
CL1076.Contig1_Ip-T	1	GO:0005488
CL1076.Contig2_Ip-T	1	GO:0005488
CL1076.Contig3_Ip-T	3	GO:0005829	GO:0008060	GO:0005525
CL1076.Contig5_Ip-T	3	GO:0005829	GO:0008060	GO:0005525
CL1077.Contig1_Ip-T	1	GO:0015031
CL1078.Contig1_Ip-T	1	GO:0050254
CL1081.Contig1_Ip-T	17	GO:0003007	GO:0007423	GO:0051716	GO:0048589	GO:0036033	GO:0035140	GO:0003006	GO:0040018	GO:0045892	GO:0034088	GO:0045444	GO:0019827	GO:0048703	GO:0045778	GO:0050877	GO:0003682	GO:0032116
CL1081.Contig2_Ip-T	17	GO:0003007	GO:0007423	GO:0051716	GO:0048589	GO:0036033	GO:0035140	GO:0003006	GO:0040018	GO:0045892	GO:0034088	GO:0045444	GO:0019827	GO:0048703	GO:0045778	GO:0050877	GO:0003682	GO:0032116
CL1089.Contig1_Ip-T	5	GO:0003700	GO:0016020	GO:0005634	GO:0007154	GO:0006355
CL1089.Contig2_Ip-T	5	GO:0003700	GO:0016020	GO:0005634	GO:0007154	GO:0006355
CL1090.Contig2_Ip-T	1	GO:0005488
CL1090.Contig3_Ip-T	1	GO:0005488
CL1092.Contig1_Ip-T	3	GO:0004316	GO:0000166	GO:0055114
CL1092.Contig2_Ip-T	3	GO:0004316	GO:0000166	GO:0055114
CL1096.Contig1_Ip-T	1	GO:0016021
CL1096.Contig2_Ip-T	1	GO:0016021
CL1096.Contig3_Ip-T	1	GO:0016021
CL1096.Contig4_Ip-T	1	GO:0016021
CL1096.Contig5_Ip-T	1	GO:0016021
CL1096.Contig6_Ip-T	1	GO:0016021
CL1096.Contig7_Ip-T	1	GO:0016021
CL1096.Contig8_Ip-T	1	GO:0016021
CL110.Contig10_Ip-T	10	GO:0045924	GO:0007525	GO:0006915	GO:0007517	GO:0003677	GO:0007422	GO:0048471	GO:0005634	GO:0009790	GO:0001751
CL110.Contig11_Ip-T	3	GO:0008270	GO:0003676	GO:0008380
CL110.Contig12_Ip-T	5	GO:0009987	GO:0008270	GO:0003676	GO:0048513	GO:0061061
CL110.Contig1_Ip-T	11	GO:0045924	GO:0008270	GO:0007525	GO:0006915	GO:0007517	GO:0003677	GO:0007422	GO:0048471	GO:0005634	GO:0009790	GO:0001751
CL110.Contig2_Ip-T	11	GO:0045924	GO:0008270	GO:0007525	GO:0006915	GO:0007517	GO:0003677	GO:0007422	GO:0048471	GO:0005634	GO:0009790	GO:0001751
CL110.Contig3_Ip-T	2	GO:0008270	GO:0003676
CL110.Contig4_Ip-T	6	GO:0035556	GO:0005912	GO:0048598	GO:0071944	GO:0048513	GO:0002009
CL110.Contig5_Ip-T	13	GO:0045924	GO:0008270	GO:0007525	GO:0006915	GO:0007517	GO:0007507	GO:0003677	GO:0048747	GO:0007422	GO:0048471	GO:0005634	GO:0009790	GO:0001751
CL110.Contig6_Ip-T	11	GO:0045924	GO:0008270	GO:0007525	GO:0006915	GO:0007517	GO:0003677	GO:0007422	GO:0048471	GO:0005634	GO:0009790	GO:0001751
CL110.Contig7_Ip-T	13	GO:0045924	GO:0008270	GO:0007525	GO:0006915	GO:0007517	GO:0007507	GO:0003677	GO:0048747	GO:0007422	GO:0048471	GO:0005634	GO:0009790	GO:0001751
CL110.Contig8_Ip-T	10	GO:0045924	GO:0007525	GO:0006915	GO:0007517	GO:0003677	GO:0007422	GO:0048471	GO:0005634	GO:0009790	GO:0001751
CL110.Contig9_Ip-T	10	GO:0045924	GO:0007525	GO:0006915	GO:0007517	GO:0003677	GO:0007422	GO:0048471	GO:0005634	GO:0009790	GO:0001751
CL1101.Contig1_Ip-T	4	GO:0042675	GO:0050931	GO:0046533	GO:0050254
CL1101.Contig2_Ip-T	4	GO:0042675	GO:0050931	GO:0046533	GO:0050254
CL1102.Contig1_Ip-T	3	GO:0009953	GO:0006810	GO:0016021
CL1103.Contig1_Ip-T	1	GO:0005524
CL1103.Contig2_Ip-T	1	GO:0005524
CL1103.Contig3_Ip-T	1	GO:0005524
CL1103.Contig4_Ip-T	1	GO:0005524
CL1105.Contig1_Ip-T	10	GO:0007411	GO:0000122	GO:0048190	GO:0003714	GO:0007412	GO:0045570	GO:0008345	GO:0005634	GO:0007476	GO:0045879
CL1105.Contig2_Ip-T	10	GO:0007411	GO:0000122	GO:0048190	GO:0003714	GO:0007412	GO:0045570	GO:0008345	GO:0005634	GO:0007476	GO:0045879
CL1107.Contig2_Ip-T	6	GO:0004123	GO:0004519	GO:0003676	GO:0046872	GO:0044540	GO:0080146
CL1108.Contig1_Ip-T	8	GO:0045944	GO:0005667	GO:0006729	GO:0006728	GO:0003874	GO:0003705	GO:0007366	GO:0000977
CL1108.Contig2_Ip-T	8	GO:0045944	GO:0005667	GO:0006729	GO:0006728	GO:0003874	GO:0003705	GO:0007366	GO:0000977
CL1108.Contig3_Ip-T	8	GO:0045944	GO:0005667	GO:0006729	GO:0006728	GO:0003874	GO:0003705	GO:0007366	GO:0000977
CL1108.Contig4_Ip-T	8	GO:0045944	GO:0005667	GO:0006729	GO:0006728	GO:0003874	GO:0003705	GO:0007366	GO:0000977
CL1110.Contig1_Ip-T	8	GO:0005829	GO:0006069	GO:0008610	GO:0005730	GO:0006805	GO:0048149	GO:0016208	GO:0003987
CL1110.Contig2_Ip-T	8	GO:0005829	GO:0006069	GO:0008610	GO:0005730	GO:0006805	GO:0048149	GO:0016208	GO:0003987
CL1111.Contig1_Ip-T	3	GO:0008270	GO:0003676	GO:0005622
CL1111.Contig2_Ip-T	3	GO:0008270	GO:0003676	GO:0005622
CL1117.Contig1_Ip-T	11	GO:0042737	GO:0016709	GO:0055114	GO:0070330	GO:0009055	GO:0042221	GO:0020037	GO:0008202	GO:0005737	GO:0016020	GO:0008395
CL1118.Contig1_Ip-T	1	GO:0008242
CL1119.Contig1_Ip-T	8	GO:0008366	GO:0005524	GO:0000186	GO:0007413	GO:0008065	GO:0004709	GO:0008362	GO:0000165
CL1122.Contig11_Ip-T	2	GO:0008270	GO:0003676
CL1122.Contig13_Ip-T	2	GO:0008270	GO:0003676
CL1122.Contig15_Ip-T	2	GO:0008270	GO:0003676
CL1122.Contig5_Ip-T	2	GO:0008270	GO:0003676
CL1122.Contig7_Ip-T	2	GO:0008270	GO:0003676
CL1122.Contig9_Ip-T	2	GO:0008270	GO:0003676
CL1123.Contig2_Ip-T	24	GO:0004320	GO:0031325	GO:0004317	GO:0008270	GO:0015939	GO:0008144	GO:0006112	GO:0004313	GO:0004316	GO:0005794	GO:0005829	GO:0006633	GO:0016295	GO:0019432	GO:0004319	GO:0006084	GO:0004314	GO:0070402	GO:0016296	GO:0035338	GO:0004315	GO:0042803	GO:0005886	GO:0005625
CL1129.Contig1_Ip-T	2	GO:0007283	GO:0016021
CL1129.Contig2_Ip-T	2	GO:0007283	GO:0016021
CL1129.Contig3_Ip-T	2	GO:0007283	GO:0016021
CL1129.Contig4_Ip-T	2	GO:0007283	GO:0016021
CL1130.Contig1_Ip-T	2	GO:0006396	GO:0005634
CL1130.Contig2_Ip-T	2	GO:0006396	GO:0005634
CL1132.Contig1_Ip-T	1	GO:0005488
CL1132.Contig2_Ip-T	1	GO:0005488
CL1132.Contig3_Ip-T	1	GO:0005488
CL1132.Contig4_Ip-T	1	GO:0005488
CL1132.Contig5_Ip-T	1	GO:0005488
CL1133.Contig1_Ip-T	5	GO:0009987	GO:0004872	GO:0005515	GO:0003713	GO:0005634
CL1133.Contig2_Ip-T	1	GO:0004872
CL1135.Contig1_Ip-T	3	GO:0005576	GO:0008061	GO:0006030
CL1135.Contig2_Ip-T	3	GO:0005576	GO:0008061	GO:0006030
CL1135.Contig3_Ip-T	6	GO:0048731	GO:0005576	GO:0050896	GO:0008061	GO:0006030	GO:0009987
CL1136.Contig1_Ip-T	1	GO:0004867
CL1139.Contig1_Ip-T	8	GO:0055072	GO:0005506	GO:0005515	GO:0016567	GO:0004842	GO:0019005	GO:0031146	GO:0048471
CL1139.Contig2_Ip-T	8	GO:0055072	GO:0005506	GO:0005515	GO:0016567	GO:0004842	GO:0019005	GO:0031146	GO:0048471
CL1146.Contig1_Ip-T	2	GO:0005634	GO:0006355
CL1146.Contig2_Ip-T	5	GO:0017053	GO:0000122	GO:0003714	GO:0005515	GO:0001707
CL1146.Contig3_Ip-T	8	GO:0016055	GO:0017053	GO:0007219	GO:0000122	GO:0003714	GO:0070491	GO:0001707	GO:0003682
CL1149.Contig1_Ip-T	4	GO:0043231	GO:0051301	GO:0044444	GO:0004527
CL1149.Contig2_Ip-T	4	GO:0043231	GO:0051301	GO:0044444	GO:0004527
CL115.Contig1_Ip-T	2	GO:0008152	GO:0016162
CL115.Contig2_Ip-T	2	GO:0008152	GO:0016162
CL1151.Contig1_Ip-T	2	GO:0008270	GO:0003677
CL1151.Contig2_Ip-T	2	GO:0008270	GO:0003677
CL1151.Contig3_Ip-T	2	GO:0008270	GO:0003677
CL1151.Contig4_Ip-T	2	GO:0008270	GO:0003677
CL1153.Contig1_Ip-T	5	GO:0046854	GO:0008360	GO:0007015	GO:0016308	GO:0007155
CL1153.Contig2_Ip-T	5	GO:0046854	GO:0008360	GO:0007015	GO:0016308	GO:0007155
CL1153.Contig3_Ip-T	2	GO:0046854	GO:0016308
CL1157.Contig3_Ip-T	2	GO:0016020	GO:0004872
CL1157.Contig4_Ip-T	2	GO:0016020	GO:0004872
CL1161.Contig2_Ip-T	1	GO:0007611
CL1161.Contig4_Ip-T	1	GO:0007611
CL1161.Contig5_Ip-T	3	GO:0031410	GO:0008355	GO:0042127
CL1161.Contig6_Ip-T	3	GO:0031410	GO:0008355	GO:0042127
CL1162.Contig2_Ip-T	2	GO:0016020	GO:0005794
CL1163.Contig1_Ip-T	3	GO:0003676	GO:0005622	GO:0008859
CL1163.Contig2_Ip-T	1	GO:0004527
CL1166.Contig1_Ip-T	1	GO:0003723
CL1166.Contig2_Ip-T	1	GO:0003723
CL1166.Contig3_Ip-T	13	GO:0000381	GO:0003730	GO:0045214	GO:0005737	GO:0008347	GO:0007475	GO:0007284	GO:0007525	GO:0008366	GO:0030718	GO:0008078	GO:0005634	GO:0007438
CL1166.Contig4_Ip-T	13	GO:0000381	GO:0003730	GO:0045214	GO:0005737	GO:0008347	GO:0007475	GO:0007284	GO:0007525	GO:0008366	GO:0030718	GO:0008078	GO:0005634	GO:0007438
CL117.Contig1_Ip-T	4	GO:0005372	GO:0016020	GO:0006833	GO:0055085
CL1170.Contig2_Ip-T	3	GO:0006810	GO:0016020	GO:0005215
CL1172.Contig1_Ip-T	14	GO:0006491	GO:0048286	GO:0006013	GO:0008270	GO:0016799	GO:0000139	GO:0001889	GO:0004572	GO:0007005	GO:0007033	GO:0007585	GO:0001701	GO:0030246	GO:0004559
CL1172.Contig2_Ip-T	14	GO:0006491	GO:0048286	GO:0006013	GO:0008270	GO:0016799	GO:0000139	GO:0001889	GO:0004572	GO:0007005	GO:0007033	GO:0007585	GO:0001701	GO:0030246	GO:0004559
CL1179.Contig1_Ip-T	1	GO:0004091
CL1179.Contig2_Ip-T	1	GO:0004091
CL118.Contig1_Ip-T	4	GO:0003700	GO:0043565	GO:0008270	GO:0006355
CL1181.Contig1_Ip-T	2	GO:0008253	GO:0046872
CL1181.Contig2_Ip-T	2	GO:0008253	GO:0046872
CL1181.Contig3_Ip-T	2	GO:0008253	GO:0046872
CL1181.Contig4_Ip-T	2	GO:0008253	GO:0046872
CL1184.Contig2_Ip-T	3	GO:0008270	GO:0003676	GO:0005622
CL1184.Contig3_Ip-T	3	GO:0003676	GO:0005622	GO:0008270
CL1184.Contig4_Ip-T	3	GO:0003676	GO:0005622	GO:0008270
CL1184.Contig7_Ip-T	3	GO:0003676	GO:0005622	GO:0008270
CL1185.Contig1_Ip-T	15	GO:0046689	GO:0006979	GO:0042218	GO:0006103	GO:0005739	GO:0080130	GO:0016847	GO:0014070	GO:0051384	GO:0006572	GO:0006536	GO:0006094	GO:0016597	GO:0004838	GO:0030170
CL1185.Contig2_Ip-T	15	GO:0046689	GO:0006979	GO:0042218	GO:0006103	GO:0005739	GO:0080130	GO:0016847	GO:0014070	GO:0051384	GO:0006572	GO:0006536	GO:0006094	GO:0016597	GO:0004838	GO:0030170
CL1185.Contig3_Ip-T	14	GO:0046689	GO:0006979	GO:0042218	GO:0006103	GO:0005739	GO:0080130	GO:0016847	GO:0014070	GO:0051384	GO:0006572	GO:0006536	GO:0016597	GO:0004838	GO:0030170
CL1185.Contig4_Ip-T	15	GO:0046689	GO:0006979	GO:0042218	GO:0006103	GO:0005739	GO:0080130	GO:0016847	GO:0014070	GO:0051384	GO:0006572	GO:0006536	GO:0006094	GO:0016597	GO:0004838	GO:0030170
CL1187.Contig2_Ip-T	11	GO:0055114	GO:0006703	GO:0004316	GO:0050327	GO:0003857	GO:0004303	GO:0000166	GO:0005759	GO:0005740	GO:0008209	GO:0005886
CL1190.Contig1_Ip-T	4	GO:0004128	GO:0016020	GO:0006694	GO:0055114
CL1192.Contig1_Ip-T	1	GO:0004623
CL1192.Contig2_Ip-T	1	GO:0004623
CL1196.Contig1_Ip-T	7	GO:0048024	GO:0003676	GO:0016021	GO:0007298	GO:0007539	GO:0007549	GO:0005634
CL1196.Contig2_Ip-T	3	GO:0009987	GO:0003006	GO:0010467
CL1197.Contig1_Ip-T	2	GO:0030246	GO:0004622
CL1197.Contig2_Ip-T	2	GO:0030246	GO:0004622
CL120.Contig1_Ip-T	4	GO:0004872	GO:0016567	GO:0004842	GO:0008270
CL120.Contig2_Ip-T	4	GO:0004872	GO:0016567	GO:0004842	GO:0008270
CL1202.Contig4_Ip-T	9	GO:0004708	GO:0007409	GO:0030833	GO:0060997	GO:0004674	GO:0000165	GO:0050808	GO:0005524	GO:0000187
CL1202.Contig5_Ip-T	14	GO:0005925	GO:0007411	GO:0008360	GO:0050803	GO:0007155	GO:0019991	GO:0007391	GO:0016328	GO:0006468	GO:0004674	GO:0005856	GO:0005524	GO:0050770	GO:0035556
CL1207.Contig1_Ip-T	12	GO:0051234	GO:0009653	GO:0016246	GO:0007275	GO:0044237	GO:0016787	GO:0044424	GO:0050896	GO:0071842	GO:0044238	GO:0005488	GO:0016746
CL1207.Contig2_Ip-T	2	GO:0016787	GO:0016746
CL1207.Contig3_Ip-T	2	GO:0016746	GO:0016787
CL1209.Contig1_Ip-T	8	GO:0043401	GO:0008270	GO:0006355	GO:0035076	GO:0005496	GO:0043565	GO:0005634	GO:0004884
CL121.Contig1_Ip-T	4	GO:0003723	GO:0005634	GO:0000166	GO:0008270
CL121.Contig2_Ip-T	4	GO:0003723	GO:0005634	GO:0000166	GO:0008270
CL1212.Contig1_Ip-T	1	GO:0017124
CL1212.Contig2_Ip-T	1	GO:0017124
CL1216.Contig1_Ip-T	9	GO:0006491	GO:0036071	GO:0009312	GO:0018279	GO:0000139	GO:0042355	GO:0043687	GO:0008424	GO:0001701
CL1217.Contig1_Ip-T	6	GO:0017070	GO:0005515	GO:0016740	GO:0030529	GO:0005634	GO:0000398
CL1217.Contig2_Ip-T	6	GO:0017070	GO:0005515	GO:0016740	GO:0030529	GO:0005634	GO:0000398
CL122.Contig2_Ip-T	2	GO:0034722	GO:0006760
CL1226.Contig1_Ip-T	9	GO:0006268	GO:0004003	GO:0005730	GO:0042555	GO:0042802	GO:0005524	GO:0030174	GO:0003697	GO:0003682
CL1226.Contig2_Ip-T	9	GO:0006268	GO:0004003	GO:0005730	GO:0042555	GO:0042802	GO:0005524	GO:0030174	GO:0003697	GO:0003682
CL1228.Contig1_Ip-T	7	GO:0005524	GO:0004012	GO:0000287	GO:0006812	GO:0016021	GO:0015914	GO:0015662
CL1228.Contig2_Ip-T	7	GO:0005524	GO:0004012	GO:0000287	GO:0006812	GO:0016021	GO:0015914	GO:0015662
CL1228.Contig3_Ip-T	7	GO:0005524	GO:0004012	GO:0000287	GO:0006812	GO:0016021	GO:0015914	GO:0015662
CL1228.Contig4_Ip-T	8	GO:0005524	GO:0004012	GO:0000287	GO:0006812	GO:0016021	GO:0008152	GO:0015914	GO:0015662
CL1230.Contig1_Ip-T	1	GO:0046872
CL1230.Contig2_Ip-T	1	GO:0046872
CL1231.Contig1_Ip-T	4	GO:0044237	GO:0006807	GO:0044238	GO:0003824
CL1233.Contig1_Ip-T	4	GO:0009987	GO:0008152	GO:0008270	GO:0003824
CL1233.Contig2_Ip-T	2	GO:0009987	GO:0008270
CL1233.Contig3_Ip-T	1	GO:0046872
CL1233.Contig4_Ip-T	1	GO:0046872
CL1234.Contig1_Ip-T	8	GO:0046777	GO:0006996	GO:0043232	GO:0005524	GO:0044446	GO:0004687	GO:0005737	GO:0005634
CL1234.Contig2_Ip-T	3	GO:0004687	GO:0006468	GO:0005524
CL1238.Contig1_Ip-T	46	GO:0003700	GO:0048733	GO:0045892	GO:0071141	GO:0042803	GO:0001701	GO:0072133	GO:0070411	GO:0007498	GO:0032909	GO:0042177	GO:0030513	GO:0010862	GO:0005829	GO:0030511	GO:0032525	GO:0072134	GO:0000988	GO:0010718	GO:0001666	GO:0060395	GO:0045944	GO:0001702	GO:0007492	GO:0032444	GO:0048859	GO:0030616	GO:0051797	GO:0051098	GO:0003682	GO:0071559	GO:0008285	GO:0060548	GO:0001658	GO:0005518	GO:0014033	GO:0000987	GO:0048589	GO:0060391	GO:0060021	GO:0030308	GO:0005813	GO:0005730	GO:0048663	GO:0070412	GO:0007183
CL1238.Contig2_Ip-T	43	GO:0003700	GO:0048733	GO:0045892	GO:0071141	GO:0042803	GO:0001701	GO:0072133	GO:0070411	GO:0007498	GO:0032909	GO:0042177	GO:0030513	GO:0010862	GO:0030511	GO:0032525	GO:0072134	GO:0010718	GO:0001666	GO:0060395	GO:0045944	GO:0001702	GO:0007492	GO:0032444	GO:0048859	GO:0030616	GO:0051797	GO:0051098	GO:0003682	GO:0071559	GO:0008285	GO:0060548	GO:0001658	GO:0005518	GO:0014033	GO:0000987	GO:0048589	GO:0060391	GO:0060021	GO:0030308	GO:0005813	GO:0048663	GO:0070412	GO:0007183
CL1238.Contig3_Ip-T	45	GO:0003700	GO:0048733	GO:0045892	GO:0071141	GO:0042803	GO:0001701	GO:0072133	GO:0070411	GO:0007498	GO:0032909	GO:0042177	GO:0030513	GO:0010862	GO:0030511	GO:0032525	GO:0072134	GO:0000988	GO:0010718	GO:0001666	GO:0060395	GO:0045944	GO:0001702	GO:0007492	GO:0032444	GO:0048859	GO:0030616	GO:0051797	GO:0051098	GO:0003682	GO:0071559	GO:0008285	GO:0060548	GO:0001658	GO:0005518	GO:0014033	GO:0000987	GO:0048589	GO:0060391	GO:0060021	GO:0030308	GO:0005813	GO:0005730	GO:0048663	GO:0070412	GO:0007183
CL1238.Contig4_Ip-T	45	GO:0003700	GO:0048733	GO:0045892	GO:0071141	GO:0042803	GO:0001701	GO:0072133	GO:0070411	GO:0007498	GO:0032909	GO:0042177	GO:0030513	GO:0010862	GO:0030511	GO:0032525	GO:0072134	GO:0000988	GO:0010718	GO:0001666	GO:0060395	GO:0045944	GO:0001702	GO:0007492	GO:0032444	GO:0048859	GO:0030616	GO:0051797	GO:0051098	GO:0003682	GO:0071559	GO:0008285	GO:0060548	GO:0001658	GO:0005518	GO:0014033	GO:0000987	GO:0048589	GO:0060391	GO:0060021	GO:0030308	GO:0005813	GO:0005730	GO:0048663	GO:0070412	GO:0007183
CL1238.Contig5_Ip-T	46	GO:0003700	GO:0048733	GO:0045892	GO:0071141	GO:0042803	GO:0001701	GO:0072133	GO:0070411	GO:0007498	GO:0032909	GO:0042177	GO:0030513	GO:0010862	GO:0005829	GO:0030511	GO:0032525	GO:0072134	GO:0000988	GO:0010718	GO:0001666	GO:0060395	GO:0045944	GO:0001702	GO:0007492	GO:0032444	GO:0048859	GO:0030616	GO:0051797	GO:0051098	GO:0003682	GO:0071559	GO:0008285	GO:0060548	GO:0001658	GO:0005518	GO:0014033	GO:0000987	GO:0048589	GO:0060391	GO:0060021	GO:0030308	GO:0005813	GO:0005730	GO:0048663	GO:0070412	GO:0007183
CL1238.Contig6_Ip-T	46	GO:0003700	GO:0048733	GO:0045892	GO:0071141	GO:0042803	GO:0001701	GO:0072133	GO:0070411	GO:0007498	GO:0032909	GO:0042177	GO:0030513	GO:0010862	GO:0005829	GO:0030511	GO:0032525	GO:0072134	GO:0000988	GO:0010718	GO:0001666	GO:0060395	GO:0045944	GO:0001702	GO:0007492	GO:0032444	GO:0048859	GO:0030616	GO:0051797	GO:0051098	GO:0003682	GO:0071559	GO:0008285	GO:0060548	GO:0001658	GO:0005518	GO:0014033	GO:0000987	GO:0048589	GO:0060391	GO:0060021	GO:0030308	GO:0005813	GO:0005730	GO:0048663	GO:0070412	GO:0007183
CL1238.Contig7_Ip-T	46	GO:0003700	GO:0048733	GO:0045892	GO:0071141	GO:0042803	GO:0001701	GO:0072133	GO:0070411	GO:0007498	GO:0032909	GO:0042177	GO:0030513	GO:0010862	GO:0005829	GO:0030511	GO:0032525	GO:0072134	GO:0000988	GO:0010718	GO:0001666	GO:0060395	GO:0045944	GO:0001702	GO:0007492	GO:0032444	GO:0048859	GO:0030616	GO:0051797	GO:0051098	GO:0003682	GO:0071559	GO:0008285	GO:0060548	GO:0001658	GO:0005518	GO:0014033	GO:0000987	GO:0048589	GO:0060391	GO:0060021	GO:0030308	GO:0005813	GO:0005730	GO:0048663	GO:0070412	GO:0007183
CL1238.Contig8_Ip-T	46	GO:0003700	GO:0048733	GO:0045892	GO:0071141	GO:0042803	GO:0001701	GO:0072133	GO:0070411	GO:0007498	GO:0032909	GO:0042177	GO:0030513	GO:0010862	GO:0005829	GO:0030511	GO:0032525	GO:0072134	GO:0000988	GO:0010718	GO:0001666	GO:0060395	GO:0045944	GO:0001702	GO:0007492	GO:0032444	GO:0048859	GO:0030616	GO:0051797	GO:0051098	GO:0003682	GO:0071559	GO:0008285	GO:0060548	GO:0001658	GO:0005518	GO:0014033	GO:0000987	GO:0048589	GO:0060391	GO:0060021	GO:0030308	GO:0005813	GO:0005730	GO:0048663	GO:0070412	GO:0007183
CL124.Contig1_Ip-T	9	GO:0016779	GO:0006362	GO:0005488	GO:0005730	GO:0006363	GO:0006361	GO:0007275	GO:0005654	GO:0005737
CL1240.Contig1_Ip-T	8	GO:0006105	GO:0046872	GO:0006099	GO:0006781	GO:0004775	GO:0005524	GO:0005515	GO:0005759
CL1240.Contig2_Ip-T	3	GO:0008152	GO:0005524	GO:0004775
CL1241.Contig1_Ip-T	2	GO:0016905	GO:0044464
CL1241.Contig2_Ip-T	1	GO:0016905
CL1242.Contig1_Ip-T	3	GO:0003723	GO:0001522	GO:0009982
CL1242.Contig2_Ip-T	3	GO:0003723	GO:0001522	GO:0009982
CL1248.Contig1_Ip-T	11	GO:0006979	GO:0008017	GO:0004221	GO:0008340	GO:0042742	GO:0055090	GO:0004843	GO:0003700	GO:0016579	GO:0031098	GO:0005634
CL1248.Contig2_Ip-T	11	GO:0006979	GO:0008017	GO:0004221	GO:0008340	GO:0042742	GO:0055090	GO:0004843	GO:0003700	GO:0016579	GO:0031098	GO:0005634
CL1248.Contig3_Ip-T	11	GO:0006979	GO:0008017	GO:0004221	GO:0008340	GO:0042742	GO:0055090	GO:0004843	GO:0003700	GO:0016579	GO:0031098	GO:0005634
CL1248.Contig4_Ip-T	11	GO:0006979	GO:0008017	GO:0004221	GO:0008340	GO:0042742	GO:0055090	GO:0004843	GO:0003700	GO:0016579	GO:0031098	GO:0005634
CL1252.Contig1_Ip-T	3	GO:0006413	GO:0003743	GO:0016070
CL1252.Contig2_Ip-T	3	GO:0006413	GO:0003743	GO:0016070
CL1253.Contig1_Ip-T	5	GO:0004725	GO:0004438	GO:0001726	GO:0035335	GO:0048471
CL1253.Contig2_Ip-T	3	GO:0004725	GO:0044464	GO:0035335
CL1253.Contig3_Ip-T	2	GO:0004725	GO:0035335
CL1256.Contig1_Ip-T	2	GO:0004553	GO:0016052
CL1258.Contig1_Ip-T	6	GO:0008198	GO:0006307	GO:0035511	GO:0043734	GO:0051747	GO:0005654
CL1258.Contig2_Ip-T	6	GO:0008198	GO:0006307	GO:0035511	GO:0043734	GO:0051747	GO:0005654
CL1258.Contig3_Ip-T	8	GO:0004527	GO:0004519	GO:0006307	GO:0008198	GO:0003677	GO:0043734	GO:0035511	GO:0051747
CL126.Contig10_Ip-T	14	GO:0006468	GO:0060278	GO:0005516	GO:0030424	GO:0030425	GO:0051489	GO:0008049	GO:0005524	GO:0007616	GO:0007268	GO:0045211	GO:0048786	GO:0004683	GO:0005886
CL126.Contig11_Ip-T	14	GO:0006468	GO:0060278	GO:0005516	GO:0030424	GO:0030425	GO:0051489	GO:0008049	GO:0005524	GO:0007616	GO:0007268	GO:0045211	GO:0048786	GO:0004683	GO:0005886
CL126.Contig12_Ip-T	4	GO:0004683	GO:0006468	GO:0005524	GO:0005516
CL126.Contig13_Ip-T	3	GO:0016310	GO:0004674	GO:0000166
CL126.Contig14_Ip-T	4	GO:0004683	GO:0006468	GO:0005524	GO:0005516
CL126.Contig15_Ip-T	2	GO:0005488	GO:0004672
CL126.Contig16_Ip-T	16	GO:0006468	GO:0060278	GO:0005516	GO:0030424	GO:0007528	GO:0030425	GO:0051489	GO:0008049	GO:0005954	GO:0005524	GO:0007616	GO:0007268	GO:0045211	GO:0048786	GO:0004683	GO:0005886
CL126.Contig17_Ip-T	16	GO:0006468	GO:0060278	GO:0005516	GO:0030424	GO:0007528	GO:0030425	GO:0051489	GO:0008049	GO:0005954	GO:0005524	GO:0007616	GO:0007268	GO:0045211	GO:0048786	GO:0004683	GO:0005886
CL126.Contig18_Ip-T	4	GO:0004683	GO:0006468	GO:0005524	GO:0005516
CL126.Contig19_Ip-T	16	GO:0006468	GO:0060278	GO:0005516	GO:0030424	GO:0007528	GO:0030425	GO:0051489	GO:0008049	GO:0005954	GO:0005524	GO:0007616	GO:0007268	GO:0045211	GO:0048786	GO:0004683	GO:0005886
CL126.Contig1_Ip-T	30	GO:0048169	GO:0050885	GO:0000082	GO:0016529	GO:0061003	GO:0032222	GO:0005829	GO:0002030	GO:0005654	GO:0060333	GO:0030073	GO:0051233	GO:0014733	GO:0051924	GO:0005886	GO:0004683	GO:0060466	GO:0005524	GO:0031558	GO:0018105	GO:0046777	GO:0060291	GO:0005516	GO:0005954	GO:0030666	GO:0010976	GO:0004723	GO:0046686	GO:0048793	GO:0090129
CL126.Contig20_Ip-T	16	GO:0006468	GO:0060278	GO:0005516	GO:0030424	GO:0007528	GO:0030425	GO:0051489	GO:0008049	GO:0005954	GO:0005524	GO:0007616	GO:0007268	GO:0045211	GO:0048786	GO:0004683	GO:0005886
CL126.Contig21_Ip-T	16	GO:0006468	GO:0060278	GO:0005516	GO:0030424	GO:0007528	GO:0030425	GO:0051489	GO:0008049	GO:0005954	GO:0005524	GO:0007616	GO:0007268	GO:0045211	GO:0048786	GO:0004683	GO:0005886
CL126.Contig22_Ip-T	16	GO:0006468	GO:0060278	GO:0005516	GO:0030424	GO:0007528	GO:0030425	GO:0051489	GO:0008049	GO:0005954	GO:0005524	GO:0007616	GO:0007268	GO:0045211	GO:0048786	GO:0004683	GO:0005886
CL126.Contig23_Ip-T	16	GO:0006468	GO:0060278	GO:0005516	GO:0030424	GO:0007528	GO:0030425	GO:0051489	GO:0008049	GO:0005954	GO:0005524	GO:0007616	GO:0007268	GO:0045211	GO:0048786	GO:0004683	GO:0005886
CL126.Contig24_Ip-T	16	GO:0006468	GO:0060278	GO:0005516	GO:0030424	GO:0007528	GO:0030425	GO:0051489	GO:0008049	GO:0005954	GO:0005524	GO:0007616	GO:0007268	GO:0045211	GO:0048786	GO:0004683	GO:0005886
CL126.Contig25_Ip-T	16	GO:0006468	GO:0060278	GO:0005516	GO:0030424	GO:0007528	GO:0030425	GO:0051489	GO:0008049	GO:0005954	GO:0005524	GO:0007616	GO:0007268	GO:0045211	GO:0048786	GO:0004683	GO:0005886
CL126.Contig26_Ip-T	4	GO:0004683	GO:0006468	GO:0005524	GO:0005516
CL126.Contig27_Ip-T	16	GO:0006468	GO:0060278	GO:0005516	GO:0030424	GO:0007528	GO:0030425	GO:0051489	GO:0008049	GO:0005954	GO:0005524	GO:0007616	GO:0007268	GO:0045211	GO:0048786	GO:0004683	GO:0005886
CL126.Contig2_Ip-T	16	GO:0006468	GO:0060278	GO:0005516	GO:0030424	GO:0007528	GO:0030425	GO:0051489	GO:0008049	GO:0005954	GO:0005524	GO:0007616	GO:0007268	GO:0045211	GO:0048786	GO:0004683	GO:0005886
CL126.Contig3_Ip-T	16	GO:0006468	GO:0060278	GO:0005516	GO:0030424	GO:0007528	GO:0030425	GO:0051489	GO:0008049	GO:0005954	GO:0005524	GO:0007616	GO:0007268	GO:0045211	GO:0048786	GO:0004683	GO:0005886
CL126.Contig4_Ip-T	14	GO:0006468	GO:0060278	GO:0005516	GO:0030424	GO:0030425	GO:0051489	GO:0008049	GO:0005524	GO:0007616	GO:0007268	GO:0045211	GO:0048786	GO:0004683	GO:0005886
CL126.Contig5_Ip-T	4	GO:0004683	GO:0006468	GO:0005524	GO:0005516
CL126.Contig6_Ip-T	14	GO:0006468	GO:0060278	GO:0005516	GO:0030424	GO:0030425	GO:0051489	GO:0008049	GO:0005524	GO:0007616	GO:0007268	GO:0045211	GO:0048786	GO:0004683	GO:0005886
CL126.Contig7_Ip-T	16	GO:0006468	GO:0060278	GO:0005516	GO:0030424	GO:0007528	GO:0030425	GO:0051489	GO:0008049	GO:0005954	GO:0005524	GO:0007616	GO:0007268	GO:0045211	GO:0048786	GO:0004683	GO:0005886
CL126.Contig8_Ip-T	14	GO:0006468	GO:0060278	GO:0005516	GO:0030424	GO:0030425	GO:0051489	GO:0008049	GO:0005524	GO:0007616	GO:0007268	GO:0045211	GO:0048786	GO:0004683	GO:0005886
CL126.Contig9_Ip-T	4	GO:0004683	GO:0006468	GO:0005524	GO:0005516
CL1260.Contig1_Ip-T	3	GO:0046872	GO:0035556	GO:0005622
CL1260.Contig2_Ip-T	3	GO:0046872	GO:0035556	GO:0005622
CL1260.Contig3_Ip-T	3	GO:0046872	GO:0035556	GO:0005622
CL1260.Contig4_Ip-T	22	GO:0019901	GO:0043015	GO:0007283	GO:0097149	GO:0071777	GO:0046872	GO:0008017	GO:0000915	GO:0043014	GO:0007264	GO:0005096	GO:0032154	GO:0051233	GO:0030496	GO:0007108	GO:0051988	GO:0043547	GO:0048487	GO:0008272	GO:0044444	GO:0005634	GO:0051256
CL1261.Contig1_Ip-T	3	GO:0030748	GO:0008112	GO:0032259
CL1261.Contig2_Ip-T	3	GO:0008112	GO:0030748	GO:0032259
CL1261.Contig3_Ip-T	2	GO:0008170	GO:0008757
CL1261.Contig4_Ip-T	2	GO:0008170	GO:0008757
CL1261.Contig5_Ip-T	3	GO:0030748	GO:0008112	GO:0032259
CL1261.Contig6_Ip-T	3	GO:0030748	GO:0008112	GO:0032259
CL1262.Contig1_Ip-T	1	GO:0006810
CL1262.Contig2_Ip-T	2	GO:0055085	GO:0016021
CL1263.Contig1_Ip-T	10	GO:0005829	GO:0003921	GO:0006541	GO:0003922	GO:0019899	GO:0005524	GO:0016462	GO:0042493	GO:0008795	GO:0006177
CL1263.Contig2_Ip-T	10	GO:0005829	GO:0003921	GO:0006541	GO:0003922	GO:0019899	GO:0005524	GO:0016462	GO:0042493	GO:0008795	GO:0006177
CL1266.Contig1_Ip-T	1	GO:0004867
CL1266.Contig3_Ip-T	1	GO:0004867
CL1267.Contig1_Ip-T	2	GO:0032440	GO:0055114
CL1267.Contig2_Ip-T	2	GO:0032440	GO:0055114
CL1270.Contig1_Ip-T	6	GO:0006987	GO:0001666	GO:0055114	GO:0005524	GO:0005788	GO:0032440
CL1270.Contig2_Ip-T	5	GO:0005524	GO:0001666	GO:0032440	GO:0005783	GO:0055114
CL1275.Contig1_Ip-T	2	GO:0008152	GO:0008756
CL1275.Contig2_Ip-T	2	GO:0008152	GO:0008756
CL1275.Contig3_Ip-T	2	GO:0008152	GO:0008756
CL1275.Contig4_Ip-T	2	GO:0008152	GO:0008756
CL1275.Contig5_Ip-T	2	GO:0008152	GO:0008756
CL1275.Contig6_Ip-T	2	GO:0008152	GO:0008756
CL1275.Contig7_Ip-T	2	GO:0008152	GO:0008756
CL1275.Contig8_Ip-T	2	GO:0008152	GO:0008756
CL128.Contig1_Ip-T	9	GO:0002562	GO:0051103	GO:0006302	GO:0044428	GO:0003677	GO:0030154	GO:0003910	GO:0005524	GO:0006260
CL1280.Contig1_Ip-T	3	GO:0009987	GO:0003824	GO:0008152
CL1280.Contig4_Ip-T	3	GO:0009987	GO:0003824	GO:0008152
CL1285.Contig1_Ip-T	17	GO:0042060	GO:0008144	GO:0010035	GO:0042277	GO:0005875	GO:0048146	GO:0045787	GO:0008270	GO:0051770	GO:0004660	GO:0008285	GO:0004311	GO:0014070	GO:0005515	GO:0034097	GO:0019840	GO:0018343
CL1289.Contig1_Ip-T	3	GO:0006508	GO:0004181	GO:0008270
CL1289.Contig2_Ip-T	3	GO:0006508	GO:0004181	GO:0008270
CL1289.Contig3_Ip-T	3	GO:0006508	GO:0004181	GO:0008270
CL1289.Contig4_Ip-T	4	GO:0004185	GO:0006508	GO:0004181	GO:0008270
CL1289.Contig6_Ip-T	4	GO:0004185	GO:0006508	GO:0004181	GO:0008270
CL1289.Contig7_Ip-T	4	GO:0004185	GO:0006508	GO:0004181	GO:0008270
CL129.Contig1_Ip-T	3	GO:0016020	GO:0008508	GO:0006814
CL129.Contig2_Ip-T	3	GO:0016020	GO:0008508	GO:0006814
CL1291.Contig1_Ip-T	4	GO:0005856	GO:0005737	GO:0008092	GO:0019898
CL1291.Contig2_Ip-T	4	GO:0005856	GO:0005737	GO:0008092	GO:0019898
CL1295.Contig1_Ip-T	17	GO:0006107	GO:0005829	GO:0005625	GO:0005730	GO:0030145	GO:0042593	GO:0014823	GO:0019003	GO:0046327	GO:0031406	GO:0000287	GO:0032868	GO:0006475	GO:0016301	GO:0006094	GO:0004613	GO:0005525
CL1295.Contig2_Ip-T	17	GO:0006107	GO:0005829	GO:0005625	GO:0005730	GO:0030145	GO:0042593	GO:0014823	GO:0019003	GO:0046327	GO:0031406	GO:0000287	GO:0032868	GO:0006475	GO:0016301	GO:0006094	GO:0004613	GO:0005525
CL1296.Contig1_Ip-T	5	GO:0005730	GO:0030515	GO:0031118	GO:0005732	GO:0030559
CL1296.Contig2_Ip-T	5	GO:0005730	GO:0030515	GO:0031118	GO:0005732	GO:0030559
CL1297.Contig1_Ip-T	2	GO:0016458	GO:0005634
CL1297.Contig2_Ip-T	2	GO:0016458	GO:0005634
CL130.Contig1_Ip-T	2	GO:0008270	GO:0016021
CL130.Contig2_Ip-T	2	GO:0008270	GO:0016021
CL1302.Contig1_Ip-T	7	GO:0005829	GO:0005786	GO:0030942	GO:0045900	GO:0008312	GO:0042493	GO:0006614
CL1302.Contig2_Ip-T	7	GO:0005829	GO:0005786	GO:0030942	GO:0045900	GO:0008312	GO:0042493	GO:0006614
CL1306.Contig1_Ip-T	2	GO:0004867	GO:0016740
CL1306.Contig2_Ip-T	2	GO:0004867	GO:0016740
CL1314.Contig1_Ip-T	1	GO:0046872
CL1314.Contig2_Ip-T	1	GO:0046872
CL1315.Contig1_Ip-T	7	GO:0033345	GO:0043621	GO:0005764	GO:0003948	GO:0006517	GO:0051604	GO:0005783
CL1319.Contig1_Ip-T	3	GO:0003676	GO:0005622	GO:0008270
CL1320.Contig1_Ip-T	4	GO:0051716	GO:0005515	GO:0008800	GO:0044425
CL1320.Contig2_Ip-T	4	GO:0051716	GO:0005515	GO:0008800	GO:0044425
CL1320.Contig3_Ip-T	4	GO:0051716	GO:0005515	GO:0008800	GO:0044425
CL1320.Contig4_Ip-T	4	GO:0051716	GO:0005515	GO:0008800	GO:0044425
CL1322.Contig1_Ip-T	6	GO:0005667	GO:0003677	GO:0005515	GO:0003700	GO:0008284	GO:0045893
CL1322.Contig2_Ip-T	4	GO:0003700	GO:0003677	GO:0005667	GO:0006355
CL1323.Contig1_Ip-T	1	GO:0042302
CL1323.Contig2_Ip-T	1	GO:0042302
CL1325.Contig1_Ip-T	3	GO:0008152	GO:0016020	GO:0003824
CL1325.Contig2_Ip-T	3	GO:0008152	GO:0016020	GO:0003824
CL1326.Contig1_Ip-T	1	GO:0000502
CL1328.Contig1_Ip-T	8	GO:0005743	GO:0004222	GO:0030163	GO:0005524	GO:0008568	GO:0006508	GO:0004176	GO:0051301
CL1328.Contig2_Ip-T	8	GO:0005743	GO:0004222	GO:0030163	GO:0005524	GO:0008568	GO:0006508	GO:0004176	GO:0051301
CL1328.Contig3_Ip-T	8	GO:0005743	GO:0004222	GO:0030163	GO:0005524	GO:0008568	GO:0006508	GO:0004176	GO:0051301
CL1328.Contig4_Ip-T	8	GO:0005743	GO:0004222	GO:0030163	GO:0005524	GO:0008568	GO:0006508	GO:0004176	GO:0051301
CL1328.Contig5_Ip-T	8	GO:0005743	GO:0004222	GO:0030163	GO:0005524	GO:0008568	GO:0006508	GO:0004176	GO:0051301
CL1333.Contig1_Ip-T	3	GO:0005739	GO:0006811	GO:0016020
CL1333.Contig2_Ip-T	3	GO:0005739	GO:0006811	GO:0016020
CL1336.Contig1_Ip-T	1	GO:0008270
CL1336.Contig2_Ip-T	1	GO:0008270
CL1338.Contig1_Ip-T	1	GO:0030414
CL1338.Contig2_Ip-T	1	GO:0030414
CL1338.Contig3_Ip-T	1	GO:0030414
CL1341.Contig1_Ip-T	2	GO:0008168	GO:0032259
CL1341.Contig2_Ip-T	2	GO:0008168	GO:0032259
CL1344.Contig1_Ip-T	10	GO:0005829	GO:0000421	GO:0005730	GO:0034045	GO:0000046	GO:0070772	GO:0000045	GO:0032266	GO:0005515	GO:0080025
CL1344.Contig2_Ip-T	8	GO:0000045	GO:0070772	GO:0000421	GO:0034045	GO:0080025	GO:0005634	GO:0005829	GO:0032266
CL1344.Contig3_Ip-T	8	GO:0000045	GO:0070772	GO:0000421	GO:0034045	GO:0080025	GO:0005634	GO:0005829	GO:0032266
CL1345.Contig1_Ip-T	1	GO:0004102
CL1345.Contig2_Ip-T	1	GO:0004102
CL1348.Contig1_Ip-T	4	GO:0005543	GO:0004697	GO:0006468	GO:0005524
CL1348.Contig2_Ip-T	4	GO:0005543	GO:0004697	GO:0006468	GO:0005524
CL1352.Contig1_Ip-T	43	GO:0043065	GO:0030326	GO:0006461	GO:0050768	GO:0045665	GO:0042803	GO:0001932	GO:0072133	GO:0043434	GO:0072040	GO:0007411	GO:0008201	GO:0042475	GO:0001707	GO:0008083	GO:0072134	GO:0060445	GO:0009880	GO:0005615	GO:0001947	GO:0001503	GO:0060272	GO:0051128	GO:0045944	GO:0040007	GO:0031988	GO:0060686	GO:0042664	GO:0060687	GO:0045666	GO:0001657	GO:0048264	GO:0008285	GO:0046982	GO:0072136	GO:0030855	GO:0033280	GO:0048754	GO:0032355	GO:0048596	GO:0003303	GO:0045746	GO:0031012
CL1352.Contig2_Ip-T	43	GO:0043065	GO:0030326	GO:0006461	GO:0050768	GO:0045665	GO:0042803	GO:0001932	GO:0072133	GO:0043434	GO:0072040	GO:0007411	GO:0008201	GO:0042475	GO:0001707	GO:0008083	GO:0072134	GO:0060445	GO:0009880	GO:0005615	GO:0001947	GO:0001503	GO:0060272	GO:0051128	GO:0045944	GO:0040007	GO:0031988	GO:0060686	GO:0042664	GO:0060687	GO:0045666	GO:0001657	GO:0048264	GO:0008285	GO:0046982	GO:0072136	GO:0030855	GO:0033280	GO:0048754	GO:0032355	GO:0048596	GO:0003303	GO:0045746	GO:0031012
CL1354.Contig1_Ip-T	5	GO:0004725	GO:0016459	GO:0005524	GO:0003774	GO:0035335
CL1354.Contig2_Ip-T	4	GO:0004725	GO:0016459	GO:0003774	GO:0035335
CL1355.Contig1_Ip-T	4	GO:0016787	GO:0005622	GO:0006810	GO:0005215
CL1355.Contig2_Ip-T	4	GO:0016787	GO:0005622	GO:0006810	GO:0005215
CL1355.Contig3_Ip-T	4	GO:0016787	GO:0005622	GO:0006810	GO:0005215
CL1355.Contig4_Ip-T	4	GO:0016787	GO:0005622	GO:0006810	GO:0005215
CL1355.Contig5_Ip-T	4	GO:0016787	GO:0005622	GO:0006810	GO:0005215
CL1355.Contig7_Ip-T	4	GO:0016787	GO:0005622	GO:0006810	GO:0005215
CL1355.Contig8_Ip-T	4	GO:0016787	GO:0005622	GO:0006810	GO:0005215
CL1355.Contig9_Ip-T	4	GO:0016787	GO:0005622	GO:0006810	GO:0005215
CL1357.Contig1_Ip-T	7	GO:0004781	GO:0016310	GO:0007596	GO:0005524	GO:0000103	GO:0004020	GO:0060348
CL1357.Contig2_Ip-T	7	GO:0004781	GO:0016310	GO:0007596	GO:0005524	GO:0000103	GO:0004020	GO:0060348
CL1358.Contig1_Ip-T	2	GO:0005524	GO:0006950
CL1358.Contig2_Ip-T	2	GO:0005524	GO:0006950
CL1359.Contig1_Ip-T	1	GO:0004767
CL1362.Contig1_Ip-T	2	GO:0006626	GO:0005741
CL1362.Contig2_Ip-T	2	GO:0006626	GO:0005741
CL1363.Contig1_Ip-T	7	GO:0055085	GO:0055114	GO:0008559	GO:0016021	GO:0006200	GO:0005524	GO:0032440
CL1365.Contig1_Ip-T	3	GO:0010466	GO:0005576	GO:0030414
CL1366.Contig1_Ip-T	2	GO:0006810	GO:0016021
CL1366.Contig2_Ip-T	2	GO:0006810	GO:0016021
CL1366.Contig3_Ip-T	4	GO:0016757	GO:0006810	GO:0009987	GO:0016021
CL1370.Contig1_Ip-T	3	GO:0004385	GO:0016310	GO:0006163
CL1370.Contig2_Ip-T	3	GO:0004385	GO:0016310	GO:0006163
CL1370.Contig3_Ip-T	3	GO:0004385	GO:0016310	GO:0006163
CL1370.Contig4_Ip-T	3	GO:0004385	GO:0016310	GO:0006163
CL1370.Contig5_Ip-T	3	GO:0004385	GO:0016310	GO:0006163
CL1370.Contig6_Ip-T	3	GO:0004385	GO:0016310	GO:0006163
CL1370.Contig7_Ip-T	3	GO:0004385	GO:0016310	GO:0006163
CL1370.Contig8_Ip-T	3	GO:0004385	GO:0016310	GO:0006163
CL1371.Contig1_Ip-T	7	GO:0030900	GO:0007049	GO:0000226	GO:0050794	GO:0008283	GO:0005737	GO:0051641
CL1371.Contig2_Ip-T	7	GO:0030900	GO:0007049	GO:0000226	GO:0050794	GO:0008283	GO:0005737	GO:0051641
CL1372.Contig3_Ip-T	2	GO:0009987	GO:0007611
CL1374.Contig1_Ip-T	1	GO:0016874
CL1381.Contig1_Ip-T	5	GO:0005089	GO:0005543	GO:0003677	GO:0035023	GO:0005694
CL1381.Contig2_Ip-T	5	GO:0005089	GO:0005543	GO:0003677	GO:0035023	GO:0005694
CL1382.Contig1_Ip-T	4	GO:0008021	GO:0045746	GO:0008582	GO:0048488
CL1385.Contig2_Ip-T	2	GO:0044238	GO:0044260
CL1385.Contig4_Ip-T	3	GO:0005488	GO:0044238	GO:0044260
CL1389.Contig1_Ip-T	1	GO:0050357
CL1389.Contig2_Ip-T	1	GO:0050357
CL1389.Contig3_Ip-T	1	GO:0050357
CL1389.Contig4_Ip-T	1	GO:0050357
CL1389.Contig5_Ip-T	1	GO:0050357
CL1398.Contig1_Ip-T	1	GO:0016779
CL1399.Contig1_Ip-T	3	GO:0008270	GO:0003676	GO:0005622
CL1399.Contig2_Ip-T	1	GO:0005488
CL140.Contig1_Ip-T	2	GO:0006396	GO:0005634
CL1400.Contig1_Ip-T	2	GO:0004252	GO:0006508
CL1400.Contig2_Ip-T	2	GO:0004252	GO:0006508
CL1405.Contig1_Ip-T	1	GO:0009987
CL1405.Contig2_Ip-T	1	GO:0009987
CL1405.Contig3_Ip-T	1	GO:0009987
CL1405.Contig4_Ip-T	1	GO:0009987
CL1405.Contig5_Ip-T	1	GO:0009987
CL1405.Contig6_Ip-T	1	GO:0009987
CL1405.Contig7_Ip-T	1	GO:0009987
CL1405.Contig8_Ip-T	1	GO:0009987
CL1407.Contig1_Ip-T	13	GO:0042147	GO:0007257	GO:0019894	GO:0051146	GO:0043548	GO:0008432	GO:0090074	GO:0045666	GO:0048471	GO:0051260	GO:0043410	GO:0030335	GO:0048273
CL1407.Contig2_Ip-T	17	GO:0042147	GO:0007257	GO:0007283	GO:0019894	GO:0016021	GO:0051146	GO:0005829	GO:0043548	GO:0008432	GO:0090074	GO:0045666	GO:0048471	GO:0051149	GO:0051260	GO:0043410	GO:0030335	GO:0048273
CL1409.Contig1_Ip-T	17	GO:0003743	GO:0006413	GO:0016281	GO:0005829	GO:0045931	GO:0008286	GO:0005845	GO:0000289	GO:0006417	GO:0016442	GO:0000932	GO:0000339	GO:0019221	GO:0005515	GO:0006406	GO:0000082	GO:0044419
CL1409.Contig2_Ip-T	7	GO:0005737	GO:0000340	GO:0006413	GO:0005845	GO:0005515	GO:0003743	GO:0005634
CL1411.Contig1_Ip-T	1	GO:0016021
CL1411.Contig2_Ip-T	1	GO:0016021
CL1411.Contig3_Ip-T	1	GO:0016021
CL1411.Contig4_Ip-T	1	GO:0016021
CL1411.Contig5_Ip-T	1	GO:0016021
CL1411.Contig6_Ip-T	1	GO:0016021
CL1414.Contig10_Ip-T	4	GO:0020037	GO:0009055	GO:0070330	GO:0055114
CL1414.Contig11_Ip-T	5	GO:0020037	GO:0009055	GO:0033777	GO:0070330	GO:0055114
CL1414.Contig12_Ip-T	5	GO:0020037	GO:0009055	GO:0033777	GO:0070330	GO:0055114
CL1414.Contig13_Ip-T	5	GO:0020037	GO:0009055	GO:0033777	GO:0070330	GO:0055114
CL1414.Contig14_Ip-T	5	GO:0020037	GO:0009055	GO:0033777	GO:0070330	GO:0055114
CL1414.Contig15_Ip-T	5	GO:0020037	GO:0009055	GO:0033777	GO:0070330	GO:0055114
CL1414.Contig1_Ip-T	4	GO:0020037	GO:0009055	GO:0070330	GO:0055114
CL1414.Contig2_Ip-T	5	GO:0020037	GO:0009055	GO:0033777	GO:0070330	GO:0055114
CL1414.Contig3_Ip-T	4	GO:0020037	GO:0009055	GO:0070330	GO:0055114
CL1414.Contig4_Ip-T	4	GO:0020037	GO:0009055	GO:0070330	GO:0055114
CL1414.Contig5_Ip-T	5	GO:0020037	GO:0009055	GO:0033777	GO:0070330	GO:0055114
CL1414.Contig6_Ip-T	5	GO:0020037	GO:0009055	GO:0033777	GO:0070330	GO:0055114
CL1414.Contig7_Ip-T	4	GO:0020037	GO:0009055	GO:0070330	GO:0055114
CL1414.Contig8_Ip-T	4	GO:0020037	GO:0009055	GO:0070330	GO:0055114
CL1414.Contig9_Ip-T	4	GO:0020037	GO:0009055	GO:0070330	GO:0055114
CL1416.Contig1_Ip-T	3	GO:0016021	GO:0055085	GO:0005215
CL1416.Contig2_Ip-T	3	GO:0016021	GO:0055085	GO:0005215
CL1416.Contig3_Ip-T	3	GO:0016021	GO:0055085	GO:0005215
CL1416.Contig4_Ip-T	3	GO:0016021	GO:0055085	GO:0005215
CL1416.Contig5_Ip-T	3	GO:0016021	GO:0055085	GO:0005215
CL1416.Contig6_Ip-T	3	GO:0016021	GO:0055085	GO:0005215
CL1422.Contig1_Ip-T	4	GO:0005247	GO:0055085	GO:0016020	GO:0006821
CL1422.Contig2_Ip-T	4	GO:0005247	GO:0055085	GO:0016020	GO:0006821
CL1422.Contig3_Ip-T	4	GO:0005247	GO:0055085	GO:0016020	GO:0006821
CL1422.Contig4_Ip-T	4	GO:0005247	GO:0055085	GO:0016020	GO:0006821
CL1423.Contig1_Ip-T	2	GO:0004252	GO:0006508
CL1423.Contig2_Ip-T	2	GO:0004252	GO:0006508
CL1427.Contig10_Ip-T	3	GO:0008270	GO:0004842	GO:0016567
CL1427.Contig11_Ip-T	3	GO:0008270	GO:0004842	GO:0016567
CL1427.Contig1_Ip-T	3	GO:0008270	GO:0004842	GO:0016567
CL1427.Contig2_Ip-T	3	GO:0008270	GO:0004842	GO:0016567
CL1427.Contig3_Ip-T	1	GO:0046872
CL1427.Contig4_Ip-T	3	GO:0008270	GO:0004842	GO:0016567
CL1427.Contig5_Ip-T	3	GO:0008270	GO:0004842	GO:0016567
CL1427.Contig6_Ip-T	3	GO:0008270	GO:0004842	GO:0016567
CL1427.Contig7_Ip-T	3	GO:0008270	GO:0004842	GO:0016567
CL1427.Contig8_Ip-T	3	GO:0008270	GO:0004842	GO:0016567
CL1427.Contig9_Ip-T	3	GO:0008270	GO:0004842	GO:0016567
CL1428.Contig1_Ip-T	3	GO:0005525	GO:0006184	GO:0003924
CL1428.Contig2_Ip-T	3	GO:0005525	GO:0006184	GO:0003924
CL1428.Contig3_Ip-T	3	GO:0005525	GO:0006184	GO:0003924
CL1429.Contig1_Ip-T	5	GO:0003725	GO:0008026	GO:0070937	GO:0005524	GO:0030529
CL1429.Contig2_Ip-T	4	GO:0005524	GO:0005622	GO:0008026	GO:0003725
CL1431.Contig1_Ip-T	2	GO:0004252	GO:0006508
CL1431.Contig2_Ip-T	2	GO:0004252	GO:0006508
CL1434.Contig1_Ip-T	1	GO:0009987
CL1434.Contig4_Ip-T	1	GO:0009987
CL1437.Contig1_Ip-T	9	GO:0046872	GO:0005624	GO:0016491	GO:0070469	GO:0009055	GO:0006810	GO:0016021	GO:0022904	GO:0005739
CL1437.Contig2_Ip-T	8	GO:0046872	GO:0016491	GO:0070469	GO:0009055	GO:0006810	GO:0016021	GO:0022904	GO:0005739
CL1438.Contig1_Ip-T	6	GO:0060361	GO:0008184	GO:0005980	GO:0043234	GO:0030170	GO:0042803
CL1440.Contig1_Ip-T	2	GO:0016787	GO:0004872
CL1440.Contig2_Ip-T	2	GO:0016787	GO:0004872
CL1440.Contig3_Ip-T	3	GO:0016020	GO:0016787	GO:0004872
CL1440.Contig4_Ip-T	13	GO:0007166	GO:0005515	GO:0016020	GO:0043231	GO:0051050	GO:0015031	GO:0016787	GO:0006897	GO:0004872	GO:0048523	GO:0044444	GO:0008152	GO:0032502
CL1440.Contig5_Ip-T	5	GO:0016192	GO:0005488	GO:0043231	GO:0044425	GO:0044444
CL1441.Contig1_Ip-T	5	GO:0004360	GO:0016051	GO:0005737	GO:0030246	GO:0004044
CL1441.Contig2_Ip-T	5	GO:0004360	GO:0016051	GO:0005737	GO:0030246	GO:0004044
CL1441.Contig3_Ip-T	5	GO:0004360	GO:0016051	GO:0005737	GO:0030246	GO:0004044
CL1441.Contig4_Ip-T	5	GO:0004360	GO:0016051	GO:0005737	GO:0030246	GO:0004044
CL1443.Contig1_Ip-T	3	GO:0005509	GO:0004623	GO:0016042
CL1443.Contig2_Ip-T	3	GO:0005509	GO:0004623	GO:0016042
CL1443.Contig3_Ip-T	3	GO:0005509	GO:0004623	GO:0016042
CL1445.Contig10_Ip-T	8	GO:0006007	GO:0006468	GO:0005516	GO:0048598	GO:0004689	GO:0005524	GO:0005964	GO:0005978
CL1445.Contig1_Ip-T	8	GO:0006007	GO:0006468	GO:0005516	GO:0048598	GO:0004689	GO:0005524	GO:0005964	GO:0005978
CL1445.Contig2_Ip-T	8	GO:0006007	GO:0006468	GO:0005516	GO:0048598	GO:0004689	GO:0005524	GO:0005964	GO:0005978
CL1445.Contig3_Ip-T	8	GO:0006007	GO:0006468	GO:0005516	GO:0048598	GO:0004689	GO:0005524	GO:0005964	GO:0005978
CL1445.Contig4_Ip-T	8	GO:0006007	GO:0006468	GO:0005516	GO:0048598	GO:0004689	GO:0005524	GO:0005964	GO:0005978
CL1445.Contig5_Ip-T	8	GO:0006007	GO:0006468	GO:0005516	GO:0048598	GO:0004689	GO:0005524	GO:0005964	GO:0005978
CL1445.Contig6_Ip-T	8	GO:0006007	GO:0006468	GO:0005516	GO:0048598	GO:0004689	GO:0005524	GO:0005964	GO:0005978
CL1445.Contig7_Ip-T	8	GO:0006007	GO:0006468	GO:0005516	GO:0048598	GO:0004689	GO:0005524	GO:0005964	GO:0005978
CL1445.Contig8_Ip-T	8	GO:0006007	GO:0006468	GO:0005516	GO:0048598	GO:0004689	GO:0005524	GO:0005964	GO:0005978
CL1445.Contig9_Ip-T	8	GO:0006007	GO:0006468	GO:0005516	GO:0048598	GO:0004689	GO:0005524	GO:0005964	GO:0005978
CL1450.Contig1_Ip-T	2	GO:0005978	GO:0004373
CL1450.Contig2_Ip-T	2	GO:0005978	GO:0004373
CL1453.Contig1_Ip-T	5	GO:0009055	GO:0020037	GO:0052870	GO:0070330	GO:0055114
CL1453.Contig2_Ip-T	7	GO:0052871	GO:0050051	GO:0036101	GO:0009055	GO:0020037	GO:0010430	GO:0070330
CL1454.Contig1_Ip-T	3	GO:0004683	GO:0006468	GO:0005524
CL1454.Contig2_Ip-T	3	GO:0004683	GO:0006468	GO:0005524
CL1454.Contig3_Ip-T	3	GO:0004683	GO:0006468	GO:0005524
CL1454.Contig4_Ip-T	3	GO:0004683	GO:0006468	GO:0005524
CL1455.Contig1_Ip-T	16	GO:0042147	GO:0005829	GO:0019706	GO:0030659	GO:0006903	GO:0005739	GO:0000139	GO:0005484	GO:0005768	GO:0006888	GO:0008152	GO:0031201	GO:0006904	GO:0015031	GO:0005783	GO:0005887
CL1455.Contig2_Ip-T	16	GO:0042147	GO:0005829	GO:0019706	GO:0030659	GO:0006903	GO:0005739	GO:0000139	GO:0005484	GO:0005768	GO:0006888	GO:0008152	GO:0031201	GO:0006904	GO:0015031	GO:0005783	GO:0005887
CL1462.Contig1_Ip-T	2	GO:0003943	GO:0008152
CL1463.Contig2_Ip-T	1	GO:0044464
CL1466.Contig1_Ip-T	1	GO:0047980
CL1466.Contig2_Ip-T	1	GO:0047980
CL1466.Contig3_Ip-T	1	GO:0047980
CL1468.Contig1_Ip-T	5	GO:0052852	GO:0052854	GO:0055114	GO:0052853	GO:0010181
CL1468.Contig2_Ip-T	5	GO:0052852	GO:0052854	GO:0055114	GO:0052853	GO:0010181
CL147.Contig1_Ip-T	1	GO:0003676
CL1472.Contig1_Ip-T	5	GO:0010830	GO:0003730	GO:0003228	GO:0001947	GO:0043488
CL1474.Contig1_Ip-T	2	GO:0006413	GO:0019222
CL1474.Contig2_Ip-T	2	GO:0006413	GO:0019222
CL1479.Contig2_Ip-T	2	GO:0015889	GO:0031419
CL1479.Contig3_Ip-T	2	GO:0015889	GO:0031419
CL148.Contig1_Ip-T	3	GO:0003676	GO:0007173	GO:0006396
CL148.Contig2_Ip-T	2	GO:0007173	GO:0005488
CL148.Contig3_Ip-T	2	GO:0007173	GO:0003729
CL148.Contig4_Ip-T	2	GO:0007173	GO:0003729
CL1481.Contig4_Ip-T	2	GO:0045177	GO:0060632
CL1481.Contig6_Ip-T	2	GO:0045177	GO:0060632
CL1481.Contig7_Ip-T	2	GO:0045177	GO:0060632
CL1481.Contig8_Ip-T	2	GO:0045177	GO:0060632
CL1488.Contig2_Ip-T	5	GO:0005796	GO:0043687	GO:0005515	GO:0016266	GO:0044421
CL1488.Contig3_Ip-T	3	GO:0006464	GO:0005515	GO:0044421
CL149.Contig1_Ip-T	4	GO:0006184	GO:0000166	GO:0003924	GO:0007249
CL149.Contig2_Ip-T	4	GO:0006184	GO:0000166	GO:0003924	GO:0007249
CL149.Contig4_Ip-T	5	GO:0005525	GO:0016020	GO:0007264	GO:0006184	GO:0003924
CL1491.Contig1_Ip-T	2	GO:0008119	GO:0032259
CL1491.Contig2_Ip-T	5	GO:0014070	GO:0008119	GO:0032259	GO:0005625	GO:0033574
CL1491.Contig3_Ip-T	4	GO:0044237	GO:0008119	GO:0005737	GO:0032259
CL1491.Contig4_Ip-T	4	GO:0044237	GO:0008119	GO:0005737	GO:0032259
CL1493.Contig1_Ip-T	9	GO:0042802	GO:0035091	GO:0008333	GO:0005769	GO:0045022	GO:0005770	GO:0031313	GO:0006622	GO:0007154
CL1493.Contig2_Ip-T	9	GO:0042802	GO:0035091	GO:0008333	GO:0005769	GO:0045022	GO:0005770	GO:0031313	GO:0006622	GO:0007154
CL1493.Contig3_Ip-T	9	GO:0042802	GO:0035091	GO:0008333	GO:0005769	GO:0045022	GO:0005770	GO:0031313	GO:0006622	GO:0007154
CL1493.Contig4_Ip-T	5	GO:0035091	GO:0005768	GO:0006810	GO:0016020	GO:0007154
CL1494.Contig1_Ip-T	2	GO:0005622	GO:0008270
CL1496.Contig1_Ip-T	4	GO:0005694	GO:0005098	GO:0048471	GO:0032853
CL1496.Contig2_Ip-T	4	GO:0005694	GO:0005098	GO:0048471	GO:0032853
CL1496.Contig3_Ip-T	2	GO:0005098	GO:0032853
CL1497.Contig2_Ip-T	2	GO:0004222	GO:0006508
CL1497.Contig3_Ip-T	2	GO:0004222	GO:0006508
CL1497.Contig4_Ip-T	2	GO:0004222	GO:0006508
CL1502.Contig1_Ip-T	12	GO:0009653	GO:0007010	GO:0032991	GO:0007423	GO:0005102	GO:0043231	GO:0048468	GO:0051179	GO:0050789	GO:0007276	GO:0043232	GO:0044444
CL1502.Contig2_Ip-T	12	GO:0009653	GO:0007010	GO:0032991	GO:0007423	GO:0005102	GO:0043231	GO:0048468	GO:0051179	GO:0050789	GO:0007276	GO:0043232	GO:0044444
CL1502.Contig3_Ip-T	10	GO:0009653	GO:0032991	GO:0005515	GO:0048513	GO:0006996	GO:0050789	GO:0030154	GO:0007276	GO:0043229	GO:0044444
CL1502.Contig4_Ip-T	10	GO:0009653	GO:0032991	GO:0005515	GO:0048513	GO:0006996	GO:0050789	GO:0030154	GO:0007276	GO:0043229	GO:0044444
CL1502.Contig5_Ip-T	12	GO:0009653	GO:0007010	GO:0032991	GO:0007423	GO:0005102	GO:0043231	GO:0048468	GO:0051179	GO:0050789	GO:0007276	GO:0043232	GO:0044444
CL1502.Contig6_Ip-T	12	GO:0009653	GO:0007010	GO:0032991	GO:0007423	GO:0005102	GO:0043231	GO:0048468	GO:0051179	GO:0050789	GO:0007276	GO:0043232	GO:0044444
CL1502.Contig7_Ip-T	10	GO:0009653	GO:0032991	GO:0005515	GO:0048513	GO:0006996	GO:0050789	GO:0030154	GO:0007276	GO:0043229	GO:0044444
CL1502.Contig8_Ip-T	10	GO:0009653	GO:0032991	GO:0005515	GO:0048513	GO:0006996	GO:0050789	GO:0030154	GO:0007276	GO:0043229	GO:0044444
CL1503.Contig1_Ip-T	31	GO:0000785	GO:0030433	GO:0005102	GO:0042981	GO:0005792	GO:0006919	GO:0031593	GO:0006302	GO:0005730	GO:0005829	GO:0032436	GO:0019904	GO:0016567	GO:0042802	GO:0031334	GO:0000502	GO:0019903	GO:0006888	GO:0008289	GO:0030970	GO:0070842	GO:0032403	GO:0016887	GO:0051260	GO:0005783	GO:0006200	GO:0035101	GO:0030968	GO:0005524	GO:0007049	GO:0034214
CL1504.Contig1_Ip-T	1	GO:0003723
CL1504.Contig2_Ip-T	1	GO:0003723
CL1506.Contig1_Ip-T	6	GO:0003945	GO:0045747	GO:0075015	GO:0009636	GO:0006486	GO:0033207
CL1506.Contig2_Ip-T	6	GO:0003945	GO:0045747	GO:0075015	GO:0009636	GO:0006486	GO:0033207
CL1511.Contig1_Ip-T	2	GO:0008456	GO:0005975
CL1511.Contig2_Ip-T	2	GO:0008456	GO:0005975
CL1513.Contig1_Ip-T	1	GO:0016787
CL1513.Contig2_Ip-T	1	GO:0016787
CL1513.Contig3_Ip-T	1	GO:0016787
CL1513.Contig4_Ip-T	1	GO:0016787
CL1516.Contig1_Ip-T	4	GO:0050807	GO:0005089	GO:0005622	GO:0035023
CL1516.Contig2_Ip-T	4	GO:0050807	GO:0005089	GO:0005622	GO:0035023
CL1519.Contig10_Ip-T	1	GO:0003676
CL1519.Contig11_Ip-T	1	GO:0003676
CL1519.Contig12_Ip-T	1	GO:0003676
CL1519.Contig13_Ip-T	1	GO:0003676
CL1519.Contig14_Ip-T	1	GO:0003676
CL1519.Contig1_Ip-T	5	GO:0003700	GO:0043565	GO:0005622	GO:0008270	GO:0006355
CL1519.Contig2_Ip-T	5	GO:0003700	GO:0043565	GO:0005622	GO:0008270	GO:0006355
CL1519.Contig3_Ip-T	1	GO:0003676
CL1519.Contig4_Ip-T	1	GO:0003676
CL1519.Contig5_Ip-T	5	GO:0003700	GO:0043565	GO:0005622	GO:0008270	GO:0006355
CL1519.Contig6_Ip-T	5	GO:0003700	GO:0043565	GO:0005622	GO:0008270	GO:0006355
CL1519.Contig7_Ip-T	5	GO:0003700	GO:0043565	GO:0005622	GO:0008270	GO:0006355
CL1519.Contig8_Ip-T	5	GO:0003700	GO:0043565	GO:0005622	GO:0008270	GO:0006355
CL1519.Contig9_Ip-T	5	GO:0003700	GO:0043565	GO:0005622	GO:0008270	GO:0006355
CL152.Contig1_Ip-T	7	GO:0005737	GO:0007067	GO:0004842	GO:0008270	GO:0005680	GO:0070979	GO:0051301
CL152.Contig2_Ip-T	11	GO:0005654	GO:0070979	GO:0008270	GO:0051437	GO:0005680	GO:0007094	GO:0051436	GO:0051301	GO:0005829	GO:0004842	GO:0031145
CL1520.Contig1_Ip-T	7	GO:0006351	GO:0010468	GO:0043186	GO:0048609	GO:0005488	GO:0005634	GO:0032502
CL1520.Contig2_Ip-T	4	GO:0009987	GO:0032501	GO:0043186	GO:0022414
CL1521.Contig1_Ip-T	7	GO:0002089	GO:0033391	GO:0007283	GO:0005515	GO:0043186	GO:0007281	GO:0070306
CL1521.Contig2_Ip-T	7	GO:0002089	GO:0033391	GO:0007283	GO:0005515	GO:0043186	GO:0007281	GO:0070306
CL1522.Contig2_Ip-T	3	GO:0009653	GO:0048731	GO:0009987
CL1522.Contig4_Ip-T	3	GO:0009653	GO:0048731	GO:0009987
CL1527.Contig1_Ip-T	1	GO:0042578
CL1527.Contig2_Ip-T	1	GO:0042578
CL1528.Contig1_Ip-T	1	GO:0005634
CL1528.Contig2_Ip-T	1	GO:0005634
CL153.Contig1_Ip-T	11	GO:0048822	GO:0016363	GO:0007010	GO:0033033	GO:0016874	GO:0005826	GO:0005624	GO:0007155	GO:0003779	GO:0005819	GO:0005887
CL153.Contig2_Ip-T	11	GO:0048822	GO:0016363	GO:0007010	GO:0033033	GO:0016874	GO:0005826	GO:0005624	GO:0007155	GO:0003779	GO:0005819	GO:0005887
CL1532.Contig1_Ip-T	11	GO:0005815	GO:0016023	GO:0006357	GO:0008203	GO:0016021	GO:0005765	GO:0032383	GO:0005768	GO:0016887	GO:0006200	GO:0005524
CL1538.Contig1_Ip-T	1	GO:0004067
CL1538.Contig2_Ip-T	1	GO:0004067
CL154.Contig1_Ip-T	17	GO:0006952	GO:0005829	GO:0032183	GO:0043235	GO:0007267	GO:0019900	GO:0016604	GO:0031624	GO:0031625	GO:0005150	GO:0033235	GO:0002376	GO:0016310	GO:0007165	GO:0048471	GO:0035325	GO:0005887
CL1542.Contig1_Ip-T	1	GO:0016021
CL1542.Contig2_Ip-T	1	GO:0016021
CL1542.Contig3_Ip-T	1	GO:0016021
CL1543.Contig1_Ip-T	4	GO:0051537	GO:0046872	GO:0016491	GO:0055114
CL1543.Contig2_Ip-T	4	GO:0051537	GO:0046872	GO:0016491	GO:0055114
CL1545.Contig1_Ip-T	11	GO:0006468	GO:0006357	GO:0005730	GO:0016591	GO:0008607	GO:0008023	GO:0003677	GO:0006368	GO:0005515	GO:0007165	GO:0005737
CL1545.Contig2_Ip-T	4	GO:0016310	GO:0016301	GO:0006351	GO:0044424
CL1554.Contig1_Ip-T	1	GO:0044424
CL1554.Contig2_Ip-T	4	GO:0003723	GO:0005737	GO:0006397	GO:0005634
CL1558.Contig1_Ip-T	2	GO:0044421	GO:0031012
CL1559.Contig1_Ip-T	3	GO:0004568	GO:0043169	GO:0006032
CL1559.Contig2_Ip-T	3	GO:0004568	GO:0043169	GO:0006032
CL1559.Contig3_Ip-T	3	GO:0004568	GO:0043169	GO:0006032
CL1559.Contig4_Ip-T	3	GO:0004568	GO:0043169	GO:0006032
CL1560.Contig1_Ip-T	19	GO:0004871	GO:0005525	GO:0031224	GO:0007498	GO:0003824	GO:0019222	GO:0032870	GO:0009653	GO:0048513	GO:0032588	GO:0031234	GO:0007606	GO:0032940	GO:0005737	GO:0005515	GO:0048522	GO:0007186	GO:0065008	GO:0006171
CL1560.Contig2_Ip-T	19	GO:0004871	GO:0005525	GO:0031224	GO:0007498	GO:0003824	GO:0019222	GO:0032870	GO:0009653	GO:0048513	GO:0032588	GO:0031234	GO:0007606	GO:0032940	GO:0005737	GO:0005515	GO:0048522	GO:0007186	GO:0065008	GO:0006171
CL1560.Contig3_Ip-T	4	GO:0005525	GO:0004871	GO:0007498	GO:0007186
CL1561.Contig1_Ip-T	3	GO:0003676	GO:0005622	GO:0008270
CL1562.Contig1_Ip-T	2	GO:0006412	GO:0005739
CL1562.Contig2_Ip-T	2	GO:0006412	GO:0005739
CL1562.Contig3_Ip-T	2	GO:0006412	GO:0005739
CL1564.Contig1_Ip-T	16	GO:0003899	GO:0006468	GO:0006283	GO:0003968	GO:0004672	GO:0006367	GO:0005730	GO:0050434	GO:0046872	GO:0006355	GO:0031625	GO:0005665	GO:0003677	GO:0006368	GO:0006370	GO:0000398
CL1564.Contig2_Ip-T	4	GO:0003899	GO:0005665	GO:0003677	GO:0006366
CL1565.Contig1_Ip-T	3	GO:0016021	GO:0055085	GO:0005215
CL1565.Contig2_Ip-T	3	GO:0016021	GO:0055085	GO:0005215
CL1568.Contig1_Ip-T	9	GO:0065008	GO:0032440	GO:0046983	GO:0000430	GO:0043565	GO:0003700	GO:0045944	GO:0055114	GO:0022414
CL1568.Contig2_Ip-T	9	GO:0065008	GO:0032440	GO:0046983	GO:0000430	GO:0043565	GO:0003700	GO:0045944	GO:0055114	GO:0022414
CL1568.Contig3_Ip-T	11	GO:0065008	GO:0000432	GO:0032440	GO:0046982	GO:0003705	GO:0043565	GO:0055114	GO:0042803	GO:0005634	GO:0022414	GO:0043425
CL1568.Contig4_Ip-T	11	GO:0065008	GO:0000432	GO:0032440	GO:0046982	GO:0003705	GO:0043565	GO:0055114	GO:0042803	GO:0005634	GO:0022414	GO:0043425
CL1568.Contig5_Ip-T	9	GO:0065008	GO:0032440	GO:0046983	GO:0000430	GO:0043565	GO:0003700	GO:0045944	GO:0055114	GO:0022414
CL1568.Contig6_Ip-T	9	GO:0065008	GO:0032440	GO:0046983	GO:0000430	GO:0043565	GO:0003700	GO:0045944	GO:0055114	GO:0022414
CL157.Contig1_Ip-T	3	GO:0006730	GO:0008270	GO:0004089
CL157.Contig2_Ip-T	3	GO:0006730	GO:0008270	GO:0004089
CL157.Contig3_Ip-T	3	GO:0006730	GO:0008270	GO:0004089
CL157.Contig6_Ip-T	3	GO:0006730	GO:0008270	GO:0004089
CL157.Contig7_Ip-T	3	GO:0006730	GO:0008270	GO:0004089
CL157.Contig8_Ip-T	3	GO:0006730	GO:0008270	GO:0004089
CL1574.Contig1_Ip-T	3	GO:0005840	GO:0003735	GO:0006412
CL1574.Contig2_Ip-T	3	GO:0005840	GO:0003735	GO:0006412
CL1576.Contig1_Ip-T	1	GO:0051260
CL1576.Contig2_Ip-T	1	GO:0051260
CL1577.Contig1_Ip-T	3	GO:0004316	GO:0000166	GO:0055114
CL1577.Contig2_Ip-T	3	GO:0004316	GO:0000166	GO:0055114
CL1579.Contig1_Ip-T	10	GO:0005829	GO:0006629	GO:0030136	GO:0005795	GO:0005769	GO:0005515	GO:0051056	GO:0042384	GO:0042578	GO:0005798
CL1579.Contig2_Ip-T	1	GO:0042578
CL1581.Contig2_Ip-T	1	GO:0016021
CL1581.Contig3_Ip-T	1	GO:0016021
CL1583.Contig1_Ip-T	1	GO:0005158
CL159.Contig1_Ip-T	2	GO:0008168	GO:0032259
CL159.Contig2_Ip-T	2	GO:0008168	GO:0032259
CL1590.Contig1_Ip-T	2	GO:0030748	GO:0032259
CL1590.Contig2_Ip-T	2	GO:0030748	GO:0032259
CL1594.Contig1_Ip-T	3	GO:0006355	GO:0048513	GO:0005488
CL1594.Contig2_Ip-T	3	GO:0005488	GO:0006355	GO:0048513
CL1594.Contig3_Ip-T	2	GO:0005488	GO:0006351
CL1594.Contig4_Ip-T	3	GO:0006355	GO:0048513	GO:0005488
CL1594.Contig5_Ip-T	3	GO:0006355	GO:0048513	GO:0005488
CL1594.Contig6_Ip-T	3	GO:0006355	GO:0048513	GO:0005488
CL1594.Contig7_Ip-T	2	GO:0005488	GO:0006351
CL1594.Contig8_Ip-T	2	GO:0005488	GO:0006351
CL1596.Contig1_Ip-T	2	GO:0008168	GO:0032259
CL1596.Contig2_Ip-T	1	GO:0008152
CL1596.Contig3_Ip-T	1	GO:0008152
CL1596.Contig4_Ip-T	1	GO:0008152
CL1599.Contig1_Ip-T	6	GO:0004523	GO:0090305	GO:0006264	GO:0005634	GO:0005739	GO:0042803
CL1599.Contig2_Ip-T	6	GO:0004523	GO:0090305	GO:0006264	GO:0005634	GO:0005739	GO:0042803
CL16.Contig1_Ip-T	1	GO:0005509
CL16.Contig2_Ip-T	1	GO:0005509
CL1602.Contig2_Ip-T	2	GO:0009987	GO:0000166
CL1603.Contig1_Ip-T	8	GO:0004629	GO:0006629	GO:0035556	GO:0005730	GO:0005515	GO:0005654	GO:0005737	GO:0005886
CL1603.Contig2_Ip-T	8	GO:0004629	GO:0006629	GO:0035556	GO:0005730	GO:0005515	GO:0005654	GO:0005737	GO:0005886
CL1603.Contig3_Ip-T	8	GO:0004629	GO:0006629	GO:0035556	GO:0005730	GO:0005515	GO:0005654	GO:0005737	GO:0005886
CL1604.Contig1_Ip-T	6	GO:0006672	GO:0005737	GO:0007165	GO:0005515	GO:0005625	GO:0005057
CL1604.Contig2_Ip-T	6	GO:0006672	GO:0005737	GO:0007165	GO:0005515	GO:0005625	GO:0005057
CL1604.Contig3_Ip-T	6	GO:0006672	GO:0005737	GO:0007165	GO:0005515	GO:0005625	GO:0005057
CL1605.Contig1_Ip-T	15	GO:0048675	GO:0045475	GO:0046872	GO:0004115	GO:0046331	GO:0048149	GO:0007268	GO:0009187	GO:0001661	GO:0019933	GO:0046958	GO:0008355	GO:0048477	GO:0007619	GO:0007614
CL1605.Contig2_Ip-T	15	GO:0048675	GO:0045475	GO:0046872	GO:0004115	GO:0046331	GO:0048149	GO:0007268	GO:0009187	GO:0001661	GO:0019933	GO:0046958	GO:0008355	GO:0048477	GO:0007619	GO:0007614
CL1607.Contig1_Ip-T	4	GO:0017186	GO:0016603	GO:0005576	GO:0005739
CL1607.Contig2_Ip-T	4	GO:0017186	GO:0016603	GO:0005576	GO:0005739
CL1610.Contig1_Ip-T	2	GO:0016787	GO:0044424
CL1610.Contig2_Ip-T	2	GO:0016787	GO:0044424
CL1611.Contig1_Ip-T	37	GO:0006930	GO:0046329	GO:0000398	GO:0016324	GO:0007608	GO:0007010	GO:0007160	GO:0007494	GO:0031252	GO:0007411	GO:0048190	GO:0004872	GO:0007220	GO:0006509	GO:0007427	GO:0008340	GO:0050839	GO:0005887	GO:0016339	GO:0035212	GO:0016787	GO:0048803	GO:0003723	GO:0007417	GO:0046331	GO:0035099	GO:0007426	GO:0007157	GO:0016203	GO:0007391	GO:0008360	GO:0043066	GO:0005634	GO:0005938	GO:0035160	GO:0008593	GO:0030718
CL1611.Contig2_Ip-T	37	GO:0006930	GO:0046329	GO:0000398	GO:0016324	GO:0007608	GO:0007010	GO:0007160	GO:0007494	GO:0031252	GO:0007411	GO:0048190	GO:0004872	GO:0007220	GO:0006509	GO:0007427	GO:0008340	GO:0050839	GO:0005887	GO:0016339	GO:0035212	GO:0016787	GO:0048803	GO:0003723	GO:0007417	GO:0046331	GO:0035099	GO:0007426	GO:0007157	GO:0016203	GO:0007391	GO:0008360	GO:0043066	GO:0005634	GO:0005938	GO:0035160	GO:0008593	GO:0030718
CL1611.Contig3_Ip-T	37	GO:0006930	GO:0046329	GO:0000398	GO:0016324	GO:0007608	GO:0007010	GO:0007160	GO:0007494	GO:0031252	GO:0007411	GO:0048190	GO:0004872	GO:0007220	GO:0006509	GO:0007427	GO:0008340	GO:0050839	GO:0005887	GO:0016339	GO:0035212	GO:0016787	GO:0048803	GO:0003723	GO:0007417	GO:0046331	GO:0035099	GO:0007426	GO:0007157	GO:0016203	GO:0007391	GO:0008360	GO:0043066	GO:0005634	GO:0005938	GO:0035160	GO:0008593	GO:0030718
CL1611.Contig4_Ip-T	37	GO:0006930	GO:0046329	GO:0000398	GO:0016324	GO:0007608	GO:0007010	GO:0007160	GO:0007494	GO:0031252	GO:0007411	GO:0048190	GO:0004872	GO:0007220	GO:0006509	GO:0007427	GO:0008340	GO:0050839	GO:0005887	GO:0016339	GO:0035212	GO:0004221	GO:0048803	GO:0003723	GO:0007417	GO:0046331	GO:0035099	GO:0007426	GO:0007157	GO:0016203	GO:0007391	GO:0008360	GO:0043066	GO:0005634	GO:0005938	GO:0035160	GO:0008593	GO:0030718
CL1611.Contig5_Ip-T	37	GO:0006930	GO:0046329	GO:0000398	GO:0016324	GO:0007608	GO:0007010	GO:0007160	GO:0007494	GO:0031252	GO:0007411	GO:0048190	GO:0004872	GO:0007220	GO:0006509	GO:0007427	GO:0008340	GO:0050839	GO:0005887	GO:0016339	GO:0035212	GO:0016787	GO:0048803	GO:0003723	GO:0007417	GO:0046331	GO:0035099	GO:0007426	GO:0007157	GO:0016203	GO:0007391	GO:0008360	GO:0043066	GO:0005634	GO:0005938	GO:0035160	GO:0008593	GO:0030718
CL1616.Contig1_Ip-T	7	GO:0016779	GO:0003746	GO:0006414	GO:0006184	GO:0003924	GO:0005737	GO:0005525
CL1620.Contig10_Ip-T	1	GO:0003993
CL1620.Contig11_Ip-T	1	GO:0003993
CL1620.Contig12_Ip-T	1	GO:0003993
CL1620.Contig13_Ip-T	1	GO:0003993
CL1620.Contig14_Ip-T	1	GO:0003993
CL1620.Contig15_Ip-T	1	GO:0003993
CL1620.Contig1_Ip-T	1	GO:0003993
CL1620.Contig2_Ip-T	1	GO:0003993
CL1620.Contig3_Ip-T	1	GO:0003993
CL1620.Contig4_Ip-T	1	GO:0003993
CL1620.Contig5_Ip-T	1	GO:0003993
CL1620.Contig6_Ip-T	1	GO:0003993
CL1620.Contig7_Ip-T	1	GO:0003993
CL1620.Contig8_Ip-T	1	GO:0003993
CL1620.Contig9_Ip-T	1	GO:0003993
CL1622.Contig1_Ip-T	7	GO:0030170	GO:0006563	GO:0006730	GO:0004372	GO:0032259	GO:0006544	GO:0008168
CL1622.Contig2_Ip-T	7	GO:0030170	GO:0006563	GO:0006730	GO:0004372	GO:0032259	GO:0006544	GO:0008168
CL1624.Contig1_Ip-T	3	GO:0016020	GO:0008152	GO:0003824
CL1626.Contig1_Ip-T	9	GO:0006233	GO:0005829	GO:0007049	GO:0046940	GO:0050145	GO:0005524	GO:0004798	GO:0008283	GO:0015949
CL1628.Contig3_Ip-T	5	GO:0015378	GO:0003333	GO:0015171	GO:0016020	GO:0008511
CL1628.Contig4_Ip-T	5	GO:0046688	GO:0042539	GO:0016021	GO:0035434	GO:0005375
CL1628.Contig5_Ip-T	5	GO:0046688	GO:0042539	GO:0016021	GO:0035434	GO:0005375
CL1628.Contig6_Ip-T	5	GO:0015378	GO:0003333	GO:0015171	GO:0016020	GO:0008511
CL1634.Contig1_Ip-T	4	GO:0048731	GO:0006508	GO:0050794	GO:0004252
CL1634.Contig2_Ip-T	2	GO:0004252	GO:0006508
CL1636.Contig1_Ip-T	2	GO:0004402	GO:0016573
CL1636.Contig2_Ip-T	5	GO:0042393	GO:0000793	GO:0004402	GO:0005634	GO:0016573
CL1637.Contig1_Ip-T	1	GO:0016021
CL1637.Contig2_Ip-T	1	GO:0016021
CL1637.Contig3_Ip-T	1	GO:0016021
CL1637.Contig4_Ip-T	1	GO:0016021
CL1637.Contig5_Ip-T	1	GO:0016021
CL1637.Contig6_Ip-T	1	GO:0016021
CL1637.Contig7_Ip-T	1	GO:0016021
CL1637.Contig8_Ip-T	1	GO:0016021
CL1637.Contig9_Ip-T	1	GO:0016021
CL1639.Contig1_Ip-T	3	GO:0004687	GO:0006468	GO:0005524
CL1639.Contig2_Ip-T	3	GO:0004687	GO:0006468	GO:0005524
CL1640.Contig1_Ip-T	4	GO:0016020	GO:0005044	GO:0006508	GO:0004252
CL1640.Contig2_Ip-T	4	GO:0016020	GO:0005044	GO:0006508	GO:0004252
CL1642.Contig1_Ip-T	1	GO:0003676
CL1642.Contig2_Ip-T	1	GO:0003676
CL1649.Contig1_Ip-T	3	GO:0016021	GO:0055085	GO:0005215
CL1649.Contig2_Ip-T	3	GO:0055085	GO:0016021	GO:0005215
CL1650.Contig1_Ip-T	6	GO:0016021	GO:0007156	GO:0005509	GO:0055114	GO:0004022	GO:0005886
CL1650.Contig2_Ip-T	6	GO:0016021	GO:0007156	GO:0005509	GO:0055114	GO:0004022	GO:0005886
CL1651.Contig1_Ip-T	9	GO:0005829	GO:0008559	GO:0042760	GO:0055085	GO:0032000	GO:0042803	GO:0006200	GO:0005524	GO:0005778
CL1651.Contig2_Ip-T	11	GO:0016021	GO:0005829	GO:0008559	GO:0042760	GO:0055085	GO:0032000	GO:0042803	GO:0006200	GO:0005524	GO:0005778	GO:0005739
CL1655.Contig1_Ip-T	7	GO:0018242	GO:0018243	GO:0030145	GO:0004653	GO:0048471	GO:0016020	GO:0005794
CL1659.Contig1_Ip-T	12	GO:0000381	GO:0031536	GO:0005515	GO:0008016	GO:0003730	GO:0007286	GO:0043186	GO:0007319	GO:0002121	GO:0030727	GO:0005634	GO:0006378
CL1659.Contig2_Ip-T	9	GO:0000381	GO:0031536	GO:0005515	GO:0003730	GO:0007286	GO:0043186	GO:0007319	GO:0002121	GO:0048477
CL1659.Contig3_Ip-T	9	GO:0000381	GO:0031536	GO:0005515	GO:0003730	GO:0007286	GO:0043186	GO:0007319	GO:0002121	GO:0048477
CL1659.Contig4_Ip-T	9	GO:0000381	GO:0031536	GO:0005515	GO:0003730	GO:0007286	GO:0043186	GO:0007319	GO:0002121	GO:0048477
CL1659.Contig5_Ip-T	12	GO:0000381	GO:0031536	GO:0005515	GO:0008016	GO:0003730	GO:0007286	GO:0043186	GO:0007319	GO:0002121	GO:0030727	GO:0005634	GO:0006378
CL1659.Contig6_Ip-T	10	GO:0000381	GO:0031536	GO:0005515	GO:0008016	GO:0003730	GO:0007286	GO:0043186	GO:0007319	GO:0002121	GO:0048477
CL1659.Contig7_Ip-T	4	GO:0005737	GO:0006376	GO:0003723	GO:0005634
CL1659.Contig8_Ip-T	4	GO:0005737	GO:0006376	GO:0003723	GO:0005634
CL1661.Contig1_Ip-T	3	GO:0005840	GO:0003735	GO:0006412
CL1661.Contig2_Ip-T	3	GO:0005840	GO:0003735	GO:0006412
CL1662.Contig1_Ip-T	2	GO:0046907	GO:0005643
CL1662.Contig2_Ip-T	2	GO:0046907	GO:0005643
CL1663.Contig1_Ip-T	2	GO:0030798	GO:0032259
CL1665.Contig1_Ip-T	1	GO:0016020
CL1667.Contig1_Ip-T	6	GO:0070064	GO:0030027	GO:0001726	GO:0005938	GO:0007420	GO:0006898
CL1667.Contig2_Ip-T	6	GO:0070064	GO:0030027	GO:0001726	GO:0005938	GO:0007420	GO:0006898
CL1667.Contig3_Ip-T	13	GO:0009653	GO:0006810	GO:0032991	GO:0005515	GO:0065008	GO:0003006	GO:0044464	GO:0071842	GO:0048522	GO:0030154	GO:0051128	GO:0048477	GO:0048610
CL1667.Contig4_Ip-T	13	GO:0009653	GO:0006810	GO:0032991	GO:0005515	GO:0065008	GO:0003006	GO:0044464	GO:0071842	GO:0048522	GO:0030154	GO:0051128	GO:0048477	GO:0048610
CL1667.Contig5_Ip-T	13	GO:0009653	GO:0006810	GO:0032991	GO:0005515	GO:0065008	GO:0003006	GO:0044464	GO:0071842	GO:0048522	GO:0030154	GO:0051128	GO:0048477	GO:0048610
CL1667.Contig6_Ip-T	13	GO:0009653	GO:0006810	GO:0032991	GO:0005515	GO:0065008	GO:0003006	GO:0044464	GO:0071842	GO:0048522	GO:0030154	GO:0051128	GO:0048477	GO:0048610
CL1669.Contig1_Ip-T	8	GO:0003729	GO:0042405	GO:0005487	GO:0005643	GO:0005515	GO:0005654	GO:0005737	GO:0016973
CL1669.Contig2_Ip-T	5	GO:0005829	GO:0005515	GO:0006406	GO:0010467	GO:0005654
CL1676.Contig1_Ip-T	7	GO:0007423	GO:0044237	GO:0005622	GO:0044238	GO:0016043	GO:0050877	GO:0003824
CL1676.Contig2_Ip-T	5	GO:0007423	GO:0044464	GO:0016043	GO:0050877	GO:0009987
CL1676.Contig3_Ip-T	7	GO:0007423	GO:0044237	GO:0005622	GO:0044238	GO:0016043	GO:0050877	GO:0003824
CL1676.Contig4_Ip-T	5	GO:0007423	GO:0044464	GO:0016043	GO:0050877	GO:0009987
CL1676.Contig5_Ip-T	3	GO:0044237	GO:0044238	GO:0003824
CL1676.Contig6_Ip-T	5	GO:0009987	GO:0007423	GO:0016043	GO:0044464	GO:0050877
CL1678.Contig1_Ip-T	4	GO:0003677	GO:0005622	GO:0008270	GO:0006355
CL1687.Contig1_Ip-T	1	GO:0016787
CL1691.Contig1_Ip-T	1	GO:0005576
CL1691.Contig2_Ip-T	1	GO:0005576
CL1691.Contig3_Ip-T	1	GO:0005576
CL1691.Contig4_Ip-T	1	GO:0005576
CL1693.Contig1_Ip-T	3	GO:0005634	GO:0003677	GO:0006351
CL17.Contig1_Ip-T	13	GO:0033158	GO:0005515	GO:0003684	GO:0016607	GO:0006355	GO:0006285	GO:0005737	GO:0005730	GO:0006289	GO:0008534	GO:0016363	GO:0009314	GO:0006979
CL17.Contig2_Ip-T	14	GO:0005654	GO:0051593	GO:0003684	GO:0002526	GO:0045471	GO:0034039	GO:0071276	GO:0008017	GO:0006289	GO:0006284	GO:0042493	GO:0050794	GO:0032355	GO:0005739
CL1700.Contig1_Ip-T	3	GO:0055085	GO:0016021	GO:0022857
CL1702.Contig1_Ip-T	3	GO:0000166	GO:0055114	GO:0004303
CL1702.Contig2_Ip-T	3	GO:0000166	GO:0055114	GO:0004303
CL1707.Contig1_Ip-T	15	GO:0000084	GO:0017111	GO:0000075	GO:0006283	GO:0003887	GO:0048015	GO:0006297	GO:0003677	GO:0005524	GO:0006271	GO:0005515	GO:0032201	GO:0005654	GO:0005663	GO:0000722
CL1707.Contig2_Ip-T	15	GO:0000084	GO:0017111	GO:0000075	GO:0006283	GO:0003887	GO:0048015	GO:0006297	GO:0003677	GO:0005524	GO:0006271	GO:0005515	GO:0032201	GO:0005654	GO:0005663	GO:0000722
CL1719.Contig1_Ip-T	3	GO:0008270	GO:0003676	GO:0005622
CL1721.Contig1_Ip-T	1	GO:0003676
CL1721.Contig2_Ip-T	1	GO:0003676
CL1723.Contig1_Ip-T	3	GO:0009987	GO:0044238	GO:0043170
CL1723.Contig3_Ip-T	1	GO:0016787
CL1723.Contig4_Ip-T	1	GO:0016787
CL1723.Contig5_Ip-T	1	GO:0009987
CL1728.Contig2_Ip-T	1	GO:0005634
CL1731.Contig1_Ip-T	4	GO:0003676	GO:0005689	GO:0008270	GO:0000166
CL1731.Contig2_Ip-T	4	GO:0003676	GO:0005689	GO:0008270	GO:0000166
CL1731.Contig7_Ip-T	4	GO:0003676	GO:0005689	GO:0008270	GO:0000166
CL1731.Contig8_Ip-T	4	GO:0003676	GO:0005689	GO:0008270	GO:0000166
CL1734.Contig1_Ip-T	1	GO:0004089
CL1734.Contig2_Ip-T	1	GO:0004089
CL1734.Contig3_Ip-T	1	GO:0004089
CL1735.Contig1_Ip-T	1	GO:0010038
CL1735.Contig2_Ip-T	1	GO:0010038
CL1735.Contig3_Ip-T	1	GO:0010038
CL1735.Contig4_Ip-T	1	GO:0010038
CL1735.Contig5_Ip-T	1	GO:0010038
CL1735.Contig6_Ip-T	1	GO:0010038
CL1739.Contig1_Ip-T	1	GO:0005488
CL1739.Contig2_Ip-T	2	GO:0003676	GO:0000166
CL174.Contig1_Ip-T	2	GO:0005488	GO:0005622
CL1742.Contig1_Ip-T	7	GO:0043401	GO:0008270	GO:0006355	GO:0043565	GO:0003700	GO:0003707	GO:0005634
CL1742.Contig2_Ip-T	7	GO:0043401	GO:0008270	GO:0006355	GO:0043565	GO:0003700	GO:0003707	GO:0005634
CL1742.Contig3_Ip-T	7	GO:0043401	GO:0008270	GO:0006355	GO:0043565	GO:0003700	GO:0003707	GO:0005634
CL1749.Contig2_Ip-T	4	GO:0042802	GO:0043928	GO:0010467	GO:0005829
CL1751.Contig1_Ip-T	3	GO:0004725	GO:0008270	GO:0035335
CL1751.Contig2_Ip-T	3	GO:0004725	GO:0008270	GO:0035335
CL1751.Contig3_Ip-T	3	GO:0004725	GO:0008270	GO:0035335
CL1751.Contig4_Ip-T	3	GO:0004725	GO:0008270	GO:0035335
CL1753.Contig1_Ip-T	29	GO:0007411	GO:0031987	GO:0072686	GO:0040003	GO:0007097	GO:0001964	GO:0046331	GO:0005198	GO:0005515	GO:0051297	GO:0007084	GO:0001745	GO:0007507	GO:0032440	GO:0007498	GO:0035262	GO:0006342	GO:0007430	GO:0005638	GO:0016321	GO:0005635	GO:0005813	GO:0005605	GO:0005875	GO:0002121	GO:0048546	GO:0055114	GO:0005811	GO:0048854
CL1753.Contig2_Ip-T	4	GO:0005882	GO:0032440	GO:0005198	GO:0055114
CL1759.Contig1_Ip-T	9	GO:0003899	GO:0006359	GO:0032728	GO:0045089	GO:0006386	GO:0005515	GO:0005666	GO:0060041	GO:0006385
CL1760.Contig1_Ip-T	3	GO:0044238	GO:0003824	GO:0044237
CL1760.Contig2_Ip-T	3	GO:0044238	GO:0003824	GO:0044237
CL1760.Contig3_Ip-T	3	GO:0044238	GO:0003824	GO:0044237
CL1768.Contig1_Ip-T	2	GO:0042981	GO:0032502
CL1768.Contig2_Ip-T	2	GO:0042981	GO:0032502
CL1768.Contig3_Ip-T	2	GO:0042981	GO:0032502
CL1769.Contig1_Ip-T	1	GO:0016021
CL1769.Contig2_Ip-T	1	GO:0016021
CL177.Contig1_Ip-T	2	GO:0016021	GO:0055085
CL177.Contig2_Ip-T	2	GO:0016021	GO:0055085
CL1771.Contig1_Ip-T	2	GO:0042409	GO:0032259
CL1771.Contig2_Ip-T	2	GO:0042409	GO:0032259
CL1771.Contig3_Ip-T	2	GO:0042409	GO:0032259
CL1775.Contig1_Ip-T	3	GO:0007155	GO:0005198	GO:0015629
CL1775.Contig2_Ip-T	3	GO:0007155	GO:0005198	GO:0015629
CL1775.Contig3_Ip-T	3	GO:0007155	GO:0005198	GO:0015629
CL1775.Contig4_Ip-T	3	GO:0007155	GO:0005198	GO:0015629
CL1775.Contig5_Ip-T	3	GO:0007155	GO:0005198	GO:0015629
CL1775.Contig6_Ip-T	3	GO:0007155	GO:0005198	GO:0015629
CL1777.Contig1_Ip-T	1	GO:0005488
CL1777.Contig2_Ip-T	1	GO:0005488
CL1779.Contig1_Ip-T	2	GO:0005388	GO:0015031
CL1779.Contig2_Ip-T	2	GO:0005388	GO:0015031
CL178.Contig1_Ip-T	2	GO:0006511	GO:0004221
CL178.Contig2_Ip-T	2	GO:0006511	GO:0004221
CL1780.Contig1_Ip-T	1	GO:0004027
CL1780.Contig2_Ip-T	1	GO:0008146
CL1781.Contig1_Ip-T	2	GO:0003824	GO:0008152
CL1782.Contig1_Ip-T	3	GO:0008270	GO:0003676	GO:0005622
CL1782.Contig2_Ip-T	3	GO:0008270	GO:0003676	GO:0005622
CL1789.Contig1_Ip-T	7	GO:0007156	GO:0004714	GO:0005886	GO:0005509	GO:0004022	GO:0016021	GO:0055114
CL1789.Contig2_Ip-T	7	GO:0007156	GO:0004714	GO:0005886	GO:0005509	GO:0004022	GO:0016021	GO:0055114
CL1794.Contig1_Ip-T	7	GO:0007010	GO:0044422	GO:0044237	GO:0007517	GO:0044238	GO:0043232	GO:0005488
CL1797.Contig1_Ip-T	3	GO:0008270	GO:0050794	GO:0006351
CL1797.Contig2_Ip-T	3	GO:0008270	GO:0050794	GO:0006351
CL180.Contig1_Ip-T	1	GO:0005215
CL180.Contig2_Ip-T	1	GO:0005215
CL1802.Contig1_Ip-T	1	GO:0016021
CL1802.Contig2_Ip-T	1	GO:0016021
CL1803.Contig1_Ip-T	3	GO:0003676	GO:0005622	GO:0008270
CL1804.Contig1_Ip-T	3	GO:0044424	GO:0051082	GO:0006950
CL1804.Contig2_Ip-T	1	GO:0006950
CL1804.Contig3_Ip-T	1	GO:0006950
CL1805.Contig1_Ip-T	3	GO:0006071	GO:0004371	GO:0016310
CL1809.Contig1_Ip-T	11	GO:0008270	GO:0090141	GO:0090344	GO:0016021	GO:0000209	GO:0070585	GO:0005741	GO:0004842	GO:0051865	GO:0051020	GO:0005789
CL181.Contig1_Ip-T	3	GO:0005840	GO:0003735	GO:0006412
CL181.Contig2_Ip-T	3	GO:0005840	GO:0003735	GO:0006412
CL1811.Contig10_Ip-T	6	GO:0005777	GO:0005102	GO:0006631	GO:0016853	GO:0005739	GO:0004300
CL1811.Contig11_Ip-T	6	GO:0005777	GO:0005102	GO:0006631	GO:0016853	GO:0005739	GO:0004300
CL1811.Contig12_Ip-T	6	GO:0005777	GO:0005102	GO:0006631	GO:0016853	GO:0005739	GO:0004300
CL1811.Contig1_Ip-T	6	GO:0005777	GO:0005102	GO:0006631	GO:0016853	GO:0005739	GO:0004300
CL1811.Contig2_Ip-T	6	GO:0005777	GO:0005102	GO:0006631	GO:0016853	GO:0005739	GO:0004300
CL1811.Contig3_Ip-T	6	GO:0005777	GO:0005102	GO:0006631	GO:0016853	GO:0005739	GO:0004300
CL1811.Contig4_Ip-T	6	GO:0005777	GO:0005102	GO:0006631	GO:0016853	GO:0005739	GO:0004300
CL1811.Contig5_Ip-T	6	GO:0005777	GO:0005102	GO:0006631	GO:0016853	GO:0005739	GO:0004300
CL1811.Contig6_Ip-T	6	GO:0005777	GO:0005102	GO:0006631	GO:0016853	GO:0005739	GO:0004300
CL1811.Contig7_Ip-T	6	GO:0005777	GO:0005102	GO:0006631	GO:0016853	GO:0005739	GO:0004300
CL1811.Contig8_Ip-T	6	GO:0005777	GO:0005102	GO:0006631	GO:0016853	GO:0005739	GO:0004300
CL1811.Contig9_Ip-T	6	GO:0005777	GO:0005102	GO:0006631	GO:0016853	GO:0005739	GO:0004300
CL1821.Contig1_Ip-T	1	GO:0003676
CL1821.Contig2_Ip-T	1	GO:0003676
CL1827.Contig1_Ip-T	2	GO:0005737	GO:0043231
CL1827.Contig2_Ip-T	1	GO:0044424
CL1828.Contig1_Ip-T	5	GO:0005737	GO:0031625	GO:0006413	GO:0005845	GO:0003743
CL1828.Contig2_Ip-T	6	GO:0005737	GO:0031625	GO:0006413	GO:0005845	GO:0003743	GO:0006417
CL1834.Contig1_Ip-T	3	GO:0008270	GO:0003676	GO:0005622
CL1834.Contig3_Ip-T	1	GO:0046872
CL1835.Contig1_Ip-T	2	GO:0003676	GO:0004523
CL1836.Contig1_Ip-T	1	GO:0016757
CL1836.Contig2_Ip-T	1	GO:0016757
CL1839.Contig1_Ip-T	1	GO:0005488
CL1839.Contig2_Ip-T	3	GO:0008270	GO:0003676	GO:0005622
CL1839.Contig3_Ip-T	2	GO:0003676	GO:0005622
CL1839.Contig4_Ip-T	1	GO:0005488
CL184.Contig2_Ip-T	42	GO:0051436	GO:0043123	GO:0002479	GO:0006281	GO:0034138	GO:0000216	GO:0034142	GO:0008063	GO:0046788	GO:0000084	GO:0006977	GO:0005829	GO:0048011	GO:0005654	GO:0007220	GO:0031145	GO:0008624	GO:0019221	GO:0034130	GO:0006916	GO:0007254	GO:0007219	GO:0002755	GO:0005886	GO:0042059	GO:0051092	GO:0005515	GO:0070423	GO:0010008	GO:0032480	GO:0051437	GO:0035666	GO:0016044	GO:0050852	GO:0034134	GO:0000080	GO:0030666	GO:0016071	GO:0000187	GO:0008543	GO:0000209	GO:0016197
CL184.Contig3_Ip-T	42	GO:0051436	GO:0043123	GO:0002479	GO:0006281	GO:0034138	GO:0000216	GO:0034142	GO:0008063	GO:0046788	GO:0000084	GO:0006977	GO:0005829	GO:0048011	GO:0005654	GO:0007220	GO:0031145	GO:0008624	GO:0019221	GO:0034130	GO:0006916	GO:0007254	GO:0007219	GO:0002755	GO:0005886	GO:0042059	GO:0051092	GO:0005515	GO:0070423	GO:0010008	GO:0032480	GO:0051437	GO:0035666	GO:0016044	GO:0050852	GO:0034134	GO:0000080	GO:0030666	GO:0016071	GO:0000187	GO:0008543	GO:0000209	GO:0016197
CL184.Contig4_Ip-T	42	GO:0051436	GO:0043123	GO:0002479	GO:0006281	GO:0034138	GO:0000216	GO:0034142	GO:0008063	GO:0046788	GO:0000084	GO:0006977	GO:0005829	GO:0048011	GO:0005654	GO:0007220	GO:0031145	GO:0008624	GO:0019221	GO:0034130	GO:0006916	GO:0007254	GO:0007219	GO:0002755	GO:0005886	GO:0042059	GO:0051092	GO:0005515	GO:0070423	GO:0010008	GO:0032480	GO:0051437	GO:0035666	GO:0016044	GO:0050852	GO:0034134	GO:0000080	GO:0030666	GO:0016071	GO:0000187	GO:0008543	GO:0000209	GO:0016197
CL184.Contig5_Ip-T	42	GO:0051436	GO:0043123	GO:0002479	GO:0006281	GO:0034138	GO:0000216	GO:0034142	GO:0008063	GO:0046788	GO:0000084	GO:0006977	GO:0005829	GO:0048011	GO:0005654	GO:0007220	GO:0031145	GO:0008624	GO:0019221	GO:0034130	GO:0006916	GO:0007254	GO:0007219	GO:0002755	GO:0005886	GO:0042059	GO:0051092	GO:0005515	GO:0070423	GO:0010008	GO:0032480	GO:0051437	GO:0035666	GO:0016044	GO:0050852	GO:0034134	GO:0000080	GO:0030666	GO:0016071	GO:0000187	GO:0008543	GO:0000209	GO:0016197
CL184.Contig6_Ip-T	42	GO:0051436	GO:0043123	GO:0002479	GO:0006281	GO:0034138	GO:0000216	GO:0034142	GO:0008063	GO:0046788	GO:0000084	GO:0006977	GO:0005829	GO:0048011	GO:0005654	GO:0007220	GO:0031145	GO:0008624	GO:0019221	GO:0034130	GO:0006916	GO:0007254	GO:0007219	GO:0002755	GO:0005886	GO:0042059	GO:0051092	GO:0005515	GO:0070423	GO:0010008	GO:0032480	GO:0051437	GO:0035666	GO:0016044	GO:0050852	GO:0034134	GO:0000080	GO:0030666	GO:0016071	GO:0000187	GO:0008543	GO:0000209	GO:0016197
CL184.Contig7_Ip-T	42	GO:0051436	GO:0043123	GO:0002479	GO:0006281	GO:0034138	GO:0000216	GO:0034142	GO:0008063	GO:0046788	GO:0000084	GO:0006977	GO:0005829	GO:0048011	GO:0005654	GO:0007220	GO:0031145	GO:0008624	GO:0019221	GO:0034130	GO:0006916	GO:0007254	GO:0007219	GO:0002755	GO:0005886	GO:0042059	GO:0051092	GO:0005515	GO:0070423	GO:0010008	GO:0032480	GO:0051437	GO:0035666	GO:0016044	GO:0050852	GO:0034134	GO:0000080	GO:0030666	GO:0016071	GO:0000187	GO:0008543	GO:0000209	GO:0016197
CL1841.Contig1_Ip-T	6	GO:0004326	GO:0006730	GO:0046901	GO:0005524	GO:0006767	GO:0044429
CL1841.Contig2_Ip-T	6	GO:0004326	GO:0006730	GO:0046901	GO:0005524	GO:0006767	GO:0044429
CL1841.Contig3_Ip-T	6	GO:0004326	GO:0006730	GO:0046901	GO:0005524	GO:0006767	GO:0044429
CL1841.Contig4_Ip-T	12	GO:0005829	GO:0031100	GO:0046655	GO:0001889	GO:0007420	GO:0004326	GO:0006730	GO:0046901	GO:0042221	GO:0005524	GO:0006139	GO:0005759
CL1843.Contig1_Ip-T	1	GO:0008270
CL1843.Contig2_Ip-T	3	GO:0016567	GO:0004842	GO:0008270
CL1851.Contig1_Ip-T	1	GO:0004623
CL1857.Contig1_Ip-T	2	GO:0030246	GO:0004622
CL1857.Contig2_Ip-T	2	GO:0030246	GO:0004622
CL1860.Contig1_Ip-T	2	GO:0004252	GO:0006508
CL1860.Contig2_Ip-T	2	GO:0004252	GO:0006508
CL1860.Contig3_Ip-T	2	GO:0004252	GO:0006508
CL1861.Contig1_Ip-T	4	GO:0003746	GO:0005853	GO:0007165	GO:0006414
CL1861.Contig2_Ip-T	4	GO:0003746	GO:0005853	GO:0007165	GO:0006414
CL1869.Contig1_Ip-T	4	GO:0016787	GO:0005622	GO:0006810	GO:0005215
CL1869.Contig2_Ip-T	4	GO:0016787	GO:0005622	GO:0006810	GO:0005215
CL1869.Contig4_Ip-T	4	GO:0016787	GO:0005622	GO:0006810	GO:0005215
CL1869.Contig5_Ip-T	4	GO:0016787	GO:0005622	GO:0006810	GO:0005215
CL1873.Contig1_Ip-T	4	GO:0005543	GO:0032012	GO:0005622	GO:0005086
CL1873.Contig2_Ip-T	4	GO:0005543	GO:0032012	GO:0005622	GO:0005086
CL1873.Contig3_Ip-T	4	GO:0005543	GO:0032012	GO:0005622	GO:0005086
CL1873.Contig4_Ip-T	4	GO:0005543	GO:0032012	GO:0005622	GO:0005086
CL1873.Contig5_Ip-T	4	GO:0005543	GO:0032012	GO:0005622	GO:0005086
CL1873.Contig6_Ip-T	4	GO:0005543	GO:0032012	GO:0005622	GO:0005086
CL1873.Contig7_Ip-T	4	GO:0005543	GO:0032012	GO:0005622	GO:0005086
CL1873.Contig8_Ip-T	4	GO:0005543	GO:0032012	GO:0005622	GO:0005086
CL1875.Contig1_Ip-T	1	GO:0043229
CL1880.Contig1_Ip-T	2	GO:0055114	GO:0045480
CL1880.Contig2_Ip-T	2	GO:0055114	GO:0045480
CL1881.Contig1_Ip-T	4	GO:0009987	GO:0048705	GO:0009888	GO:0005578
CL1881.Contig2_Ip-T	4	GO:0009987	GO:0048705	GO:0009888	GO:0005578
CL1882.Contig2_Ip-T	2	GO:0004553	GO:0005975
CL1883.Contig1_Ip-T	5	GO:0003743	GO:0006413	GO:0006352	GO:0003677	GO:0005669
CL1883.Contig2_Ip-T	8	GO:0048731	GO:0006413	GO:0005515	GO:0006352	GO:0010468	GO:0003743	GO:0003677	GO:0005669
CL1883.Contig3_Ip-T	8	GO:0048731	GO:0006413	GO:0005515	GO:0006352	GO:0010468	GO:0003743	GO:0003677	GO:0005669
CL1883.Contig4_Ip-T	5	GO:0003743	GO:0006413	GO:0006352	GO:0003677	GO:0005669
CL1883.Contig5_Ip-T	8	GO:0048731	GO:0006413	GO:0005515	GO:0006352	GO:0010468	GO:0003743	GO:0003677	GO:0005669
CL1883.Contig6_Ip-T	8	GO:0048731	GO:0006413	GO:0005515	GO:0006352	GO:0010468	GO:0003743	GO:0003677	GO:0005669
CL1883.Contig7_Ip-T	8	GO:0048731	GO:0006413	GO:0005515	GO:0006352	GO:0010468	GO:0003743	GO:0003677	GO:0005669
CL1883.Contig8_Ip-T	8	GO:0048731	GO:0006413	GO:0005515	GO:0006352	GO:0010468	GO:0003743	GO:0003677	GO:0005669
CL1884.Contig1_Ip-T	7	GO:0006468	GO:0006917	GO:0007243	GO:0005524	GO:0004687	GO:2000377	GO:0005634
CL1884.Contig3_Ip-T	7	GO:0006468	GO:0006917	GO:0007243	GO:0005524	GO:0004687	GO:2000377	GO:0005634
CL1888.Contig1_Ip-T	2	GO:0006396	GO:0044428
CL1888.Contig2_Ip-T	2	GO:0006396	GO:0044428
CL1889.Contig1_Ip-T	5	GO:0020037	GO:0009055	GO:0070330	GO:0055114	GO:0050591
CL1893.Contig1_Ip-T	4	GO:0006006	GO:0004345	GO:0055114	GO:0050661
CL1893.Contig2_Ip-T	4	GO:0006006	GO:0004345	GO:0055114	GO:0050661
CL1903.Contig1_Ip-T	6	GO:0008270	GO:0000209	GO:0004842	GO:0001824	GO:0043066	GO:0005794
CL1903.Contig2_Ip-T	6	GO:0008270	GO:0000209	GO:0004842	GO:0001824	GO:0043066	GO:0005794
CL1903.Contig3_Ip-T	6	GO:0008270	GO:0000209	GO:0004842	GO:0001824	GO:0043066	GO:0005794
CL191.Contig12_Ip-T	1	GO:0016068
CL1913.Contig1_Ip-T	8	GO:0005730	GO:0033883	GO:0000287	GO:0008969	GO:0006470	GO:0004427	GO:0005829	GO:0042803
CL1913.Contig2_Ip-T	7	GO:0033883	GO:0000287	GO:0008969	GO:0006470	GO:0004427	GO:0005634	GO:0005829
CL1913.Contig3_Ip-T	8	GO:0005730	GO:0033883	GO:0000287	GO:0008969	GO:0006470	GO:0004427	GO:0005829	GO:0042803
CL1913.Contig4_Ip-T	7	GO:0033883	GO:0000287	GO:0008969	GO:0006470	GO:0004427	GO:0005634	GO:0005829
CL1915.Contig1_Ip-T	6	GO:0009987	GO:0015662	GO:0000166	GO:0008152	GO:0006812	GO:0016020
CL1915.Contig2_Ip-T	6	GO:0009987	GO:0015662	GO:0000166	GO:0008152	GO:0006812	GO:0016020
CL1915.Contig4_Ip-T	6	GO:0009987	GO:0015662	GO:0000166	GO:0008152	GO:0006812	GO:0016020
CL1915.Contig5_Ip-T	6	GO:0009987	GO:0015662	GO:0000166	GO:0008152	GO:0006812	GO:0016020
CL1915.Contig6_Ip-T	6	GO:0009987	GO:0015662	GO:0000166	GO:0008152	GO:0006812	GO:0016020
CL1915.Contig8_Ip-T	6	GO:0009987	GO:0015662	GO:0000166	GO:0008152	GO:0006812	GO:0016020
CL1930.Contig1_Ip-T	6	GO:0008270	GO:0044237	GO:0003676	GO:0005622	GO:0044238	GO:0003824
CL1930.Contig2_Ip-T	6	GO:0008270	GO:0044237	GO:0003676	GO:0005622	GO:0044238	GO:0003824
CL1930.Contig3_Ip-T	3	GO:0003676	GO:0005622	GO:0008270
CL1931.Contig1_Ip-T	1	GO:0016020
CL1931.Contig2_Ip-T	1	GO:0016020
CL1931.Contig3_Ip-T	1	GO:0016020
CL1932.Contig1_Ip-T	2	GO:0008152	GO:0008168
CL1934.Contig1_Ip-T	2	GO:0008152	GO:0003983
CL1934.Contig2_Ip-T	2	GO:0008152	GO:0003983
CL1936.Contig1_Ip-T	1	GO:0016021
CL1936.Contig2_Ip-T	1	GO:0016021
CL1936.Contig3_Ip-T	1	GO:0016021
CL1938.Contig1_Ip-T	2	GO:0004867	GO:0016740
CL1938.Contig2_Ip-T	2	GO:0004867	GO:0016740
CL1940.Contig1_Ip-T	4	GO:0006351	GO:0003676	GO:0005634	GO:0008270
CL1940.Contig2_Ip-T	4	GO:0006351	GO:0003676	GO:0005634	GO:0008270
CL1940.Contig3_Ip-T	4	GO:0006351	GO:0003676	GO:0005634	GO:0008270
CL1940.Contig4_Ip-T	4	GO:0006351	GO:0003676	GO:0005634	GO:0008270
CL1940.Contig5_Ip-T	3	GO:0008270	GO:0003676	GO:0005622
CL1940.Contig6_Ip-T	3	GO:0003676	GO:0005622	GO:0008270
CL1943.Contig2_Ip-T	6	GO:0004715	GO:0035556	GO:0005543	GO:0005622	GO:0006468	GO:0005524
CL1945.Contig1_Ip-T	5	GO:0006396	GO:0005730	GO:0005813	GO:0005515	GO:0005654
CL1945.Contig2_Ip-T	8	GO:0006396	GO:0005730	GO:2001141	GO:0005813	GO:0005515	GO:0006351	GO:0003713	GO:0005654
CL1945.Contig3_Ip-T	9	GO:0006396	GO:0003676	GO:0005730	GO:2001141	GO:0005813	GO:0005515	GO:0006351	GO:0003713	GO:0005654
CL1945.Contig5_Ip-T	9	GO:0006396	GO:0003676	GO:0005730	GO:2001141	GO:0005813	GO:0005515	GO:0006351	GO:0003713	GO:0005654
CL1945.Contig6_Ip-T	7	GO:0006396	GO:0003676	GO:0005730	GO:0005813	GO:0005515	GO:0006351	GO:0005654
CL1945.Contig7_Ip-T	9	GO:0006396	GO:0003676	GO:0005730	GO:2001141	GO:0005813	GO:0005515	GO:0006351	GO:0003713	GO:0005654
CL1945.Contig8_Ip-T	9	GO:0006396	GO:0003676	GO:0005730	GO:2001141	GO:0005813	GO:0005515	GO:0006351	GO:0003713	GO:0005654
CL1946.Contig1_Ip-T	5	GO:0030170	GO:0030151	GO:0006807	GO:0003824	GO:0005739
CL1946.Contig2_Ip-T	5	GO:0030170	GO:0030151	GO:0006807	GO:0003824	GO:0005739
CL1946.Contig3_Ip-T	5	GO:0030170	GO:0030151	GO:0006807	GO:0003824	GO:0005739
CL1952.Contig1_Ip-T	5	GO:0005622	GO:0043547	GO:0051056	GO:0002121	GO:0005096
CL1952.Contig2_Ip-T	4	GO:0005622	GO:0043547	GO:0051056	GO:0005096
CL1952.Contig3_Ip-T	4	GO:0005622	GO:0043547	GO:0051056	GO:0005096
CL1952.Contig4_Ip-T	5	GO:0005622	GO:0005543	GO:0043547	GO:0051056	GO:0005096
CL1953.Contig1_Ip-T	4	GO:0005622	GO:0006810	GO:0016021	GO:0005215
CL1955.Contig1_Ip-T	8	GO:0005730	GO:0006378	GO:0003729	GO:0051262	GO:0042382	GO:0005515	GO:0005849	GO:0030529
CL1955.Contig2_Ip-T	8	GO:0005730	GO:0006378	GO:0003729	GO:0051262	GO:0042382	GO:0005515	GO:0005849	GO:0030529
CL1955.Contig3_Ip-T	8	GO:0005730	GO:0006378	GO:0003729	GO:0051262	GO:0042382	GO:0005515	GO:0005849	GO:0030529
CL1955.Contig4_Ip-T	4	GO:0044451	GO:0003723	GO:0006397	GO:0032991
CL1955.Contig5_Ip-T	4	GO:0044451	GO:0003723	GO:0006397	GO:0032991
CL1959.Contig1_Ip-T	2	GO:0055085	GO:0016021
CL1959.Contig2_Ip-T	2	GO:0016021	GO:0055085
CL1959.Contig3_Ip-T	2	GO:0016021	GO:0055085
CL1962.Contig1_Ip-T	13	GO:0004721	GO:0048519	GO:0008283	GO:0051179	GO:0001736	GO:0071842	GO:0035088	GO:0048749	GO:0030154	GO:0050794	GO:0016331	GO:0007560	GO:0044459
CL1962.Contig2_Ip-T	13	GO:0048519	GO:0008283	GO:0016787	GO:0051179	GO:0001736	GO:0071842	GO:0035088	GO:0048749	GO:0030154	GO:0050794	GO:0016331	GO:0007560	GO:0044459
CL1962.Contig3_Ip-T	1	GO:0004721
CL1962.Contig4_Ip-T	1	GO:0004721
CL1963.Contig1_Ip-T	3	GO:0034038	GO:0008612	GO:0050983
CL1963.Contig2_Ip-T	3	GO:0034038	GO:0008612	GO:0050983
CL1963.Contig3_Ip-T	3	GO:0034038	GO:0008612	GO:0050983
CL1963.Contig4_Ip-T	3	GO:0034038	GO:0008612	GO:0050983
CL1965.Contig1_Ip-T	1	GO:0045454
CL1967.Contig1_Ip-T	3	GO:0046872	GO:0016705	GO:0004497
CL1967.Contig2_Ip-T	3	GO:0016705	GO:0005506	GO:0004497
CL1967.Contig3_Ip-T	2	GO:0016705	GO:0004497
CL1967.Contig4_Ip-T	1	GO:0016491
CL1968.Contig1_Ip-T	2	GO:0004842	GO:0016567
CL1968.Contig2_Ip-T	2	GO:0004842	GO:0016567
CL1968.Contig3_Ip-T	2	GO:0004842	GO:0016567
CL1968.Contig4_Ip-T	2	GO:0004842	GO:0016567
CL1969.Contig2_Ip-T	1	GO:0005488
CL1971.Contig1_Ip-T	4	GO:0005737	GO:0004818	GO:0006424	GO:0005524
CL1974.Contig1_Ip-T	1	GO:0006355
CL1974.Contig2_Ip-T	1	GO:0006355
CL198.Contig1_Ip-T	3	GO:0005576	GO:0008061	GO:0006030
CL198.Contig2_Ip-T	3	GO:0005576	GO:0008061	GO:0006030
CL1983.Contig1_Ip-T	9	GO:0055085	GO:0015419	GO:0015412	GO:0055114	GO:0008559	GO:0016021	GO:0006200	GO:0005524	GO:0032440
CL1983.Contig2_Ip-T	9	GO:0055085	GO:0015419	GO:0015412	GO:0055114	GO:0008559	GO:0016021	GO:0006200	GO:0005524	GO:0032440
CL1983.Contig3_Ip-T	9	GO:0055085	GO:0015419	GO:0015412	GO:0055114	GO:0008559	GO:0016021	GO:0006200	GO:0005524	GO:0032440
CL1986.Contig1_Ip-T	2	GO:0016884	GO:0004040
CL1986.Contig2_Ip-T	2	GO:0016884	GO:0004040
CL1987.Contig1_Ip-T	2	GO:0006520	GO:0003824
CL1987.Contig2_Ip-T	2	GO:0006520	GO:0003824
CL199.Contig1_Ip-T	1	GO:0003968
CL199.Contig2_Ip-T	6	GO:0005737	GO:0030422	GO:0003968	GO:0005844	GO:0017151	GO:0005634
CL1990.Contig5_Ip-T	3	GO:0090305	GO:0003677	GO:0004518
CL1992.Contig1_Ip-T	3	GO:0016301	GO:0044237	GO:0000166
CL1992.Contig2_Ip-T	3	GO:0016301	GO:0044237	GO:0000166
CL1992.Contig3_Ip-T	3	GO:0016301	GO:0044237	GO:0000166
CL1992.Contig4_Ip-T	3	GO:0016301	GO:0044237	GO:0000166
CL1992.Contig5_Ip-T	5	GO:0016773	GO:0006222	GO:0016310	GO:0004849	GO:0005524
CL1992.Contig6_Ip-T	5	GO:0016773	GO:0006222	GO:0016310	GO:0004849	GO:0005524
CL1992.Contig7_Ip-T	5	GO:0016773	GO:0006222	GO:0016310	GO:0004849	GO:0005524
CL1992.Contig8_Ip-T	5	GO:0016773	GO:0006222	GO:0016310	GO:0004849	GO:0005524
CL1996.Contig1_Ip-T	2	GO:0016021	GO:0005488
CL1996.Contig2_Ip-T	2	GO:0016021	GO:0005488
CL1996.Contig3_Ip-T	2	GO:0016021	GO:0005488
CL1996.Contig4_Ip-T	1	GO:0016021
CL1996.Contig5_Ip-T	2	GO:0016021	GO:0005488
CL1996.Contig6_Ip-T	1	GO:0016021
CL1996.Contig7_Ip-T	1	GO:0016021
CL1996.Contig8_Ip-T	1	GO:0016021
CL1997.Contig1_Ip-T	4	GO:0016311	GO:0016791	GO:0030234	GO:0005515
CL1997.Contig2_Ip-T	4	GO:0016311	GO:0016791	GO:0030234	GO:0005515
CL1997.Contig3_Ip-T	4	GO:0016311	GO:0016791	GO:0030234	GO:0005515
CL200.Contig3_Ip-T	4	GO:0016020	GO:0046873	GO:0034220	GO:0006829
CL2000.Contig1_Ip-T	7	GO:0019478	GO:0016788	GO:0005730	GO:0000166	GO:0004812	GO:0006418	GO:0005737
CL2000.Contig2_Ip-T	7	GO:0019478	GO:0016788	GO:0005730	GO:0000166	GO:0004812	GO:0006418	GO:0005737
CL2003.Contig1_Ip-T	11	GO:0042221	GO:0005515	GO:0042981	GO:0043531	GO:0005829	GO:0007420	GO:0016043	GO:0006508	GO:0008233	GO:0006952	GO:0097285
CL2009.Contig1_Ip-T	4	GO:0016021	GO:0005737	GO:0016627	GO:0006629
CL2009.Contig2_Ip-T	4	GO:0016021	GO:0005737	GO:0016627	GO:0006629
CL2013.Contig1_Ip-T	3	GO:0009231	GO:0008835	GO:0009451
CL2013.Contig2_Ip-T	5	GO:0009982	GO:0009231	GO:0003723	GO:0001522	GO:0008835
CL2022.Contig1_Ip-T	2	GO:0005488	GO:0003824
CL2022.Contig2_Ip-T	2	GO:0005488	GO:0003824
CL2022.Contig3_Ip-T	2	GO:0005488	GO:0003824
CL2023.Contig1_Ip-T	3	GO:0004609	GO:0008654	GO:0005634
CL2023.Contig2_Ip-T	4	GO:0004609	GO:0008654	GO:0005634	GO:0005739
CL2023.Contig3_Ip-T	4	GO:0004609	GO:0008654	GO:0005634	GO:0005739
CL2023.Contig4_Ip-T	4	GO:0004609	GO:0008654	GO:0005634	GO:0005739
CL2023.Contig5_Ip-T	4	GO:0004609	GO:0008654	GO:0005634	GO:0005739
CL2024.Contig1_Ip-T	3	GO:0009987	GO:0008270	GO:0005634
CL2024.Contig2_Ip-T	3	GO:0009987	GO:0008270	GO:0005634
CL2026.Contig1_Ip-T	1	GO:0009987
CL2026.Contig2_Ip-T	1	GO:0009987
CL2026.Contig3_Ip-T	3	GO:0005488	GO:0033205	GO:0016301
CL2027.Contig1_Ip-T	1	GO:0004027
CL2030.Contig2_Ip-T	1	GO:0006887
CL2031.Contig1_Ip-T	1	GO:0005543
CL2031.Contig2_Ip-T	4	GO:0005543	GO:0006810	GO:0016020	GO:0005215
CL2031.Contig3_Ip-T	1	GO:0005543
CL2031.Contig4_Ip-T	3	GO:0006810	GO:0016020	GO:0005215
CL2033.Contig1_Ip-T	1	GO:0003887
CL2033.Contig2_Ip-T	1	GO:0003887
CL2039.Contig1_Ip-T	10	GO:0043161	GO:0006281	GO:0070979	GO:0031625	GO:0006513	GO:0004842	GO:0005524	GO:0071218	GO:0006515	GO:0005634
CL2039.Contig2_Ip-T	15	GO:0043161	GO:0016192	GO:0009615	GO:0008565	GO:0006281	GO:0070979	GO:0031625	GO:0006513	GO:0004842	GO:0005524	GO:0030117	GO:0006886	GO:0071218	GO:0006515	GO:0005634
CL2039.Contig3_Ip-T	2	GO:0004842	GO:0016567
CL2041.Contig1_Ip-T	2	GO:0003951	GO:0016310
CL2041.Contig2_Ip-T	2	GO:0003951	GO:0016310
CL2041.Contig3_Ip-T	2	GO:0003951	GO:0016310
CL2043.Contig1_Ip-T	6	GO:0051726	GO:0000080	GO:0008134	GO:0006351	GO:0005654	GO:0043550
CL2043.Contig2_Ip-T	5	GO:0051726	GO:0000080	GO:0008134	GO:0005654	GO:0043550
CL2049.Contig1_Ip-T	11	GO:0006810	GO:0030318	GO:0030897	GO:0003407	GO:0001889	GO:0046872	GO:0030139	GO:0005768	GO:0048794	GO:0005515	GO:0003406
CL2056.Contig1_Ip-T	4	GO:0004707	GO:0000165	GO:0006468	GO:0005524
CL2056.Contig2_Ip-T	4	GO:0004707	GO:0000165	GO:0006468	GO:0005524
CL2059.Contig1_Ip-T	1	GO:0005739
CL2063.Contig1_Ip-T	5	GO:0005794	GO:0032440	GO:0006888	GO:0008270	GO:0055114
CL2065.Contig1_Ip-T	1	GO:0016021
CL2072.Contig1_Ip-T	4	GO:0030170	GO:0008117	GO:0019752	GO:0016831
CL2073.Contig1_Ip-T	7	GO:0016337	GO:0008305	GO:0048856	GO:0004621	GO:0007229	GO:0004872	GO:0032501
CL2074.Contig1_Ip-T	5	GO:0003676	GO:0004439	GO:0032501	GO:0046854	GO:0000166
CL2074.Contig2_Ip-T	5	GO:0003676	GO:0004439	GO:0032501	GO:0046854	GO:0000166
CL2079.Contig1_Ip-T	2	GO:0000398	GO:0005634
CL2079.Contig2_Ip-T	2	GO:0000398	GO:0005634
CL2079.Contig5_Ip-T	2	GO:0000398	GO:0005634
CL2079.Contig6_Ip-T	2	GO:0000398	GO:0005634
CL2085.Contig1_Ip-T	3	GO:0044238	GO:0003824	GO:0044237
CL2088.Contig1_Ip-T	15	GO:0042744	GO:0055114	GO:0051412	GO:0005625	GO:0004602	GO:0007565	GO:0005615	GO:0006749	GO:0014070	GO:0002238	GO:0043295	GO:0042493	GO:0051289	GO:0008430	GO:0010269
CL2089.Contig1_Ip-T	1	GO:0045892
CL2090.Contig1_Ip-T	4	GO:0046872	GO:0006801	GO:0004784	GO:0055114
CL2090.Contig2_Ip-T	4	GO:0046872	GO:0006801	GO:0004784	GO:0055114
CL2091.Contig1_Ip-T	1	GO:0003676
CL2091.Contig2_Ip-T	1	GO:0003676
CL2092.Contig1_Ip-T	18	GO:0003899	GO:0006362	GO:0006468	GO:0006283	GO:0008270	GO:0004672	GO:0006367	GO:0005730	GO:0050434	GO:0006386	GO:0005665	GO:0006368	GO:0006363	GO:0006370	GO:0006361	GO:0000398	GO:0005737	GO:0006385
CL2092.Contig2_Ip-T	18	GO:0003899	GO:0006362	GO:0006468	GO:0006283	GO:0008270	GO:0004672	GO:0006367	GO:0005730	GO:0050434	GO:0006386	GO:0005665	GO:0006368	GO:0006363	GO:0006370	GO:0006361	GO:0000398	GO:0005737	GO:0006385
CL2092.Contig3_Ip-T	18	GO:0003899	GO:0006362	GO:0006468	GO:0006283	GO:0008270	GO:0004672	GO:0006367	GO:0005730	GO:0050434	GO:0006386	GO:0005665	GO:0006368	GO:0006363	GO:0006370	GO:0006361	GO:0000398	GO:0005737	GO:0006385
CL2093.Contig1_Ip-T	3	GO:0050253	GO:0006629	GO:0004806
CL2094.Contig1_Ip-T	4	GO:0006744	GO:0046914	GO:0016491	GO:0055114
CL2094.Contig2_Ip-T	4	GO:0006744	GO:0046914	GO:0016491	GO:0055114
CL2094.Contig3_Ip-T	4	GO:0006744	GO:0046914	GO:0016491	GO:0055114
CL2097.Contig1_Ip-T	10	GO:0055085	GO:0015771	GO:0055114	GO:0015770	GO:0016021	GO:0015767	GO:0044459	GO:0015574	GO:0032440	GO:0015768
CL2097.Contig2_Ip-T	6	GO:0022891	GO:0016021	GO:0032440	GO:0055114	GO:0055085	GO:0008643
CL2097.Contig3_Ip-T	6	GO:0055085	GO:0055114	GO:0016021	GO:0022891	GO:0032440	GO:0008643
CL2097.Contig4_Ip-T	6	GO:0055085	GO:0055114	GO:0016021	GO:0022891	GO:0032440	GO:0008643
CL2103.Contig2_Ip-T	3	GO:0005576	GO:0008061	GO:0006030
CL2105.Contig1_Ip-T	1	GO:0005615
CL2105.Contig2_Ip-T	1	GO:0005615
CL2105.Contig3_Ip-T	1	GO:0005615
CL2105.Contig4_Ip-T	1	GO:0005615
CL2105.Contig5_Ip-T	1	GO:0005615
CL2105.Contig6_Ip-T	1	GO:0005615
CL2110.Contig1_Ip-T	1	GO:0016021
CL2113.Contig1_Ip-T	3	GO:0016459	GO:0005524	GO:0003774
CL2113.Contig2_Ip-T	3	GO:0016459	GO:0005524	GO:0003774
CL2118.Contig1_Ip-T	3	GO:0005524	GO:0006468	GO:0004674
CL2118.Contig2_Ip-T	3	GO:0005524	GO:0006468	GO:0004674
CL2122.Contig1_Ip-T	3	GO:0047077	GO:0016874	GO:0055114
CL2124.Contig1_Ip-T	4	GO:0005737	GO:0016787	GO:0006044	GO:0004342
CL2124.Contig2_Ip-T	4	GO:0005737	GO:0016787	GO:0006044	GO:0004342
CL2124.Contig3_Ip-T	4	GO:0005737	GO:0016787	GO:0006044	GO:0004342
CL2125.Contig1_Ip-T	4	GO:0043966	GO:0005515	GO:0005671	GO:0004402
CL2125.Contig2_Ip-T	4	GO:0043966	GO:0005515	GO:0005671	GO:0004402
CL2125.Contig3_Ip-T	4	GO:0043966	GO:0005515	GO:0005671	GO:0004402
CL2125.Contig4_Ip-T	4	GO:0043966	GO:0005515	GO:0005671	GO:0004402
CL2126.Contig1_Ip-T	24	GO:0003724	GO:0009615	GO:0072669	GO:0071920	GO:0032508	GO:0033677	GO:0005515	GO:0007275	GO:0008026	GO:0003712	GO:0008143	GO:0006355	GO:0004527	GO:0006302	GO:0005730	GO:0010494	GO:0000245	GO:0003677	GO:0006446	GO:0003725	GO:0003682	GO:0090305	GO:0005524	GO:0043330
CL2126.Contig2_Ip-T	17	GO:0090305	GO:0010494	GO:0032508	GO:0071920	GO:0003712	GO:0033677	GO:0006355	GO:0006302	GO:0008026	GO:0003677	GO:0072669	GO:0005524	GO:0008143	GO:0004527	GO:0007275	GO:0006397	GO:0003682
CL2130.Contig12_Ip-T	1	GO:0008237
CL2130.Contig2_Ip-T	1	GO:0008237
CL2130.Contig3_Ip-T	1	GO:0008233
CL2130.Contig4_Ip-T	1	GO:0008233
CL2130.Contig5_Ip-T	1	GO:0008233
CL2130.Contig9_Ip-T	1	GO:0008233
CL2135.Contig1_Ip-T	1	GO:0044424
CL2135.Contig2_Ip-T	1	GO:0044424
CL2135.Contig3_Ip-T	1	GO:0044424
CL2143.Contig1_Ip-T	6	GO:0008565	GO:0016183	GO:0008021	GO:0007269	GO:0030117	GO:0006886
CL2143.Contig2_Ip-T	6	GO:0008565	GO:0016183	GO:0008021	GO:0007269	GO:0030117	GO:0006886
CL2143.Contig3_Ip-T	6	GO:0008565	GO:0016183	GO:0008021	GO:0007269	GO:0030117	GO:0006886
CL2145.Contig1_Ip-T	1	GO:0003824
CL2145.Contig2_Ip-T	3	GO:0005975	GO:0004565	GO:0043169
CL2149.Contig1_Ip-T	6	GO:0005737	GO:0005730	GO:0004483	GO:0080009	GO:0003676	GO:0006370
CL2149.Contig2_Ip-T	3	GO:0003676	GO:0016740	GO:0016071
CL2154.Contig1_Ip-T	11	GO:0042067	GO:0046331	GO:0005515	GO:0030162	GO:0007349	GO:0042308	GO:0016567	GO:0043065	GO:0046330	GO:0005634	GO:0045879
CL2154.Contig2_Ip-T	11	GO:0042067	GO:0046331	GO:0005515	GO:0030162	GO:0007349	GO:0042308	GO:0016567	GO:0043065	GO:0046330	GO:0005634	GO:0045879
CL2154.Contig3_Ip-T	11	GO:0042067	GO:0046331	GO:0005515	GO:0030162	GO:0007349	GO:0042308	GO:0016567	GO:0043065	GO:0046330	GO:0005634	GO:0045879
CL2158.Contig1_Ip-T	1	GO:0004027
CL2158.Contig2_Ip-T	2	GO:0004027	GO:0004304
CL2158.Contig3_Ip-T	1	GO:0004027
CL2158.Contig4_Ip-T	2	GO:0004027	GO:0004304
CL2161.Contig1_Ip-T	2	GO:0006810	GO:0016020
CL2161.Contig2_Ip-T	2	GO:0006810	GO:0016020
CL2161.Contig3_Ip-T	2	GO:0006810	GO:0016020
CL2161.Contig4_Ip-T	3	GO:0055085	GO:0016021	GO:0005215
CL2162.Contig1_Ip-T	1	GO:0006810
CL2162.Contig2_Ip-T	3	GO:0005543	GO:0016740	GO:0006869
CL2162.Contig3_Ip-T	3	GO:0005543	GO:0016740	GO:0006869
CL2163.Contig1_Ip-T	15	GO:0007411	GO:0003007	GO:0035386	GO:0007219	GO:0007417	GO:0048542	GO:0007400	GO:0006911	GO:0061320	GO:0008347	GO:0004222	GO:0007220	GO:0007519	GO:0007298	GO:0030516
CL2163.Contig2_Ip-T	1	GO:0008233
CL2165.Contig1_Ip-T	9	GO:0005829	GO:0005488	GO:0006901	GO:0004177	GO:0005905	GO:0007270	GO:0042331	GO:0006898	GO:0048488
CL2165.Contig2_Ip-T	9	GO:0005829	GO:0005488	GO:0006901	GO:0004177	GO:0005905	GO:0007270	GO:0042331	GO:0006898	GO:0048488
CL2166.Contig4_Ip-T	7	GO:0072347	GO:0005794	GO:0004571	GO:0005509	GO:0008340	GO:0008152	GO:0016020
CL2168.Contig1_Ip-T	6	GO:0043401	GO:0006355	GO:0003677	GO:0003700	GO:0003707	GO:0005634
CL2168.Contig2_Ip-T	12	GO:0007498	GO:0043401	GO:0034440	GO:0008270	GO:0008610	GO:0016042	GO:0006355	GO:0007492	GO:0043565	GO:0003707	GO:0004879	GO:0005634
CL2172.Contig1_Ip-T	4	GO:0015020	GO:0003676	GO:0016462	GO:0008152
CL2172.Contig2_Ip-T	3	GO:0015020	GO:0003676	GO:0016787
CL2174.Contig1_Ip-T	4	GO:0050508	GO:0031227	GO:0016021	GO:0008152
CL2174.Contig2_Ip-T	4	GO:0030176	GO:0015012	GO:0050508	GO:0050509
CL218.Contig1_Ip-T	1	GO:0016787
CL2180.Contig10_Ip-T	4	GO:0005634	GO:0003677	GO:0006302	GO:0006310
CL2180.Contig11_Ip-T	4	GO:0005634	GO:0003677	GO:0006302	GO:0006310
CL2180.Contig12_Ip-T	3	GO:0009987	GO:0050896	GO:0048731
CL2180.Contig1_Ip-T	4	GO:0005634	GO:0003677	GO:0006302	GO:0006310
CL2180.Contig2_Ip-T	3	GO:0009987	GO:0050896	GO:0048731
CL2180.Contig3_Ip-T	3	GO:0009987	GO:0050896	GO:0048731
CL2180.Contig4_Ip-T	3	GO:0009987	GO:0050896	GO:0048731
CL2180.Contig5_Ip-T	4	GO:0005634	GO:0003677	GO:0006302	GO:0006310
CL2180.Contig6_Ip-T	4	GO:0005634	GO:0003677	GO:0006302	GO:0006310
CL2180.Contig7_Ip-T	4	GO:0005634	GO:0003677	GO:0006302	GO:0006310
CL2180.Contig8_Ip-T	4	GO:0005634	GO:0003677	GO:0006302	GO:0006310
CL2180.Contig9_Ip-T	4	GO:0005634	GO:0003677	GO:0006302	GO:0006310
CL2182.Contig1_Ip-T	2	GO:0004867	GO:0008152
CL2183.Contig1_Ip-T	2	GO:0008270	GO:0005622
CL2185.Contig1_Ip-T	15	GO:0070382	GO:0031901	GO:0043234	GO:0002561	GO:0030672	GO:0032403	GO:0004430	GO:0006661	GO:0005524	GO:0005792	GO:0045121	GO:0000287	GO:0046854	GO:0005887	GO:0043204
CL2185.Contig2_Ip-T	3	GO:0016301	GO:0016310	GO:0016773
CL2185.Contig3_Ip-T	14	GO:0070382	GO:0031901	GO:0043234	GO:0002561	GO:0030672	GO:0032403	GO:0004430	GO:0006661	GO:0005524	GO:0005792	GO:0045121	GO:0016310	GO:0005887	GO:0043204
CL2188.Contig1_Ip-T	1	GO:0044444
CL2188.Contig2_Ip-T	2	GO:0044444	GO:0006914
CL219.Contig1_Ip-T	3	GO:0006915	GO:0006508	GO:0004197
CL219.Contig2_Ip-T	3	GO:0006915	GO:0006508	GO:0004197
CL2199.Contig1_Ip-T	1	GO:0016021
CL2199.Contig2_Ip-T	1	GO:0016021
CL2202.Contig1_Ip-T	9	GO:0000160	GO:0004674	GO:0009083	GO:0018106	GO:0047323	GO:0023014	GO:0005524	GO:0005947	GO:0000155
CL2203.Contig1_Ip-T	1	GO:0009987
CL2203.Contig2_Ip-T	1	GO:0009987
CL2205.Contig1_Ip-T	2	GO:0005634	GO:0016021
CL2205.Contig2_Ip-T	1	GO:0016021
CL2209.Contig1_Ip-T	3	GO:0009987	GO:0005622	GO:0008152
CL2209.Contig2_Ip-T	1	GO:0005634
CL2217.Contig1_Ip-T	8	GO:0003712	GO:0006355	GO:0005667	GO:0003677	GO:0000080	GO:0003700	GO:0019904	GO:0008134
CL2217.Contig2_Ip-T	8	GO:0003712	GO:0006355	GO:0005667	GO:0003677	GO:0000080	GO:0003700	GO:0019904	GO:0008134
CL2217.Contig3_Ip-T	8	GO:0003712	GO:0006355	GO:0005667	GO:0003677	GO:0000080	GO:0003700	GO:0019904	GO:0008134
CL2218.Contig1_Ip-T	3	GO:0016070	GO:0044428	GO:0010467
CL2218.Contig2_Ip-T	3	GO:0016070	GO:0044428	GO:0010467
CL2218.Contig3_Ip-T	2	GO:0006396	GO:0044428
CL2218.Contig4_Ip-T	2	GO:0006396	GO:0044428
CL2218.Contig5_Ip-T	3	GO:0016070	GO:0044428	GO:0010467
CL2218.Contig6_Ip-T	2	GO:0006396	GO:0044428
CL2219.Contig1_Ip-T	1	GO:0016021
CL2219.Contig2_Ip-T	1	GO:0016021
CL222.Contig1_Ip-T	1	GO:0042302
CL222.Contig2_Ip-T	1	GO:0042302
CL222.Contig3_Ip-T	1	GO:0042302
CL2220.Contig3_Ip-T	2	GO:0003676	GO:0000166
CL2220.Contig4_Ip-T	2	GO:0003723	GO:0000166
CL2223.Contig1_Ip-T	1	GO:0005543
CL223.Contig1_Ip-T	3	GO:0004568	GO:0043169	GO:0006032
CL2230.Contig1_Ip-T	6	GO:0005391	GO:0016021	GO:0046872	GO:0015672	GO:0006754	GO:0005524
CL2230.Contig2_Ip-T	21	GO:0008340	GO:0015672	GO:0035158	GO:0008360	GO:0051124	GO:0035159	GO:0019991	GO:0009612	GO:0046872	GO:0006754	GO:0005391	GO:0001700	GO:0005918	GO:0007268	GO:0005890	GO:0009266	GO:0005634	GO:0005524	GO:0050905	GO:0001894	GO:0008344
CL2230.Contig3_Ip-T	21	GO:0008340	GO:0015672	GO:0035158	GO:0008360	GO:0051124	GO:0035159	GO:0019991	GO:0009612	GO:0046872	GO:0006754	GO:0005391	GO:0001700	GO:0005918	GO:0007268	GO:0005890	GO:0009266	GO:0005634	GO:0005524	GO:0050905	GO:0001894	GO:0008344
CL2233.Contig1_Ip-T	10	GO:0030433	GO:0051259	GO:0030176	GO:0000209	GO:0000299	GO:0004872	GO:0004842	GO:0005515	GO:0030968	GO:0006928
CL2233.Contig2_Ip-T	10	GO:0030433	GO:0051259	GO:0030176	GO:0000209	GO:0000299	GO:0004872	GO:0004842	GO:0005515	GO:0030968	GO:0006928
CL2236.Contig1_Ip-T	5	GO:0005737	GO:0006508	GO:0008234	GO:0006914	GO:0015031
CL2236.Contig2_Ip-T	5	GO:0005737	GO:0006508	GO:0008234	GO:0006914	GO:0015031
CL2236.Contig3_Ip-T	5	GO:0005737	GO:0006508	GO:0008234	GO:0006914	GO:0015031
CL2236.Contig4_Ip-T	5	GO:0005737	GO:0006508	GO:0008234	GO:0006914	GO:0015031
CL2242.Contig1_Ip-T	4	GO:0006241	GO:0006541	GO:0003883	GO:0005524
CL2242.Contig2_Ip-T	4	GO:0006241	GO:0006541	GO:0003883	GO:0005524
CL2248.Contig1_Ip-T	4	GO:0016706	GO:0005634	GO:0055114	GO:0008270
CL2248.Contig2_Ip-T	4	GO:0016706	GO:0005634	GO:0055114	GO:0008270
CL2250.Contig1_Ip-T	4	GO:0016787	GO:0015078	GO:0033177	GO:0015991
CL2250.Contig2_Ip-T	7	GO:0005516	GO:0008553	GO:0008021	GO:0048388	GO:0005769	GO:0000220	GO:0015991
CL2251.Contig1_Ip-T	19	GO:0045121	GO:0033344	GO:0005515	GO:0031982	GO:0071404	GO:0005764	GO:0016242	GO:0005794	GO:0007628	GO:0008158	GO:0005635	GO:0006897	GO:0042493	GO:0005768	GO:0071383	GO:0048471	GO:0005783	GO:0005887	GO:0042632
CL2251.Contig2_Ip-T	22	GO:0045121	GO:0033344	GO:0005515	GO:0031982	GO:0071404	GO:0005764	GO:0016242	GO:0005794	GO:0007628	GO:0008206	GO:0007041	GO:0008158	GO:0005635	GO:0006897	GO:0042493	GO:0046686	GO:0005768	GO:0071383	GO:0048471	GO:0005783	GO:0005887	GO:0042632
CL2254.Contig1_Ip-T	4	GO:0006457	GO:0005488	GO:0000413	GO:0003755
CL2256.Contig1_Ip-T	1	GO:0004872
CL2256.Contig2_Ip-T	2	GO:0004872	GO:0016020
CL2259.Contig1_Ip-T	4	GO:0004654	GO:0003723	GO:0005524	GO:0008026
CL2260.Contig1_Ip-T	14	GO:0031224	GO:0008198	GO:0046086	GO:0006164	GO:0007420	GO:0008253	GO:0006196	GO:0009986	GO:0010044	GO:0097060	GO:0000166	GO:0046889	GO:0050728	GO:0005886
CL2267.Contig1_Ip-T	3	GO:0005764	GO:0000139	GO:0005768
CL2267.Contig2_Ip-T	3	GO:0005764	GO:0000139	GO:0005768
CL2267.Contig3_Ip-T	3	GO:0005764	GO:0000139	GO:0005768
CL2270.Contig1_Ip-T	22	GO:0046471	GO:0042803	GO:0060271	GO:0016746	GO:0001932	GO:0007507	GO:0009966	GO:0014706	GO:0007005	GO:0003714	GO:0003713	GO:0045944	GO:0001649	GO:0005737	GO:0006936	GO:0005667	GO:0000122	GO:0007166	GO:0045599	GO:0032835	GO:0042306	GO:0016020
CL2270.Contig2_Ip-T	22	GO:0046471	GO:0042803	GO:0060271	GO:0016746	GO:0001932	GO:0007507	GO:0009966	GO:0014706	GO:0007005	GO:0003714	GO:0003713	GO:0045944	GO:0001649	GO:0005737	GO:0006936	GO:0005667	GO:0000122	GO:0007166	GO:0045599	GO:0032835	GO:0042306	GO:0016020
CL2270.Contig3_Ip-T	30	GO:0060390	GO:0042803	GO:0060271	GO:0030097	GO:0008284	GO:0042407	GO:0060048	GO:0035329	GO:0048738	GO:0035414	GO:0001933	GO:0047184	GO:0003714	GO:0010718	GO:0032049	GO:0003713	GO:0045944	GO:0001649	GO:0042775	GO:0006469	GO:0005886	GO:0005739	GO:0005667	GO:0000122	GO:0045599	GO:0090090	GO:0032835	GO:0032981	GO:0017145	GO:0007519
CL2270.Contig4_Ip-T	30	GO:0060390	GO:0042803	GO:0060271	GO:0030097	GO:0008284	GO:0042407	GO:0060048	GO:0035329	GO:0048738	GO:0035414	GO:0001933	GO:0047184	GO:0003714	GO:0010718	GO:0032049	GO:0003713	GO:0045944	GO:0001649	GO:0042775	GO:0006469	GO:0005886	GO:0005739	GO:0005667	GO:0000122	GO:0045599	GO:0090090	GO:0032835	GO:0032981	GO:0017145	GO:0007519
CL2273.Contig1_Ip-T	61	GO:0006461	GO:0045995	GO:0055015	GO:0006281	GO:0034138	GO:0007411	GO:0051301	GO:0034142	GO:0014075	GO:0008063	GO:0030496	GO:0000186	GO:0008353	GO:0060045	GO:0005829	GO:0048011	GO:0014070	GO:0005654	GO:0031100	GO:0031145	GO:0045471	GO:0007569	GO:0016477	GO:0034130	GO:0006916	GO:0000083	GO:0070301	GO:0007344	GO:0045740	GO:0034501	GO:0030261	GO:0005876	GO:0007265	GO:0002755	GO:0004693	GO:0051403	GO:0007095	GO:0046688	GO:0005739	GO:0014823	GO:0007173	GO:0005524	GO:0051437	GO:0045931	GO:0035666	GO:0030332	GO:0014038	GO:0034134
CL2273.Contig2_Ip-T	21	GO:0034501	GO:0008315	GO:0030544	GO:0007095	GO:0004693	GO:0007141	GO:0006916	GO:0007067	GO:0032880	GO:0007284	GO:0048142	GO:0070816	GO:0030496	GO:0000082	GO:0005875	GO:0008353	GO:0005876	GO:0005634	GO:0005524	GO:0055059	GO:0005739
CL2273.Contig3_Ip-T	8	GO:0006468	GO:0008353	GO:0009794	GO:0051301	GO:0005524	GO:0007067	GO:0004693	GO:0005634
CL2274.Contig1_Ip-T	2	GO:0072499	GO:0046872
CL2274.Contig2_Ip-T	2	GO:0072499	GO:0046872
CL2274.Contig3_Ip-T	2	GO:0072499	GO:0046872
CL2274.Contig4_Ip-T	2	GO:0072499	GO:0046872
CL2275.Contig1_Ip-T	2	GO:0003676	GO:0000166
CL2275.Contig2_Ip-T	2	GO:0003676	GO:0000166
CL2276.Contig1_Ip-T	3	GO:0006367	GO:0005672	GO:0008134
CL2276.Contig2_Ip-T	3	GO:0006367	GO:0005672	GO:0008134
CL228.Contig2_Ip-T	1	GO:0009987
CL228.Contig3_Ip-T	7	GO:0004872	GO:0004871	GO:0003677	GO:0007165	GO:0005634	GO:0006355	GO:0003989
CL228.Contig4_Ip-T	7	GO:0004872	GO:0004871	GO:0003677	GO:0007165	GO:0005634	GO:0006355	GO:0003989
CL228.Contig5_Ip-T	1	GO:0009987
CL228.Contig7_Ip-T	7	GO:0004872	GO:0004871	GO:0003677	GO:0007165	GO:0005634	GO:0006355	GO:0003989
CL228.Contig8_Ip-T	7	GO:0004872	GO:0004871	GO:0003677	GO:0007165	GO:0005634	GO:0006355	GO:0003989
CL228.Contig9_Ip-T	7	GO:0004872	GO:0004871	GO:0003677	GO:0007165	GO:0005634	GO:0006355	GO:0003989
CL2282.Contig1_Ip-T	4	GO:0051537	GO:0046872	GO:0016491	GO:0055114
CL2284.Contig1_Ip-T	7	GO:0005829	GO:0005975	GO:0000267	GO:0004649	GO:0016045	GO:0005634	GO:0006974
CL2284.Contig2_Ip-T	2	GO:0004649	GO:0005975
CL2286.Contig1_Ip-T	3	GO:0008092	GO:0016014	GO:0008307
CL2292.Contig2_Ip-T	1	GO:0016740
CL2293.Contig1_Ip-T	4	GO:0005840	GO:0003735	GO:0003723	GO:0006412
CL2293.Contig2_Ip-T	4	GO:0005840	GO:0003735	GO:0003723	GO:0006412
CL2294.Contig1_Ip-T	5	GO:0035329	GO:0006468	GO:0005524	GO:0004674	GO:0044424
CL2294.Contig2_Ip-T	8	GO:0005737	GO:0046872	GO:0035329	GO:0006468	GO:0005524	GO:0005634	GO:0006915	GO:0004674
CL2296.Contig1_Ip-T	2	GO:0005515	GO:0008180
CL2296.Contig2_Ip-T	2	GO:0005515	GO:0008180
CL2298.Contig1_Ip-T	1	GO:0000166
CL2303.Contig1_Ip-T	1	GO:0046872
CL2303.Contig2_Ip-T	1	GO:0046872
CL2306.Contig1_Ip-T	5	GO:0006355	GO:0016301	GO:0019901	GO:0005675	GO:0000079
CL2306.Contig2_Ip-T	5	GO:0006355	GO:0016301	GO:0019901	GO:0005675	GO:0000079
CL2308.Contig1_Ip-T	8	GO:0004364	GO:0043200	GO:0010226	GO:0006749	GO:0005576	GO:0005496	GO:0046677	GO:0042803
CL2309.Contig1_Ip-T	8	GO:0003899	GO:0008270	GO:0022008	GO:0007095	GO:0005665	GO:0003677	GO:0007067	GO:0006366
CL2315.Contig1_Ip-T	1	GO:0005488
CL2315.Contig2_Ip-T	4	GO:0005524	GO:0004386	GO:0003677	GO:0008270
CL2317.Contig1_Ip-T	4	GO:0006355	GO:0043565	GO:0003700	GO:0005634
CL2317.Contig2_Ip-T	4	GO:0003700	GO:0043565	GO:0005634	GO:0006355
CL2317.Contig3_Ip-T	1	GO:0003677
CL232.Contig1_Ip-T	6	GO:0004535	GO:0005811	GO:0030014	GO:0000289	GO:0045475	GO:0009416
CL232.Contig2_Ip-T	6	GO:0004535	GO:0005811	GO:0030014	GO:0000289	GO:0045475	GO:0009416
CL232.Contig3_Ip-T	6	GO:0004535	GO:0005811	GO:0030014	GO:0000289	GO:0045475	GO:0009416
CL2321.Contig1_Ip-T	4	GO:0009987	GO:0003676	GO:0000166	GO:0044424
CL2321.Contig2_Ip-T	4	GO:0009987	GO:0003676	GO:0000166	GO:0044424
CL2322.Contig1_Ip-T	2	GO:0004222	GO:0006508
CL2322.Contig2_Ip-T	2	GO:0004222	GO:0006508
CL2326.Contig10_Ip-T	2	GO:0008168	GO:0032259
CL2326.Contig11_Ip-T	2	GO:0008152	GO:0008168
CL2326.Contig1_Ip-T	2	GO:0008152	GO:0008168
CL2326.Contig2_Ip-T	2	GO:0008168	GO:0032259
CL2326.Contig3_Ip-T	2	GO:0008168	GO:0032259
CL2326.Contig4_Ip-T	2	GO:0008168	GO:0032259
CL2326.Contig5_Ip-T	2	GO:0008168	GO:0032259
CL2326.Contig6_Ip-T	2	GO:0008168	GO:0032259
CL2326.Contig7_Ip-T	2	GO:0008168	GO:0032259
CL2326.Contig8_Ip-T	2	GO:0008168	GO:0032259
CL2326.Contig9_Ip-T	2	GO:0008168	GO:0032259
CL2329.Contig2_Ip-T	9	GO:0016192	GO:0007264	GO:0030139	GO:0051897	GO:0005515	GO:0043524	GO:0030027	GO:0016020	GO:0019209
CL2329.Contig4_Ip-T	9	GO:0016192	GO:0007264	GO:0030139	GO:0051897	GO:0005515	GO:0043524	GO:0030027	GO:0016020	GO:0019209
CL2329.Contig5_Ip-T	4	GO:0016192	GO:0005515	GO:0050794	GO:0044464
CL2329.Contig6_Ip-T	9	GO:0016192	GO:0007264	GO:0030139	GO:0051897	GO:0005515	GO:0043524	GO:0030027	GO:0016020	GO:0019209
CL2329.Contig7_Ip-T	8	GO:0016192	GO:0007264	GO:0030139	GO:0051897	GO:0005515	GO:0043524	GO:0030027	GO:0019209
CL2333.Contig1_Ip-T	2	GO:0005975	GO:0016810
CL2333.Contig2_Ip-T	2	GO:0016810	GO:0005975
CL2333.Contig3_Ip-T	2	GO:0005975	GO:0016810
CL2337.Contig1_Ip-T	15	GO:0007626	GO:0060173	GO:0016585	GO:0043010	GO:0007507	GO:0001568	GO:0048806	GO:0004386	GO:0042472	GO:0003677	GO:0050877	GO:0050794	GO:0007399	GO:0005524	GO:0006325
CL2337.Contig2_Ip-T	15	GO:0007626	GO:0060173	GO:0016585	GO:0043010	GO:0007507	GO:0001568	GO:0048806	GO:0004386	GO:0042472	GO:0003677	GO:0050877	GO:0050794	GO:0007399	GO:0005524	GO:0006325
CL2337.Contig3_Ip-T	15	GO:0007626	GO:0060173	GO:0016585	GO:0043010	GO:0007507	GO:0001568	GO:0048806	GO:0004386	GO:0042472	GO:0003677	GO:0050877	GO:0050794	GO:0007399	GO:0005524	GO:0006325
CL2342.Contig2_Ip-T	2	GO:0010466	GO:0004869
CL2344.Contig1_Ip-T	8	GO:0006413	GO:0006352	GO:0016740	GO:0003743	GO:0043234	GO:0003677	GO:0050789	GO:0044451
CL2344.Contig2_Ip-T	8	GO:0006413	GO:0006352	GO:0016740	GO:0003743	GO:0043234	GO:0003677	GO:0050789	GO:0044451
CL2347.Contig1_Ip-T	3	GO:0003917	GO:0005694	GO:0006265
CL2351.Contig2_Ip-T	1	GO:0004867
CL2353.Contig1_Ip-T	8	GO:0052726	GO:0047325	GO:0005622	GO:0016310	GO:0005524	GO:0000287	GO:0052725	GO:0032957
CL2353.Contig2_Ip-T	8	GO:0052726	GO:0047325	GO:0005622	GO:0016310	GO:0005524	GO:0000287	GO:0052725	GO:0032957
CL2357.Contig1_Ip-T	14	GO:0032991	GO:0000122	GO:0008094	GO:0005515	GO:0000166	GO:0008026	GO:0044424	GO:0046872	GO:0008186	GO:0043025	GO:0003677	GO:0001078	GO:0003723	GO:0021522
CL2358.Contig1_Ip-T	1	GO:0005488
CL2358.Contig2_Ip-T	1	GO:0005488
CL2359.Contig1_Ip-T	2	GO:0004252	GO:0006508
CL236.Contig2_Ip-T	2	GO:0016874	GO:0005488
CL236.Contig3_Ip-T	2	GO:0008270	GO:0016874
CL236.Contig4_Ip-T	2	GO:0008270	GO:0016874
CL2360.Contig1_Ip-T	3	GO:0004402	GO:0016573	GO:0044424
CL2360.Contig2_Ip-T	3	GO:0004402	GO:0016573	GO:0044424
CL2360.Contig3_Ip-T	3	GO:0004402	GO:0016573	GO:0044424
CL2360.Contig4_Ip-T	3	GO:0004402	GO:0016573	GO:0044424
CL2366.Contig1_Ip-T	7	GO:0044260	GO:0006974	GO:0043066	GO:0090304	GO:0034644	GO:0008233	GO:0019538
CL2366.Contig2_Ip-T	7	GO:0044260	GO:0006974	GO:0043066	GO:0090304	GO:0034644	GO:0008233	GO:0019538
CL2373.Contig1_Ip-T	3	GO:0008270	GO:0003676	GO:0005622
CL2373.Contig2_Ip-T	6	GO:0008270	GO:0044237	GO:0003676	GO:0005622	GO:0044238	GO:0003824
CL2375.Contig1_Ip-T	18	GO:0045892	GO:0000075	GO:0016874	GO:0007346	GO:0007169	GO:0008104	GO:0016567	GO:0005654	GO:0071157	GO:0042176	GO:0005737	GO:0030330	GO:0008270	GO:0005515	GO:0045787	GO:0043066	GO:0070887	GO:0006511
CL2375.Contig2_Ip-T	18	GO:0045892	GO:0000075	GO:0016874	GO:0007346	GO:0007169	GO:0008104	GO:0016567	GO:0005654	GO:0071157	GO:0042176	GO:0005737	GO:0030330	GO:0008270	GO:0005515	GO:0045787	GO:0043066	GO:0070887	GO:0006511
CL2377.Contig1_Ip-T	1	GO:0005576
CL2377.Contig2_Ip-T	1	GO:0005576
CL238.Contig1_Ip-T	2	GO:0016787	GO:0008801
CL238.Contig2_Ip-T	2	GO:0016787	GO:0008801
CL2381.Contig1_Ip-T	7	GO:0003857	GO:0070403	GO:0050104	GO:0006631	GO:0005829	GO:0042803	GO:0055114
CL2384.Contig1_Ip-T	8	GO:0005829	GO:0045542	GO:0006810	GO:0008047	GO:0016021	GO:0016765	GO:0005215	GO:0043085
CL2384.Contig2_Ip-T	8	GO:0005829	GO:0045542	GO:0006810	GO:0008047	GO:0016021	GO:0016765	GO:0005215	GO:0043085
CL2385.Contig1_Ip-T	9	GO:0003729	GO:0005845	GO:0003727	GO:0033391	GO:0007286	GO:0034584	GO:0005515	GO:0034587	GO:0005844
CL2385.Contig2_Ip-T	9	GO:0003729	GO:0005845	GO:0003727	GO:0033391	GO:0007286	GO:0034584	GO:0005515	GO:0034587	GO:0005844
CL2387.Contig1_Ip-T	2	GO:0005886	GO:0006810
CL2387.Contig2_Ip-T	2	GO:0006810	GO:0016020
CL2390.Contig1_Ip-T	4	GO:0020037	GO:0004601	GO:0055114	GO:0006979
CL2390.Contig2_Ip-T	4	GO:0020037	GO:0004601	GO:0055114	GO:0006979
CL2390.Contig3_Ip-T	4	GO:0020037	GO:0004601	GO:0055114	GO:0006979
CL2392.Contig1_Ip-T	40	GO:0005513	GO:0051533	GO:0007052	GO:0043277	GO:0007268	GO:0016060	GO:0070855	GO:0051726	GO:0008049	GO:0051383	GO:0016061	GO:0016062	GO:0016477	GO:0040010	GO:0031476	GO:0030424	GO:0006898	GO:0042981	GO:0005886	GO:0005737	GO:0051296	GO:0004683	GO:0000922	GO:0009792	GO:0048786	GO:0005875	GO:0005524	GO:0045211	GO:0007528	GO:0030425	GO:0005516	GO:0005954	GO:0007099	GO:0051489	GO:0046331	GO:0016028	GO:0005509	GO:0060278	GO:0006468	GO:0007616
CL2393.Contig1_Ip-T	6	GO:0017053	GO:0016905	GO:0000122	GO:0003714	GO:0005515	GO:0001707
CL2393.Contig2_Ip-T	4	GO:0006355	GO:0016905	GO:0005515	GO:0005654
CL2393.Contig3_Ip-T	4	GO:0006355	GO:0016905	GO:0005515	GO:0005654
CL2394.Contig1_Ip-T	4	GO:0043754	GO:0006090	GO:0004742	GO:0045254
CL2394.Contig2_Ip-T	4	GO:0045254	GO:0006090	GO:0005811	GO:0043754
CL2394.Contig3_Ip-T	4	GO:0043754	GO:0006090	GO:0004742	GO:0045254
CL2394.Contig4_Ip-T	4	GO:0045254	GO:0006090	GO:0005811	GO:0043754
CL2397.Contig1_Ip-T	3	GO:0003676	GO:0005622	GO:0008270
CL240.Contig1_Ip-T	16	GO:0051721	GO:0005654	GO:0000122	GO:0000159	GO:0005794	GO:0070016	GO:0030425	GO:0033147	GO:0043025	GO:0003700	GO:0045944	GO:0032403	GO:0005886	GO:0005516	GO:0016905	GO:0032355
CL241.Contig1_Ip-T	4	GO:0020037	GO:0004601	GO:0055114	GO:0006979
CL241.Contig2_Ip-T	4	GO:0020037	GO:0004601	GO:0055114	GO:0006979
CL241.Contig3_Ip-T	4	GO:0020037	GO:0004601	GO:0055114	GO:0006979
CL2419.Contig1_Ip-T	6	GO:0020037	GO:0009055	GO:0033777	GO:0070330	GO:0055114	GO:0050591
CL2419.Contig2_Ip-T	4	GO:0020037	GO:0009055	GO:0055114	GO:0050591
CL2422.Contig1_Ip-T	3	GO:0004568	GO:0043169	GO:0006032
CL2422.Contig2_Ip-T	2	GO:0008152	GO:0004553
CL2427.Contig1_Ip-T	1	GO:0046872
CL2429.Contig1_Ip-T	2	GO:0005739	GO:0006461
CL2432.Contig1_Ip-T	6	GO:0002161	GO:0005739	GO:0004823	GO:0006450	GO:0005524	GO:0006429
CL2432.Contig2_Ip-T	6	GO:0002161	GO:0004823	GO:0006450	GO:0005524	GO:0006429	GO:0005737
CL2434.Contig1_Ip-T	4	GO:0005794	GO:0047915	GO:0006486	GO:0016021
CL2434.Contig2_Ip-T	4	GO:0005794	GO:0047915	GO:0006486	GO:0016021
CL2436.Contig1_Ip-T	1	GO:0005509
CL2439.Contig1_Ip-T	1	GO:0005488
CL2442.Contig1_Ip-T	7	GO:0007243	GO:0006355	GO:0000902	GO:0000226	GO:0005881	GO:0048013	GO:0042493
CL2442.Contig2_Ip-T	8	GO:0007243	GO:0045944	GO:0030374	GO:0000902	GO:0000226	GO:0005881	GO:0048013	GO:0042493
CL2444.Contig1_Ip-T	8	GO:0006413	GO:0005488	GO:0010389	GO:0006417	GO:0033554	GO:0004686	GO:0016310	GO:0005783
CL2444.Contig2_Ip-T	9	GO:0006983	GO:0006468	GO:0017148	GO:0010389	GO:0004686	GO:0043558	GO:0005524	GO:0005788	GO:0006986
CL2444.Contig3_Ip-T	4	GO:0044267	GO:0010389	GO:0004686	GO:0006950
CL2445.Contig1_Ip-T	4	GO:0050807	GO:0003779	GO:0016567	GO:0016049
CL2445.Contig2_Ip-T	4	GO:0050807	GO:0003779	GO:0016567	GO:0016049
CL2447.Contig3_Ip-T	1	GO:0004867
CL245.Contig1_Ip-T	2	GO:0006351	GO:0044451
CL245.Contig2_Ip-T	2	GO:0006351	GO:0044451
CL245.Contig3_Ip-T	2	GO:0006351	GO:0044451
CL245.Contig4_Ip-T	2	GO:0006351	GO:0044451
CL2451.Contig1_Ip-T	1	GO:0008270
CL2451.Contig2_Ip-T	1	GO:0008270
CL2451.Contig3_Ip-T	1	GO:0008270
CL2455.Contig2_Ip-T	1	GO:0004867
CL2459.Contig1_Ip-T	5	GO:0006655	GO:0005488	GO:0005743	GO:0008444	GO:0005783
CL2459.Contig2_Ip-T	5	GO:0006655	GO:0005488	GO:0005743	GO:0008444	GO:0005783
CL246.Contig1_Ip-T	13	GO:0051084	GO:0030496	GO:0051301	GO:0051258	GO:0000226	GO:0005881	GO:0006184	GO:0007018	GO:0030705	GO:0019904	GO:0003924	GO:0005200	GO:0005525
CL246.Contig2_Ip-T	8	GO:0005874	GO:0051258	GO:0006184	GO:0007018	GO:0003924	GO:0005198	GO:0005737	GO:0005525
CL246.Contig3_Ip-T	8	GO:0005874	GO:0051258	GO:0006184	GO:0007018	GO:0003924	GO:0005198	GO:0005737	GO:0005525
CL246.Contig4_Ip-T	8	GO:0005874	GO:0051258	GO:0006184	GO:0007018	GO:0003924	GO:0005198	GO:0005737	GO:0005525
CL2463.Contig1_Ip-T	1	GO:0016757
CL2467.Contig1_Ip-T	1	GO:0016740
CL2469.Contig1_Ip-T	3	GO:0003887	GO:0006281	GO:0003684
CL2469.Contig2_Ip-T	3	GO:0003887	GO:0006281	GO:0003684
CL2479.Contig1_Ip-T	1	GO:0005576
CL2484.Contig1_Ip-T	7	GO:0005057	GO:0005543	GO:0005622	GO:0000165	GO:0007399	GO:0005158	GO:0007169
CL2484.Contig2_Ip-T	6	GO:0005057	GO:0005488	GO:0005622	GO:0000165	GO:0007399	GO:0007169
CL2485.Contig1_Ip-T	5	GO:0020037	GO:0016705	GO:0004497	GO:0009055	GO:0055114
CL2486.Contig1_Ip-T	5	GO:0005506	GO:0048471	GO:0003958	GO:0055114	GO:0010181
CL2487.Contig1_Ip-T	2	GO:0004364	GO:0008152
CL2487.Contig2_Ip-T	2	GO:0004364	GO:0008152
CL2487.Contig3_Ip-T	2	GO:0004364	GO:0008152
CL2487.Contig4_Ip-T	2	GO:0004364	GO:0008152
CL2487.Contig5_Ip-T	2	GO:0004364	GO:0008152
CL249.Contig1_Ip-T	9	GO:0007411	GO:0008594	GO:0005912	GO:0051017	GO:0046664	GO:0004713	GO:0016310	GO:0007394	GO:0005886
CL249.Contig2_Ip-T	10	GO:0007411	GO:0006468	GO:0008594	GO:0005912	GO:0051017	GO:0046664	GO:0005524	GO:0007394	GO:0004715	GO:0005886
CL249.Contig3_Ip-T	10	GO:0007411	GO:0006468	GO:0008594	GO:0005912	GO:0051017	GO:0046664	GO:0005524	GO:0007394	GO:0004715	GO:0005886
CL249.Contig4_Ip-T	10	GO:0007411	GO:0006468	GO:0008594	GO:0005912	GO:0051017	GO:0046664	GO:0005524	GO:0007394	GO:0004715	GO:0005886
CL249.Contig5_Ip-T	11	GO:0007411	GO:0006468	GO:0008594	GO:0005912	GO:0051017	GO:0046664	GO:0005524	GO:0007394	GO:0004715	GO:0005737	GO:0005886
CL249.Contig6_Ip-T	3	GO:0004715	GO:0006468	GO:0005524
CL2490.Contig1_Ip-T	2	GO:0006413	GO:0003743
CL2490.Contig2_Ip-T	2	GO:0006413	GO:0003743
CL2492.Contig1_Ip-T	5	GO:0005737	GO:0004808	GO:0032259	GO:0016783	GO:0008033
CL2492.Contig2_Ip-T	5	GO:0005737	GO:0004808	GO:0032259	GO:0016783	GO:0008033
CL2492.Contig3_Ip-T	5	GO:0005737	GO:0004808	GO:0032259	GO:0016783	GO:0008033
CL2495.Contig1_Ip-T	6	GO:0030285	GO:0008324	GO:0031901	GO:0055085	GO:0006812	GO:0008270
CL2495.Contig2_Ip-T	6	GO:0030285	GO:0008324	GO:0031901	GO:0055085	GO:0006812	GO:0008270
CL2495.Contig3_Ip-T	6	GO:0030285	GO:0008324	GO:0031901	GO:0055085	GO:0006812	GO:0008270
CL2495.Contig4_Ip-T	6	GO:0005768	GO:0030672	GO:0008324	GO:0055085	GO:0006812	GO:0016021
CL2495.Contig5_Ip-T	6	GO:0005768	GO:0030672	GO:0008324	GO:0055085	GO:0006812	GO:0016021
CL2495.Contig6_Ip-T	6	GO:0005768	GO:0030672	GO:0008324	GO:0055085	GO:0006812	GO:0016021
CL25.Contig1_Ip-T	1	GO:0008270
CL25.Contig2_Ip-T	1	GO:0008270
CL2500.Contig1_Ip-T	5	GO:0020037	GO:0009055	GO:0070330	GO:0055114	GO:0050591
CL2500.Contig2_Ip-T	5	GO:0020037	GO:0009055	GO:0070330	GO:0055114	GO:0050591
CL2500.Contig3_Ip-T	5	GO:0050591	GO:0009055	GO:0020037	GO:0070330	GO:0055114
CL2500.Contig4_Ip-T	5	GO:0050591	GO:0009055	GO:0020037	GO:0070330	GO:0055114
CL2500.Contig5_Ip-T	5	GO:0050591	GO:0009055	GO:0020037	GO:0070330	GO:0055114
CL2500.Contig6_Ip-T	5	GO:0020037	GO:0009055	GO:0070330	GO:0055114	GO:0050591
CL2500.Contig7_Ip-T	5	GO:0020037	GO:0009055	GO:0070330	GO:0055114	GO:0050591
CL2502.Contig1_Ip-T	4	GO:0009055	GO:0020037	GO:0070330	GO:0055114
CL2508.Contig1_Ip-T	2	GO:0006413	GO:0003743
CL2508.Contig2_Ip-T	2	GO:0006413	GO:0003743
CL2509.Contig1_Ip-T	2	GO:0007267	GO:0043229
CL2509.Contig2_Ip-T	2	GO:0007267	GO:0043229
CL2512.Contig1_Ip-T	2	GO:0003943	GO:0008152
CL2513.Contig1_Ip-T	6	GO:0005625	GO:0005975	GO:0004559	GO:0005764	GO:0006517	GO:0005537
CL252.Contig1_Ip-T	7	GO:0005737	GO:0050660	GO:0050661	GO:0045454	GO:0004362	GO:0006749	GO:0055114
CL252.Contig2_Ip-T	7	GO:0005737	GO:0050660	GO:0050661	GO:0045454	GO:0004362	GO:0006749	GO:0055114
CL252.Contig3_Ip-T	7	GO:0005737	GO:0050660	GO:0050661	GO:0045454	GO:0004362	GO:0006749	GO:0055114
CL252.Contig4_Ip-T	7	GO:0005737	GO:0050660	GO:0050661	GO:0045454	GO:0004362	GO:0006749	GO:0055114
CL2520.Contig1_Ip-T	2	GO:0004867	GO:0016740
CL2520.Contig2_Ip-T	2	GO:0004867	GO:0016740
CL2520.Contig3_Ip-T	2	GO:0004867	GO:0016740
CL2521.Contig1_Ip-T	11	GO:0006476	GO:0005758	GO:0036054	GO:0036047	GO:0005515	GO:0005759	GO:0070403	GO:0003950	GO:0008270	GO:0036049	GO:0036055
CL2521.Contig2_Ip-T	13	GO:0036049	GO:0006476	GO:0008270	GO:0070403	GO:0005758	GO:0006342	GO:0036047	GO:0006471	GO:0036055	GO:0036054	GO:0005515	GO:0005759	GO:0003950
CL2523.Contig1_Ip-T	5	GO:0005737	GO:0005643	GO:0005654	GO:0000049	GO:0006409
CL2523.Contig2_Ip-T	5	GO:0005737	GO:0005643	GO:0005654	GO:0000049	GO:0006409
CL2524.Contig1_Ip-T	5	GO:0007030	GO:0032440	GO:0008270	GO:0005783	GO:0055114
CL2524.Contig2_Ip-T	5	GO:0007030	GO:0032440	GO:0008270	GO:0005783	GO:0055114
CL2524.Contig3_Ip-T	5	GO:0007030	GO:0032440	GO:0008270	GO:0005783	GO:0055114
CL2524.Contig4_Ip-T	5	GO:0007030	GO:0032440	GO:0008270	GO:0005783	GO:0055114
CL2525.Contig2_Ip-T	6	GO:0048484	GO:0006839	GO:0005739	GO:0048929	GO:0000226	GO:0021952
CL2525.Contig3_Ip-T	4	GO:0048484	GO:0048929	GO:0000226	GO:0021952
CL2526.Contig1_Ip-T	2	GO:0006810	GO:0016021
CL2527.Contig1_Ip-T	6	GO:0032982	GO:0003779	GO:0005524	GO:0003774	GO:0032440	GO:0055114
CL2527.Contig2_Ip-T	6	GO:0032982	GO:0003779	GO:0005524	GO:0003774	GO:0032440	GO:0055114
CL2527.Contig3_Ip-T	6	GO:0032982	GO:0003779	GO:0005524	GO:0003774	GO:0032440	GO:0055114
CL2527.Contig4_Ip-T	6	GO:0032982	GO:0003779	GO:0005524	GO:0003774	GO:0032440	GO:0055114
CL2527.Contig5_Ip-T	35	GO:0007411	GO:0046664	GO:0045200	GO:0016461	GO:0035159	GO:0031036	GO:0016460	GO:0035072	GO:0007443	GO:0007395	GO:0045214	GO:0035017	GO:0016021	GO:0006936	GO:0007297	GO:0046663	GO:0003779	GO:0001736	GO:0007496	GO:0032027	GO:0008258	GO:0051259	GO:0016203	GO:0032154	GO:0045179	GO:0003774	GO:0070986	GO:0045184	GO:0035317	GO:0007413	GO:0030018	GO:0042623	GO:0005886	GO:0005524	GO:0000910
CL2527.Contig7_Ip-T	35	GO:0007411	GO:0046664	GO:0045200	GO:0016461	GO:0035159	GO:0031036	GO:0016460	GO:0035072	GO:0007443	GO:0007395	GO:0045214	GO:0035017	GO:0016021	GO:0006936	GO:0007297	GO:0046663	GO:0003779	GO:0001736	GO:0007496	GO:0032027	GO:0008258	GO:0051259	GO:0016203	GO:0032154	GO:0045179	GO:0003774	GO:0070986	GO:0045184	GO:0035317	GO:0007413	GO:0030018	GO:0042623	GO:0005886	GO:0005524	GO:0000910
CL2528.Contig1_Ip-T	3	GO:0016021	GO:0055085	GO:0022857
CL2529.Contig1_Ip-T	8	GO:0007498	GO:0006468	GO:0030018	GO:0008307	GO:0045214	GO:0008586	GO:0005200	GO:0004687
CL2529.Contig2_Ip-T	8	GO:0007498	GO:0006468	GO:0030018	GO:0008307	GO:0045214	GO:0008586	GO:0005200	GO:0004687
CL2534.Contig1_Ip-T	3	GO:0009987	GO:0008152	GO:0003824
CL2534.Contig2_Ip-T	3	GO:0009987	GO:0008152	GO:0003824
CL2537.Contig1_Ip-T	13	GO:0047485	GO:0007265	GO:0015630	GO:0046872	GO:0031398	GO:0042802	GO:0050821	GO:0004697	GO:0071157	GO:0005737	GO:0005634	GO:0005886	GO:0006974
CL2537.Contig2_Ip-T	13	GO:0047485	GO:0007265	GO:0015630	GO:0046872	GO:0031398	GO:0042802	GO:0050821	GO:0004697	GO:0071157	GO:0005737	GO:0005634	GO:0005886	GO:0006974
CL2538.Contig1_Ip-T	3	GO:0020037	GO:0009703	GO:0055114
CL2538.Contig2_Ip-T	3	GO:0020037	GO:0009703	GO:0055114
CL254.Contig1_Ip-T	3	GO:0005737	GO:0008469	GO:0034969
CL254.Contig2_Ip-T	3	GO:0005737	GO:0008469	GO:0034969
CL2540.Contig2_Ip-T	6	GO:0017053	GO:0004871	GO:0005730	GO:0043123	GO:0005515	GO:0031937
CL2541.Contig1_Ip-T	22	GO:0016199	GO:0016204	GO:0007423	GO:0007026	GO:0016319	GO:0004725	GO:0030426	GO:0048813	GO:0035147	GO:0005509	GO:0030716	GO:0000235	GO:0007050	GO:0003779	GO:0030036	GO:0008017	GO:0035335	GO:0007475	GO:0035149	GO:0045169	GO:0005912	GO:0030516
CL2541.Contig2_Ip-T	22	GO:0016199	GO:0016204	GO:0007423	GO:0007026	GO:0016319	GO:0004725	GO:0030426	GO:0048813	GO:0035147	GO:0005509	GO:0030716	GO:0000235	GO:0007050	GO:0003779	GO:0030036	GO:0008017	GO:0035335	GO:0007475	GO:0035149	GO:0045169	GO:0005912	GO:0030516
CL2545.Contig1_Ip-T	9	GO:0005829	GO:0004370	GO:0019563	GO:0005741	GO:0005524	GO:0046167	GO:0005515	GO:0019432	GO:0016310
CL2545.Contig2_Ip-T	9	GO:0005829	GO:0004370	GO:0019563	GO:0005741	GO:0005524	GO:0046167	GO:0005515	GO:0019432	GO:0016310
CL2545.Contig3_Ip-T	11	GO:0005829	GO:0042393	GO:0005625	GO:0045471	GO:0004370	GO:0005741	GO:0046167	GO:0019432	GO:0000166	GO:0016310	GO:0005634
CL2545.Contig4_Ip-T	11	GO:0005829	GO:0042393	GO:0005625	GO:0045471	GO:0004370	GO:0005741	GO:0046167	GO:0019432	GO:0000166	GO:0016310	GO:0005634
CL2547.Contig1_Ip-T	5	GO:0006355	GO:0035246	GO:0034969	GO:0008469	GO:0005737
CL2547.Contig2_Ip-T	5	GO:0006355	GO:0035246	GO:0034969	GO:0008469	GO:0005737
CL2549.Contig1_Ip-T	2	GO:0008158	GO:0016021
CL2549.Contig2_Ip-T	5	GO:0016021	GO:0010004	GO:0016324	GO:0008158	GO:0016328
CL255.Contig1_Ip-T	6	GO:0006457	GO:0005528	GO:0005515	GO:0044444	GO:0000413	GO:0003755
CL255.Contig2_Ip-T	6	GO:0006457	GO:0005528	GO:0005515	GO:0044444	GO:0000413	GO:0003755
CL255.Contig3_Ip-T	6	GO:0006457	GO:0005528	GO:0005515	GO:0044444	GO:0000413	GO:0003755
CL2550.Contig2_Ip-T	2	GO:0016021	GO:0004872
CL2553.Contig1_Ip-T	4	GO:0008272	GO:0055085	GO:0016021	GO:0008271
CL2557.Contig1_Ip-T	17	GO:0006367	GO:0000718	GO:0006362	GO:0008094	GO:0005515	GO:0006283	GO:0006363	GO:0016021	GO:0000079	GO:0005675	GO:0050434	GO:0055085	GO:0045944	GO:0008353	GO:0006368	GO:0006361	GO:0006370
CL2557.Contig2_Ip-T	17	GO:0006367	GO:0000718	GO:0006362	GO:0008094	GO:0005515	GO:0006283	GO:0006363	GO:0016021	GO:0000079	GO:0005675	GO:0050434	GO:0055085	GO:0045944	GO:0008353	GO:0006368	GO:0006361	GO:0006370
CL2557.Contig3_Ip-T	2	GO:0016021	GO:0055085
CL2559.Contig1_Ip-T	6	GO:0016874	GO:0005768	GO:0005764	GO:0031090	GO:0008152	GO:0044446
CL2559.Contig2_Ip-T	6	GO:0016874	GO:0005768	GO:0005764	GO:0031090	GO:0008152	GO:0044446
CL2559.Contig3_Ip-T	6	GO:0016874	GO:0005768	GO:0005764	GO:0031090	GO:0008152	GO:0044446
CL2559.Contig4_Ip-T	6	GO:0016874	GO:0005768	GO:0005764	GO:0031090	GO:0008152	GO:0044446
CL2559.Contig5_Ip-T	4	GO:0043231	GO:0044446	GO:0044444	GO:0031090
CL2559.Contig7_Ip-T	4	GO:0043231	GO:0044446	GO:0044444	GO:0031090
CL2565.Contig1_Ip-T	11	GO:0007430	GO:0001077	GO:0008586	GO:0033613	GO:0045944	GO:0045165	GO:0003677	GO:0046983	GO:0007475	GO:0005634	GO:0030431
CL257.Contig1_Ip-T	2	GO:0016579	GO:0008234
CL2573.Contig1_Ip-T	3	GO:0008270	GO:0003676	GO:0005622
CL2573.Contig2_Ip-T	3	GO:0008270	GO:0003676	GO:0005622
CL2574.Contig1_Ip-T	1	GO:0003676
CL2574.Contig2_Ip-T	1	GO:0003676
CL2574.Contig3_Ip-T	1	GO:0003676
CL2576.Contig1_Ip-T	1	GO:0016787
CL2576.Contig2_Ip-T	1	GO:0016787
CL2579.Contig1_Ip-T	19	GO:0042744	GO:0045776	GO:0051291	GO:0010942	GO:0005625	GO:0048821	GO:0001540	GO:0004601	GO:0022627	GO:0005344	GO:0019825	GO:0031720	GO:0015671	GO:0020037	GO:0043177	GO:0051930	GO:0001701	GO:0031838	GO:0005833
CL258.Contig1_Ip-T	1	GO:0044428
CL2580.Contig1_Ip-T	11	GO:0055114	GO:0004519	GO:0000381	GO:0048025	GO:0036002	GO:0005515	GO:0000166	GO:0032440	GO:0003697	GO:0051148	GO:0005634
CL2580.Contig2_Ip-T	11	GO:0055114	GO:0004519	GO:0000381	GO:0048025	GO:0036002	GO:0005515	GO:0000166	GO:0032440	GO:0003697	GO:0051148	GO:0005634
CL2580.Contig3_Ip-T	14	GO:0008187	GO:0055114	GO:0004519	GO:0005730	GO:0000381	GO:0048025	GO:0036002	GO:0030530	GO:0005515	GO:0000166	GO:0032440	GO:0003697	GO:0051148	GO:0005654
CL2580.Contig4_Ip-T	14	GO:0008187	GO:0055114	GO:0004519	GO:0005730	GO:0000381	GO:0048025	GO:0036002	GO:0030530	GO:0005515	GO:0000166	GO:0032440	GO:0003697	GO:0051148	GO:0005654
CL2580.Contig5_Ip-T	11	GO:0055114	GO:0004519	GO:0000381	GO:0048025	GO:0036002	GO:0005515	GO:0000166	GO:0032440	GO:0003697	GO:0051148	GO:0005634
CL2580.Contig6_Ip-T	14	GO:0008187	GO:0055114	GO:0004519	GO:0005730	GO:0000381	GO:0048025	GO:0036002	GO:0030530	GO:0005515	GO:0000166	GO:0032440	GO:0003697	GO:0051148	GO:0005654
CL2584.Contig1_Ip-T	2	GO:0016021	GO:0016746
CL2584.Contig2_Ip-T	2	GO:0016021	GO:0016746
CL2586.Contig3_Ip-T	5	GO:0008270	GO:0008113	GO:0030091	GO:0055114	GO:0044424
CL2588.Contig1_Ip-T	7	GO:0000022	GO:0051297	GO:0004175	GO:0005839	GO:0008283	GO:0006508	GO:0022008
CL2588.Contig2_Ip-T	9	GO:0000022	GO:0005737	GO:0051297	GO:0005839	GO:0008283	GO:0005634	GO:0022008	GO:0004298	GO:0051603
CL2588.Contig3_Ip-T	3	GO:0004175	GO:0000502	GO:0006508
CL2588.Contig4_Ip-T	5	GO:0005737	GO:0005839	GO:0005634	GO:0004298	GO:0051603
CL2589.Contig1_Ip-T	13	GO:0006351	GO:0042118	GO:0005515	GO:0019918	GO:0043021	GO:0008283	GO:0035243	GO:0005829	GO:0007088	GO:0034660	GO:0043985	GO:0005634	GO:0000387
CL2589.Contig2_Ip-T	13	GO:0006351	GO:0042118	GO:0005515	GO:0019918	GO:0043021	GO:0008283	GO:0035243	GO:0005829	GO:0007088	GO:0034660	GO:0043985	GO:0005634	GO:0000387
CL2597.Contig1_Ip-T	3	GO:0003676	GO:0005622	GO:0008270
CL2597.Contig2_Ip-T	3	GO:0003676	GO:0005622	GO:0008270
CL2597.Contig3_Ip-T	3	GO:0003676	GO:0005622	GO:0008270
CL2603.Contig1_Ip-T	1	GO:0004867
CL2606.Contig1_Ip-T	24	GO:0007314	GO:0090163	GO:0005515	GO:0046667	GO:0007613	GO:0007043	GO:0003382	GO:0004713	GO:0045197	GO:0006468	GO:0045179	GO:0016332	GO:0030011	GO:0060446	GO:0016334	GO:0002052	GO:0016327	GO:0045196	GO:0005524	GO:0007294	GO:0045167	GO:0007416	GO:0055059	GO:0004697
CL2606.Contig3_Ip-T	24	GO:0007314	GO:0090163	GO:0005515	GO:0046667	GO:0007613	GO:0007043	GO:0003382	GO:0004713	GO:0045197	GO:0006468	GO:0045179	GO:0016332	GO:0030011	GO:0060446	GO:0016334	GO:0002052	GO:0016327	GO:0045196	GO:0005524	GO:0007294	GO:0045167	GO:0007416	GO:0055059	GO:0004697
CL2607.Contig1_Ip-T	6	GO:0031591	GO:0005506	GO:0016706	GO:0000049	GO:0042803	GO:0055114
CL2607.Contig2_Ip-T	6	GO:0031591	GO:0005506	GO:0016706	GO:0000049	GO:0042803	GO:0055114
CL2609.Contig1_Ip-T	7	GO:0006200	GO:0051116	GO:0006461	GO:0005524	GO:0016887	GO:0051082	GO:0005634
CL2609.Contig2_Ip-T	4	GO:0051116	GO:0016887	GO:0006200	GO:0005524
CL2610.Contig1_Ip-T	2	GO:0052826	GO:0003993
CL2613.Contig1_Ip-T	1	GO:0003779
CL2613.Contig2_Ip-T	1	GO:0003779
CL2614.Contig1_Ip-T	2	GO:0007154	GO:0035091
CL2614.Contig2_Ip-T	2	GO:0007154	GO:0035091
CL2615.Contig3_Ip-T	2	GO:0005488	GO:0009987
CL2616.Contig1_Ip-T	2	GO:0016779	GO:0008152
CL2616.Contig2_Ip-T	2	GO:0016779	GO:0008152
CL2618.Contig1_Ip-T	12	GO:0031987	GO:0004129	GO:0006825	GO:0017004	GO:0005743	GO:0002168	GO:0007308	GO:0016531	GO:0060361	GO:0008535	GO:0016787	GO:0006878
CL2619.Contig1_Ip-T	54	GO:0048704	GO:0001935	GO:0030838	GO:0048608	GO:0019717	GO:0031579	GO:0005923	GO:0004385	GO:0032947	GO:0008284	GO:0002369	GO:0008022	GO:0050680	GO:0009925	GO:0014069	GO:0001772	GO:0032880	GO:0042982	GO:0005783	GO:0032147	GO:0048745	GO:0016337	GO:0043268	GO:0031594	GO:0042391	GO:0030866	GO:0097016	GO:0045930	GO:0030315	GO:0070830	GO:0042734	GO:0045121	GO:0019902	GO:0040018	GO:0033268	GO:0048639	GO:0042130	GO:0005913	GO:0002088	GO:0030432	GO:0060022	GO:0001771	GO:0045211	GO:0019901	GO:0001658	GO:0030165	GO:0072659	GO:0035748
CL2619.Contig2_Ip-T	54	GO:0048704	GO:0001935	GO:0030838	GO:0048608	GO:0019717	GO:0031579	GO:0005923	GO:0004385	GO:0032947	GO:0008284	GO:0002369	GO:0008022	GO:0050680	GO:0009925	GO:0014069	GO:0001772	GO:0032880	GO:0042982	GO:0005783	GO:0032147	GO:0048745	GO:0016337	GO:0043268	GO:0031594	GO:0042391	GO:0030866	GO:0097016	GO:0045930	GO:0030315	GO:0070830	GO:0042734	GO:0045121	GO:0019902	GO:0040018	GO:0033268	GO:0048639	GO:0042130	GO:0005913	GO:0002088	GO:0030432	GO:0060022	GO:0001771	GO:0045211	GO:0019901	GO:0001658	GO:0030165	GO:0072659	GO:0035748
CL2619.Contig3_Ip-T	55	GO:0048704	GO:0001935	GO:0030838	GO:0048608	GO:0019717	GO:0031579	GO:0005923	GO:0004385	GO:0032947	GO:0008284	GO:0002369	GO:0008022	GO:0050680	GO:0009925	GO:0014069	GO:0001772	GO:0032880	GO:0042982	GO:0005783	GO:0032147	GO:0048745	GO:0016337	GO:0043268	GO:0031594	GO:0042391	GO:0030866	GO:0097016	GO:0045930	GO:0030315	GO:0070830	GO:0042734	GO:0045121	GO:0019902	GO:0040018	GO:0033268	GO:0048639	GO:0042130	GO:0005913	GO:0002088	GO:0030432	GO:0060022	GO:0001771	GO:0045211	GO:0010923	GO:0019901	GO:0001658	GO:0030165	GO:0072659
CL2619.Contig4_Ip-T	32	GO:0005154	GO:0005198	GO:0031594	GO:0051124	GO:0019991	GO:0051294	GO:0042734	GO:0016323	GO:0046956	GO:0045197	GO:0008049	GO:0016336	GO:0008285	GO:0045211	GO:0045475	GO:0007391	GO:0030710	GO:0004385	GO:0016328	GO:0051726	GO:0045179	GO:0045175	GO:0005856	GO:0005918	GO:0016332	GO:0007268	GO:0016334	GO:0045196	GO:0048471	GO:0001738	GO:0043195	GO:0045167
CL262.Contig1_Ip-T	2	GO:0008270	GO:0005622
CL262.Contig2_Ip-T	2	GO:0008270	GO:0005622
CL262.Contig3_Ip-T	2	GO:0008270	GO:0005622
CL262.Contig4_Ip-T	2	GO:0008270	GO:0005622
CL2630.Contig1_Ip-T	4	GO:0007269	GO:0048488	GO:0016301	GO:0016310
CL2630.Contig2_Ip-T	4	GO:0007269	GO:0048488	GO:0016301	GO:0016310
CL2630.Contig3_Ip-T	4	GO:0007269	GO:0048488	GO:0016301	GO:0016310
CL2630.Contig4_Ip-T	4	GO:0007269	GO:0048488	GO:0016301	GO:0016310
CL2631.Contig1_Ip-T	1	GO:0016020
CL2635.Contig1_Ip-T	1	GO:0016905
CL2636.Contig1_Ip-T	5	GO:0030170	GO:0016491	GO:0030151	GO:0006807	GO:0031966
CL2636.Contig2_Ip-T	5	GO:0030170	GO:0016491	GO:0030151	GO:0006807	GO:0031966
CL2637.Contig1_Ip-T	49	GO:0060244	GO:0033138	GO:0005080	GO:0005925	GO:0006357	GO:0043507	GO:0030426	GO:0035407	GO:0030496	GO:0000186	GO:0031532	GO:0043234	GO:0016358	GO:0005829	GO:0030424	GO:0001666	GO:0004709	GO:0035402	GO:0042060	GO:0016023	GO:0032869	GO:0051496	GO:0050681	GO:0032154	GO:0017049	GO:0033148	GO:0007264	GO:0005794	GO:0048812	GO:0042393	GO:0003682	GO:0030374	GO:0007528	GO:2000145	GO:0046777	GO:0030425	GO:0005518	GO:0031965	GO:0010631	GO:0043113	GO:0006972	GO:0048754	GO:0030018	GO:0014704	GO:0005624	GO:0001726	GO:0005768	GO:0042826
CL2637.Contig2_Ip-T	49	GO:0060244	GO:0033138	GO:0005080	GO:0005925	GO:0006357	GO:0043507	GO:0030426	GO:0035407	GO:0030496	GO:0000186	GO:0031532	GO:0043234	GO:0016358	GO:0005829	GO:0030424	GO:0001666	GO:0004709	GO:0035402	GO:0042060	GO:0016023	GO:0032869	GO:0051496	GO:0050681	GO:0032154	GO:0017049	GO:0033148	GO:0007264	GO:0005794	GO:0048812	GO:0042393	GO:0003682	GO:0030374	GO:0007528	GO:2000145	GO:0046777	GO:0030425	GO:0005518	GO:0031965	GO:0010631	GO:0043113	GO:0006972	GO:0048754	GO:0030018	GO:0014704	GO:0005624	GO:0001726	GO:0005768	GO:0042826
CL2638.Contig1_Ip-T	9	GO:0003676	GO:0000790	GO:0000922	GO:0030496	GO:0008026	GO:0006200	GO:0005524	GO:0007062	GO:0008094
CL2638.Contig2_Ip-T	9	GO:0003676	GO:0000790	GO:0000922	GO:0030496	GO:0008026	GO:0006200	GO:0005524	GO:0007062	GO:0008094
CL2640.Contig1_Ip-T	35	GO:0005506	GO:0007601	GO:0009628	GO:0005829	GO:0008016	GO:0004511	GO:0007613	GO:0006585	GO:0045471	GO:0005790	GO:0001963	GO:0030424	GO:0009898	GO:0033162	GO:0001666	GO:0044456	GO:0044255	GO:0007612	GO:0043204	GO:0007626	GO:0051705	GO:0005515	GO:0003007	GO:0042462	GO:0010038	GO:0043473	GO:0048545	GO:0065008	GO:0071310	GO:0043176	GO:0042418	GO:0009636	GO:0048596	GO:0005634	GO:0042421
CL2640.Contig2_Ip-T	35	GO:0005506	GO:0007601	GO:0009628	GO:0005829	GO:0008016	GO:0004511	GO:0007613	GO:0006585	GO:0045471	GO:0005790	GO:0001963	GO:0030424	GO:0009898	GO:0033162	GO:0001666	GO:0044456	GO:0044255	GO:0007612	GO:0043204	GO:0007626	GO:0051705	GO:0005515	GO:0003007	GO:0042462	GO:0010038	GO:0043473	GO:0048545	GO:0065008	GO:0071310	GO:0043176	GO:0042418	GO:0009636	GO:0048596	GO:0005634	GO:0042421
CL2641.Contig1_Ip-T	4	GO:0005488	GO:0002121	GO:0071011	GO:0022008
CL2641.Contig2_Ip-T	5	GO:0005488	GO:0002121	GO:0071011	GO:0022008	GO:0000398
CL2641.Contig3_Ip-T	5	GO:0005488	GO:0002121	GO:0071011	GO:0022008	GO:0000398
CL2641.Contig4_Ip-T	6	GO:0003743	GO:0006468	GO:0004674	GO:0005852	GO:0005524	GO:0006446
CL2642.Contig1_Ip-T	3	GO:0003676	GO:0005622	GO:0008270
CL2642.Contig2_Ip-T	3	GO:0003676	GO:0005622	GO:0008270
CL2642.Contig3_Ip-T	3	GO:0003676	GO:0005622	GO:0008270
CL2645.Contig1_Ip-T	3	GO:0016021	GO:0015171	GO:0003333
CL2645.Contig2_Ip-T	3	GO:0016021	GO:0015171	GO:0003333
CL265.Contig10_Ip-T	3	GO:0005488	GO:0016314	GO:0044464
CL265.Contig11_Ip-T	3	GO:0005488	GO:0016314	GO:0044464
CL265.Contig12_Ip-T	3	GO:0005488	GO:0016314	GO:0044464
CL265.Contig13_Ip-T	3	GO:0005488	GO:0016314	GO:0044464
CL265.Contig14_Ip-T	1	GO:0016314
CL265.Contig15_Ip-T	1	GO:0016314
CL265.Contig1_Ip-T	3	GO:0005488	GO:0016314	GO:0044464
CL265.Contig2_Ip-T	3	GO:0005488	GO:0016314	GO:0044464
CL265.Contig3_Ip-T	3	GO:0005488	GO:0016314	GO:0044464
CL265.Contig4_Ip-T	3	GO:0005488	GO:0016314	GO:0044464
CL265.Contig5_Ip-T	3	GO:0005488	GO:0016314	GO:0044464
CL265.Contig6_Ip-T	3	GO:0005488	GO:0016314	GO:0044464
CL265.Contig7_Ip-T	3	GO:0005488	GO:0016314	GO:0044464
CL265.Contig8_Ip-T	3	GO:0005488	GO:0016314	GO:0044464
CL265.Contig9_Ip-T	3	GO:0005488	GO:0016314	GO:0044464
CL2652.Contig1_Ip-T	2	GO:0008152	GO:0003824
CL2652.Contig2_Ip-T	2	GO:0016874	GO:0008152
CL2652.Contig3_Ip-T	2	GO:0008152	GO:0003824
CL2652.Contig4_Ip-T	2	GO:0016874	GO:0008152
CL2652.Contig5_Ip-T	2	GO:0016874	GO:0008152
CL2652.Contig6_Ip-T	2	GO:0016874	GO:0008152
CL2655.Contig1_Ip-T	3	GO:0071212	GO:0004385	GO:0008582
CL2655.Contig2_Ip-T	3	GO:0071212	GO:0004385	GO:0008582
CL2655.Contig3_Ip-T	3	GO:0071212	GO:0004385	GO:0008582
CL2655.Contig4_Ip-T	3	GO:0071212	GO:0004385	GO:0008582
CL2661.Contig1_Ip-T	3	GO:0005524	GO:0004363	GO:0006750
CL2661.Contig2_Ip-T	14	GO:0010353	GO:0005604	GO:0006974	GO:0050916	GO:0007610	GO:0007528	GO:0004363	GO:0007268	GO:0006750	GO:0005886	GO:0022416	GO:0005524	GO:0007476	GO:0004373
CL2661.Contig3_Ip-T	14	GO:0010353	GO:0005604	GO:0006974	GO:0050916	GO:0007610	GO:0007528	GO:0004363	GO:0007268	GO:0006750	GO:0005886	GO:0022416	GO:0005524	GO:0007476	GO:0004373
CL2662.Contig1_Ip-T	4	GO:0006518	GO:0003840	GO:0006950	GO:0010033
CL2665.Contig1_Ip-T	4	GO:0000786	GO:0003677	GO:0006334	GO:0005634
CL2665.Contig2_Ip-T	4	GO:0000786	GO:0003677	GO:0006334	GO:0005634
CL2667.Contig1_Ip-T	12	GO:0006810	GO:0007166	GO:0008022	GO:0032879	GO:0043231	GO:0009968	GO:0005737	GO:0016247	GO:0042995	GO:0006873	GO:0044459	GO:0032501
CL2667.Contig2_Ip-T	12	GO:0006810	GO:0007166	GO:0008022	GO:0032879	GO:0043231	GO:0009968	GO:0005737	GO:0016247	GO:0042995	GO:0006873	GO:0044459	GO:0032501
CL2667.Contig4_Ip-T	12	GO:0006810	GO:0007166	GO:0008022	GO:0032879	GO:0043231	GO:0009968	GO:0005737	GO:0016247	GO:0042995	GO:0006873	GO:0044459	GO:0032501
CL2668.Contig1_Ip-T	4	GO:0020037	GO:0004601	GO:0055114	GO:0006979
CL267.Contig1_Ip-T	3	GO:0006810	GO:0016020	GO:0005794
CL2671.Contig1_Ip-T	5	GO:0006413	GO:0006352	GO:0003743	GO:0008270	GO:0006355
CL2671.Contig2_Ip-T	5	GO:0006413	GO:0006352	GO:0003743	GO:0008270	GO:0006355
CL2672.Contig1_Ip-T	1	GO:0008171
CL2672.Contig2_Ip-T	2	GO:0042409	GO:0032259
CL2673.Contig1_Ip-T	2	GO:0006413	GO:0003743
CL2677.Contig1_Ip-T	3	GO:0016070	GO:0003723	GO:0003677
CL2677.Contig2_Ip-T	3	GO:0016070	GO:0003723	GO:0003677
CL2679.Contig1_Ip-T	2	GO:0005488	GO:0016787
CL2679.Contig2_Ip-T	2	GO:0005488	GO:0016787
CL2682.Contig1_Ip-T	6	GO:0050660	GO:0005788	GO:0004497	GO:0005515	GO:0030433	GO:0000166
CL2685.Contig1_Ip-T	5	GO:0005789	GO:0003958	GO:0005506	GO:0010181	GO:0055114
CL2685.Contig2_Ip-T	5	GO:0005789	GO:0003958	GO:0005506	GO:0010181	GO:0055114
CL2687.Contig1_Ip-T	2	GO:0005515	GO:0005655
CL2687.Contig2_Ip-T	2	GO:0005515	GO:0005655
CL2687.Contig3_Ip-T	2	GO:0005515	GO:0005655
CL2687.Contig4_Ip-T	2	GO:0005515	GO:0005655
CL2691.Contig1_Ip-T	1	GO:0016787
CL2691.Contig2_Ip-T	5	GO:0008152	GO:0016491	GO:0005543	GO:0004620	GO:0008081
CL2695.Contig1_Ip-T	4	GO:0004725	GO:0003779	GO:0005543	GO:0035335
CL2695.Contig2_Ip-T	13	GO:0035335	GO:0008017	GO:0000910	GO:0007009	GO:0005543	GO:0008091	GO:0016327	GO:0004725	GO:0003779	GO:0006897	GO:0045186	GO:0016324	GO:0030707
CL2695.Contig3_Ip-T	4	GO:0004725	GO:0003779	GO:0005543	GO:0035335
CL2695.Contig4_Ip-T	4	GO:0004725	GO:0003779	GO:0005543	GO:0035335
CL2697.Contig1_Ip-T	3	GO:0046872	GO:0005622	GO:0035556
CL2697.Contig2_Ip-T	3	GO:0046872	GO:0005622	GO:0035556
CL2697.Contig3_Ip-T	3	GO:0046872	GO:0005622	GO:0035556
CL2697.Contig4_Ip-T	3	GO:0046872	GO:0005622	GO:0035556
CL27.Contig1_Ip-T	3	GO:0043231	GO:0044444	GO:0009987
CL27.Contig2_Ip-T	3	GO:0043231	GO:0044444	GO:0009987
CL2701.Contig1_Ip-T	3	GO:0005576	GO:0008083	GO:0008201
CL2701.Contig2_Ip-T	3	GO:0005576	GO:0008083	GO:0008201
CL2701.Contig3_Ip-T	3	GO:0005576	GO:0008083	GO:0008201
CL2701.Contig4_Ip-T	3	GO:0005576	GO:0008083	GO:0008201
CL2701.Contig5_Ip-T	3	GO:0005576	GO:0008083	GO:0008201
CL2701.Contig6_Ip-T	3	GO:0005576	GO:0008083	GO:0008201
CL2701.Contig7_Ip-T	3	GO:0005576	GO:0008083	GO:0008201
CL2706.Contig1_Ip-T	4	GO:0006511	GO:0008234	GO:0004221	GO:0016740
CL2706.Contig2_Ip-T	4	GO:0006511	GO:0008234	GO:0004221	GO:0016740
CL2713.Contig1_Ip-T	1	GO:0016068
CL2717.Contig1_Ip-T	4	GO:0020037	GO:0009055	GO:0070330	GO:0055114
CL2717.Contig2_Ip-T	4	GO:0020037	GO:0009055	GO:0070330	GO:0055114
CL272.Contig1_Ip-T	14	GO:0006281	GO:0035519	GO:0070936	GO:0070979	GO:0031625	GO:0006513	GO:0004842	GO:0005524	GO:0044314	GO:0051865	GO:0070534	GO:0005654	GO:0003682	GO:0085020
CL272.Contig2_Ip-T	14	GO:0006281	GO:0035519	GO:0070936	GO:0070979	GO:0031625	GO:0006513	GO:0004842	GO:0005524	GO:0044314	GO:0051865	GO:0070534	GO:0005654	GO:0003682	GO:0085020
CL2723.Contig1_Ip-T	54	GO:0071778	GO:0016514	GO:0000902	GO:0006346	GO:0010424	GO:0047485	GO:0048562	GO:0005625	GO:0051091	GO:0045749	GO:0060347	GO:0043966	GO:0006337	GO:0030900	GO:0000792	GO:0005726	GO:0006200	GO:0001889	GO:0043044	GO:0071564	GO:0043923	GO:0002039	GO:0007403	GO:0003714	GO:0060766	GO:0005719	GO:0003713	GO:0045944	GO:0048730	GO:0000166	GO:0060318	GO:0050681	GO:0032403	GO:0030216	GO:0001835	GO:0071565	GO:0000122	GO:0030198	GO:0003682	GO:0001570	GO:0035887	GO:0070577	GO:0030957	GO:0030902	GO:0035116	GO:0001832	GO:0008094	GO:0000977
CL2723.Contig2_Ip-T	54	GO:0071778	GO:0016514	GO:0000902	GO:0006346	GO:0010424	GO:0047485	GO:0048562	GO:0005625	GO:0051091	GO:0045749	GO:0060347	GO:0043966	GO:0006337	GO:0030900	GO:0000792	GO:0005726	GO:0006200	GO:0001889	GO:0043044	GO:0071564	GO:0043923	GO:0002039	GO:0007403	GO:0003714	GO:0060766	GO:0005719	GO:0003713	GO:0045944	GO:0048730	GO:0000166	GO:0060318	GO:0050681	GO:0032403	GO:0030216	GO:0001835	GO:0071565	GO:0000122	GO:0030198	GO:0003682	GO:0001570	GO:0035887	GO:0070577	GO:0030957	GO:0030902	GO:0035116	GO:0001832	GO:0008094	GO:0000977
CL2725.Contig1_Ip-T	4	GO:0044464	GO:0050896	GO:0050794	GO:0005488
CL2725.Contig2_Ip-T	17	GO:0009966	GO:0007243	GO:0016567	GO:0048513	GO:0043231	GO:0010033	GO:0030154	GO:0007166	GO:0001817	GO:0048522	GO:0002224	GO:0071944	GO:0019899	GO:0044444	GO:0045860	GO:0016020	GO:0006355
CL2725.Contig3_Ip-T	13	GO:0044093	GO:0031326	GO:0010556	GO:0007165	GO:0080090	GO:0002376	GO:0044424	GO:0048583	GO:0048522	GO:0006464	GO:0005488	GO:0032501	GO:0048856
CL2725.Contig4_Ip-T	14	GO:0051246	GO:0044093	GO:0009966	GO:0007243	GO:0005737	GO:0007166	GO:0048522	GO:0002224	GO:0006464	GO:0051239	GO:0019899	GO:0048731	GO:0016020	GO:0006355
CL2725.Contig5_Ip-T	14	GO:0051246	GO:0044093	GO:0009966	GO:0007243	GO:0005737	GO:0007166	GO:0048522	GO:0002224	GO:0006464	GO:0051239	GO:0019899	GO:0048731	GO:0016020	GO:0006355
CL2728.Contig1_Ip-T	17	GO:0008202	GO:0006357	GO:0051716	GO:0023052	GO:0043231	GO:0044255	GO:0044281	GO:0005515	GO:0003677	GO:0065008	GO:0045893	GO:0007154	GO:0000775	GO:0046889	GO:0044444	GO:0007067	GO:0016020
CL2728.Contig2_Ip-T	17	GO:0008202	GO:0006357	GO:0051716	GO:0023052	GO:0043231	GO:0044255	GO:0044281	GO:0005515	GO:0003677	GO:0065008	GO:0045893	GO:0007154	GO:0000775	GO:0046889	GO:0044444	GO:0007067	GO:0016020
CL2729.Contig1_Ip-T	2	GO:0004013	GO:0006730
CL2729.Contig2_Ip-T	2	GO:0004013	GO:0006730
CL2730.Contig1_Ip-T	23	GO:0007595	GO:0017148	GO:0032092	GO:0031016	GO:0005515	GO:0002063	GO:0048009	GO:0006919	GO:0005789	GO:0007029	GO:0046777	GO:0045444	GO:0030282	GO:0004674	GO:0009967	GO:0030073	GO:0031642	GO:0019722	GO:0032933	GO:0019217	GO:0030968	GO:0005524	GO:0006926
CL2730.Contig2_Ip-T	23	GO:0007595	GO:0017148	GO:0032092	GO:0031016	GO:0005515	GO:0002063	GO:0048009	GO:0006919	GO:0005789	GO:0007029	GO:0046777	GO:0045444	GO:0030282	GO:0004674	GO:0009967	GO:0030073	GO:0031642	GO:0019722	GO:0032933	GO:0019217	GO:0030968	GO:0005524	GO:0006926
CL2734.Contig1_Ip-T	3	GO:0005509	GO:0032440	GO:0055114
CL2734.Contig2_Ip-T	3	GO:0005509	GO:0032440	GO:0055114
CL2735.Contig1_Ip-T	3	GO:0006829	GO:0055085	GO:0031090
CL2736.Contig1_Ip-T	5	GO:0000030	GO:0046527	GO:0016021	GO:0005783	GO:0006487
CL2736.Contig2_Ip-T	5	GO:0000030	GO:0046527	GO:0016021	GO:0005783	GO:0006487
CL2738.Contig2_Ip-T	6	GO:0003676	GO:0033554	GO:0008299	GO:0014019	GO:0000010	GO:0043066
CL2738.Contig3_Ip-T	6	GO:0003676	GO:0033554	GO:0008299	GO:0014019	GO:0000010	GO:0043066
CL2738.Contig4_Ip-T	6	GO:0003676	GO:0033554	GO:0008299	GO:0014019	GO:0000010	GO:0043066
CL2739.Contig1_Ip-T	1	GO:0005730
CL2740.Contig1_Ip-T	2	GO:0016788	GO:0005488
CL2740.Contig2_Ip-T	4	GO:0016788	GO:0046872	GO:0009166	GO:0000166
CL2740.Contig3_Ip-T	2	GO:0016788	GO:0005488
CL2740.Contig4_Ip-T	4	GO:0009166	GO:0046872	GO:0016788	GO:0000166
CL2742.Contig1_Ip-T	4	GO:0005789	GO:0006506	GO:0017176	GO:0000506
CL2742.Contig2_Ip-T	4	GO:0005789	GO:0006506	GO:0017176	GO:0000506
CL2742.Contig3_Ip-T	2	GO:0006506	GO:0017176
CL2742.Contig4_Ip-T	2	GO:0006506	GO:0017176
CL2748.Contig2_Ip-T	1	GO:0006810
CL275.Contig1_Ip-T	21	GO:0002756	GO:0035497	GO:0000980	GO:0007169	GO:0005654	GO:0001190	GO:0003705	GO:0001102	GO:0005719	GO:0007409	GO:0045944	GO:0007267	GO:0060028	GO:0001756	GO:0065008	GO:0035556	GO:0071363	GO:0010944	GO:0005730	GO:0030917	GO:0006468
CL275.Contig2_Ip-T	4	GO:0003677	GO:0001756	GO:0060028	GO:0030917
CL275.Contig3_Ip-T	8	GO:0006355	GO:0043565	GO:0046983	GO:0003700	GO:0001756	GO:0060028	GO:0030917	GO:0005634
CL275.Contig4_Ip-T	8	GO:0006355	GO:0043565	GO:0046983	GO:0003700	GO:0001756	GO:0060028	GO:0030917	GO:0005634
CL275.Contig5_Ip-T	4	GO:0003677	GO:0001756	GO:0060028	GO:0030917
CL2752.Contig1_Ip-T	1	GO:0016021
CL2752.Contig2_Ip-T	1	GO:0016021
CL276.Contig1_Ip-T	3	GO:0016787	GO:0044444	GO:0043231
CL276.Contig2_Ip-T	3	GO:0016787	GO:0044444	GO:0043231
CL276.Contig3_Ip-T	3	GO:0016787	GO:0044444	GO:0043231
CL2762.Contig1_Ip-T	8	GO:0005829	GO:0007548	GO:0000289	GO:0006355	GO:0000932	GO:0019221	GO:0005515	GO:0005634
CL2762.Contig2_Ip-T	8	GO:0005829	GO:0007548	GO:0000289	GO:0006355	GO:0000932	GO:0019221	GO:0005515	GO:0005634
CL2764.Contig1_Ip-T	2	GO:0044464	GO:0016020
CL2766.Contig1_Ip-T	2	GO:0044262	GO:0008466
CL2766.Contig2_Ip-T	4	GO:0005730	GO:0006917	GO:0016445	GO:0019899
CL2768.Contig1_Ip-T	2	GO:0004725	GO:0035335
CL2768.Contig2_Ip-T	3	GO:0004725	GO:0005875	GO:0035335
CL2771.Contig1_Ip-T	1	GO:0016787
CL2771.Contig2_Ip-T	1	GO:0016787
CL2775.Contig1_Ip-T	1	GO:0044464
CL2775.Contig2_Ip-T	4	GO:0004725	GO:0003676	GO:0035335	GO:0008270
CL2775.Contig3_Ip-T	4	GO:0035335	GO:0008270	GO:0003676	GO:0004725
CL2775.Contig4_Ip-T	4	GO:0004725	GO:0003676	GO:0008270	GO:0035335
CL2775.Contig5_Ip-T	4	GO:0035335	GO:0008270	GO:0003676	GO:0004725
CL2775.Contig6_Ip-T	4	GO:0035335	GO:0008270	GO:0003676	GO:0004725
CL2778.Contig1_Ip-T	2	GO:0016021	GO:0055085
CL2778.Contig2_Ip-T	2	GO:0016021	GO:0055085
CL2780.Contig1_Ip-T	3	GO:0009987	GO:0003824	GO:0008152
CL2783.Contig1_Ip-T	4	GO:0004411	GO:0006559	GO:0055114	GO:0006570
CL2783.Contig2_Ip-T	4	GO:0004411	GO:0006559	GO:0055114	GO:0006570
CL2787.Contig1_Ip-T	8	GO:0006917	GO:0030176	GO:0007029	GO:0016320	GO:0006916	GO:0005515	GO:0005635	GO:0031201
CL2787.Contig2_Ip-T	8	GO:0006917	GO:0030176	GO:0007029	GO:0016320	GO:0006916	GO:0005515	GO:0005635	GO:0031201
CL2787.Contig3_Ip-T	8	GO:0006917	GO:0030176	GO:0007029	GO:0016320	GO:0006916	GO:0005515	GO:0005635	GO:0031201
CL2787.Contig4_Ip-T	8	GO:0006917	GO:0030176	GO:0007029	GO:0016320	GO:0006916	GO:0005515	GO:0005635	GO:0031201
CL2790.Contig1_Ip-T	12	GO:0007427	GO:0008258	GO:0007015	GO:0007391	GO:0035282	GO:0040003	GO:0016023	GO:0045296	GO:0016567	GO:0007494	GO:0048471	GO:0005886
CL2790.Contig2_Ip-T	12	GO:0007427	GO:0008258	GO:0007015	GO:0007391	GO:0035282	GO:0040003	GO:0016023	GO:0045296	GO:0016567	GO:0007494	GO:0048471	GO:0005886
CL2792.Contig1_Ip-T	7	GO:0046570	GO:0019509	GO:0005829	GO:0046872	GO:0042802	GO:0006595	GO:0043066
CL2792.Contig2_Ip-T	7	GO:0046570	GO:0019509	GO:0005829	GO:0046872	GO:0042802	GO:0006595	GO:0043066
CL2793.Contig1_Ip-T	5	GO:0051287	GO:0006006	GO:0004365	GO:0055114	GO:0050661
CL28.Contig1_Ip-T	12	GO:0035160	GO:0008586	GO:0007443	GO:0007494	GO:0007173	GO:0007391	GO:0008258	GO:0005096	GO:0007427	GO:0007274	GO:0048814	GO:0035277
CL2800.Contig1_Ip-T	3	GO:0005737	GO:0048278	GO:0006887
CL2800.Contig2_Ip-T	3	GO:0009987	GO:0007275	GO:0016192
CL2800.Contig3_Ip-T	5	GO:0048793	GO:0005737	GO:0048278	GO:0007368	GO:0006887
CL2802.Contig1_Ip-T	1	GO:0016021
CL2802.Contig2_Ip-T	1	GO:0016021
CL2806.Contig1_Ip-T	3	GO:0004842	GO:0016567	GO:0008270
CL2811.Contig1_Ip-T	11	GO:0005052	GO:0016020	GO:0008022	GO:0016561	GO:0047485	GO:0005794	GO:0005829	GO:0048856	GO:0051262	GO:0005782	GO:0032501
CL2811.Contig2_Ip-T	23	GO:0001764	GO:0006635	GO:0005052	GO:0000038	GO:0008022	GO:0040018	GO:0021895	GO:0005624	GO:0016561	GO:0047485	GO:0005794	GO:0007029	GO:0048468	GO:0005829	GO:0043234	GO:0051262	GO:0021795	GO:0007006	GO:0005782	GO:0005778	GO:0050905	GO:0005739	GO:0008299
CL2811.Contig3_Ip-T	23	GO:0001764	GO:0006635	GO:0005052	GO:0000038	GO:0008022	GO:0040018	GO:0021895	GO:0005624	GO:0016561	GO:0047485	GO:0005794	GO:0007029	GO:0048468	GO:0005829	GO:0043234	GO:0051262	GO:0021795	GO:0007006	GO:0005782	GO:0005778	GO:0050905	GO:0005739	GO:0008299
CL2813.Contig1_Ip-T	5	GO:0044238	GO:0003676	GO:0044260	GO:0010467	GO:0044424
CL2813.Contig2_Ip-T	5	GO:0044238	GO:0003676	GO:0044260	GO:0010467	GO:0044424
CL2813.Contig3_Ip-T	1	GO:0005488
CL2813.Contig4_Ip-T	1	GO:0005488
CL2815.Contig1_Ip-T	3	GO:0006606	GO:0005515	GO:0044424
CL2815.Contig2_Ip-T	2	GO:0006606	GO:0044424
CL2821.Contig1_Ip-T	9	GO:0000084	GO:0000075	GO:0005664	GO:0000216	GO:0003688	GO:0006270	GO:0000166	GO:0000082	GO:0005654
CL2821.Contig2_Ip-T	9	GO:0000084	GO:0000075	GO:0005664	GO:0000216	GO:0003688	GO:0006270	GO:0000166	GO:0000082	GO:0005654
CL2825.Contig1_Ip-T	6	GO:0005543	GO:0016310	GO:0005622	GO:0004143	GO:0007205	GO:0035556
CL2826.Contig1_Ip-T	9	GO:0001764	GO:0005874	GO:0051258	GO:0006184	GO:0007018	GO:0003924	GO:0005198	GO:0005737	GO:0005525
CL2831.Contig1_Ip-T	5	GO:0005737	GO:0008654	GO:0004512	GO:0006021	GO:0000166
CL2831.Contig2_Ip-T	5	GO:0005737	GO:0008654	GO:0004512	GO:0006021	GO:0000166
CL2833.Contig1_Ip-T	1	GO:0005730
CL2833.Contig2_Ip-T	5	GO:0005730	GO:0007283	GO:0006397	GO:0006301	GO:0005581
CL2837.Contig1_Ip-T	2	GO:0004842	GO:0016567
CL2842.Contig1_Ip-T	1	GO:0005488
CL2842.Contig2_Ip-T	1	GO:0005488
CL2842.Contig3_Ip-T	1	GO:0005488
CL2842.Contig4_Ip-T	2	GO:0003676	GO:0000166
CL2846.Contig1_Ip-T	3	GO:0051276	GO:0005524	GO:0005694
CL2846.Contig2_Ip-T	3	GO:0051276	GO:0005524	GO:0005694
CL285.Contig1_Ip-T	2	GO:0060325	GO:0001701
CL285.Contig2_Ip-T	2	GO:0060325	GO:0001701
CL2851.Contig1_Ip-T	14	GO:0007411	GO:0060441	GO:0060445	GO:0045198	GO:0005608	GO:0005606	GO:0002011	GO:0043208	GO:0005615	GO:0061304	GO:0007166	GO:0005911	GO:0005515	GO:0005201
CL2852.Contig1_Ip-T	7	GO:0051726	GO:0070545	GO:0016746	GO:0043021	GO:0005515	GO:0008283	GO:0000448
CL2852.Contig2_Ip-T	6	GO:0051726	GO:0070545	GO:0000463	GO:0016573	GO:0004402	GO:0005654
CL2854.Contig1_Ip-T	1	GO:0004027
CL2855.Contig1_Ip-T	3	GO:0003676	GO:0008168	GO:0032259
CL2855.Contig2_Ip-T	3	GO:0003676	GO:0008168	GO:0032259
CL2857.Contig1_Ip-T	5	GO:0003723	GO:0030529	GO:0006396	GO:0005634	GO:0000166
CL2857.Contig2_Ip-T	5	GO:0003723	GO:0030529	GO:0006396	GO:0005634	GO:0000166
CL2859.Contig1_Ip-T	3	GO:0050660	GO:0055114	GO:0003995
CL2859.Contig2_Ip-T	3	GO:0050660	GO:0055114	GO:0003995
CL2859.Contig3_Ip-T	1	GO:0016627
CL2859.Contig4_Ip-T	1	GO:0016627
CL286.Contig1_Ip-T	2	GO:0008270	GO:0003676
CL286.Contig2_Ip-T	2	GO:0008270	GO:0003676
CL2861.Contig1_Ip-T	5	GO:0044431	GO:0008565	GO:0016192	GO:0006886	GO:0030131
CL2861.Contig2_Ip-T	5	GO:0044431	GO:0008565	GO:0016192	GO:0006886	GO:0030131
CL2862.Contig1_Ip-T	3	GO:0003676	GO:0005524	GO:0008026
CL2862.Contig2_Ip-T	11	GO:0003743	GO:0016281	GO:0005829	GO:0000289	GO:0008026	GO:0006200	GO:0019221	GO:0005524	GO:0005515	GO:0006446	GO:0044419
CL2862.Contig3_Ip-T	11	GO:0003743	GO:0016281	GO:0005829	GO:0000289	GO:0008026	GO:0006200	GO:0019221	GO:0005524	GO:0005515	GO:0006446	GO:0044419
CL2864.Contig1_Ip-T	2	GO:0006508	GO:0004180
CL2868.Contig1_Ip-T	2	GO:0008168	GO:0032259
CL287.Contig1_Ip-T	2	GO:0003943	GO:0008152
CL2870.Contig1_Ip-T	6	GO:0035335	GO:0060334	GO:0004725	GO:0005515	GO:0005654	GO:0005783
CL2870.Contig2_Ip-T	9	GO:0008286	GO:0006470	GO:0043231	GO:0019899	GO:0005102	GO:0009966	GO:0044444	GO:0016043	GO:0004721
CL2872.Contig1_Ip-T	7	GO:0048731	GO:0005102	GO:0016020	GO:0016070	GO:0005622	GO:0050789	GO:0003824
CL2872.Contig2_Ip-T	3	GO:0016070	GO:0003824	GO:0005622
CL2872.Contig3_Ip-T	3	GO:0016070	GO:0003824	GO:0005622
CL2874.Contig1_Ip-T	4	GO:0020037	GO:0004601	GO:0055114	GO:0006979
CL2878.Contig1_Ip-T	3	GO:0006200	GO:0005524	GO:0015408
CL2878.Contig2_Ip-T	3	GO:0006200	GO:0005524	GO:0015408
CL2879.Contig1_Ip-T	2	GO:0016810	GO:0005975
CL288.Contig2_Ip-T	3	GO:0007165	GO:0005622	GO:0003677
CL2881.Contig1_Ip-T	5	GO:0005089	GO:0005543	GO:0005622	GO:0035023	GO:0016740
CL2881.Contig2_Ip-T	5	GO:0005089	GO:0005543	GO:0005622	GO:0035023	GO:0016740
CL2883.Contig1_Ip-T	4	GO:0043231	GO:0006508	GO:0044444	GO:0004190
CL2883.Contig2_Ip-T	4	GO:0043231	GO:0006508	GO:0044444	GO:0004190
CL289.Contig1_Ip-T	6	GO:0017111	GO:0005737	GO:0005524	GO:0006508	GO:0030163	GO:0008233
CL289.Contig2_Ip-T	6	GO:0017111	GO:0005737	GO:0005524	GO:0006508	GO:0030163	GO:0008233
CL2890.Contig1_Ip-T	6	GO:0034968	GO:0003677	GO:0018024	GO:0005694	GO:0005634	GO:0008270
CL2890.Contig2_Ip-T	6	GO:0034968	GO:0003677	GO:0018024	GO:0005694	GO:0005634	GO:0008270
CL2893.Contig1_Ip-T	1	GO:0005739
CL2893.Contig2_Ip-T	1	GO:0005739
CL2908.Contig1_Ip-T	1	GO:0016757
CL2908.Contig2_Ip-T	1	GO:0016757
CL291.Contig5_Ip-T	22	GO:0000209	GO:0005654	GO:0005515	GO:0006521	GO:0051437	GO:0042981	GO:0010467	GO:0016032	GO:0051436	GO:0005730	GO:0005829	GO:0002479	GO:0000084	GO:0000502	GO:0000216	GO:0016887	GO:0008233	GO:0031145	GO:0006200	GO:0016071	GO:0005524	GO:0006977
CL2910.Contig1_Ip-T	3	GO:0003676	GO:0005622	GO:0008270
CL2912.Contig1_Ip-T	34	GO:0060055	GO:0060046	GO:0008108	GO:0051270	GO:0007155	GO:0030112	GO:0002526	GO:0005989	GO:0031526	GO:0030198	GO:0003831	GO:0003945	GO:0016323	GO:0050900	GO:0060054	GO:0008285	GO:0045136	GO:0030057	GO:0046872	GO:0043014	GO:0007339	GO:0006486	GO:0009897	GO:0048754	GO:0006258	GO:0004461	GO:0042803	GO:0048487	GO:0060058	GO:0000138	GO:0007341	GO:0005625	GO:0006012	GO:0002064
CL2912.Contig2_Ip-T	34	GO:0060055	GO:0060046	GO:0008108	GO:0051270	GO:0007155	GO:0030112	GO:0002526	GO:0005989	GO:0031526	GO:0030198	GO:0003831	GO:0003945	GO:0016323	GO:0050900	GO:0060054	GO:0008285	GO:0045136	GO:0030057	GO:0046872	GO:0043014	GO:0007339	GO:0006486	GO:0009897	GO:0048754	GO:0006258	GO:0004461	GO:0042803	GO:0048487	GO:0060058	GO:0000138	GO:0007341	GO:0005625	GO:0006012	GO:0002064
CL2916.Contig1_Ip-T	7	GO:0034244	GO:0003746	GO:0003729	GO:0017053	GO:0007070	GO:0032021	GO:0006414
CL2917.Contig1_Ip-T	5	GO:0009055	GO:0020037	GO:0052870	GO:0070330	GO:0055114
CL292.Contig1_Ip-T	1	GO:0016020
CL2921.Contig1_Ip-T	1	GO:0005509
CL2921.Contig2_Ip-T	1	GO:0005509
CL2922.Contig1_Ip-T	3	GO:0006464	GO:0016874	GO:0006629
CL2922.Contig2_Ip-T	2	GO:0016874	GO:0006464
CL2928.Contig1_Ip-T	5	GO:0008270	GO:0019370	GO:0006508	GO:0008237	GO:0004463
CL2928.Contig2_Ip-T	4	GO:0008026	GO:0003723	GO:0005524	GO:0008152
CL2930.Contig1_Ip-T	7	GO:0009295	GO:0030261	GO:0006200	GO:0007059	GO:0003677	GO:0005524	GO:0015408
CL2930.Contig2_Ip-T	3	GO:0006200	GO:0005524	GO:0015408
CL2930.Contig3_Ip-T	3	GO:0006200	GO:0005524	GO:0015408
CL2930.Contig4_Ip-T	7	GO:0009295	GO:0030261	GO:0006200	GO:0007059	GO:0003677	GO:0005524	GO:0015408
CL2932.Contig1_Ip-T	1	GO:0005488
CL2932.Contig2_Ip-T	1	GO:0005488
CL2932.Contig3_Ip-T	1	GO:0005488
CL2933.Contig1_Ip-T	3	GO:0008152	GO:0003824	GO:0005488
CL2933.Contig2_Ip-T	1	GO:0005488
CL2933.Contig3_Ip-T	4	GO:0005794	GO:0055085	GO:0006812	GO:0016020
CL2934.Contig1_Ip-T	6	GO:0050591	GO:0033777	GO:0009055	GO:0020037	GO:0070330	GO:0055114
CL2934.Contig2_Ip-T	9	GO:0042737	GO:0055114	GO:0070330	GO:0009055	GO:0042221	GO:0020037	GO:0008202	GO:0005737	GO:0008395
CL2934.Contig3_Ip-T	4	GO:0020037	GO:0009055	GO:0070330	GO:0055114
CL2936.Contig1_Ip-T	5	GO:0005516	GO:0048306	GO:0008440	GO:0032958	GO:0016310
CL2936.Contig2_Ip-T	5	GO:0005516	GO:0048306	GO:0008440	GO:0032958	GO:0016310
CL2936.Contig3_Ip-T	5	GO:0005516	GO:0048306	GO:0008440	GO:0032958	GO:0016310
CL2936.Contig4_Ip-T	5	GO:0005516	GO:0048306	GO:0008440	GO:0032958	GO:0016310
CL2937.Contig1_Ip-T	4	GO:0000166	GO:0055114	GO:0004757	GO:0006729
CL2937.Contig2_Ip-T	4	GO:0000166	GO:0055114	GO:0004757	GO:0006729
CL2937.Contig3_Ip-T	4	GO:0000166	GO:0055114	GO:0004757	GO:0006729
CL2938.Contig1_Ip-T	4	GO:0042981	GO:0070215	GO:0008537	GO:0002039
CL2938.Contig2_Ip-T	1	GO:0005488
CL2938.Contig3_Ip-T	2	GO:0005488	GO:0008537
CL2941.Contig1_Ip-T	2	GO:0004222	GO:0006508
CL2943.Contig1_Ip-T	4	GO:0032440	GO:0005634	GO:0003677	GO:0055114
CL2945.Contig1_Ip-T	2	GO:0003876	GO:0006188
CL2945.Contig2_Ip-T	2	GO:0003876	GO:0006188
CL2946.Contig1_Ip-T	8	GO:0044260	GO:0034641	GO:0044424	GO:0050896	GO:0006996	GO:0044238	GO:0004519	GO:0005488
CL2949.Contig1_Ip-T	2	GO:0055085	GO:0016021
CL295.Contig1_Ip-T	5	GO:0005769	GO:0008138	GO:0005886	GO:0035335	GO:0004727
CL295.Contig2_Ip-T	5	GO:0005769	GO:0008138	GO:0005886	GO:0035335	GO:0004727
CL2950.Contig1_Ip-T	3	GO:0008340	GO:0004872	GO:0031396
CL2950.Contig2_Ip-T	3	GO:0008340	GO:0004872	GO:0031396
CL2951.Contig1_Ip-T	5	GO:0005622	GO:0004697	GO:0006468	GO:0005524	GO:0007165
CL2951.Contig2_Ip-T	5	GO:0005622	GO:0004697	GO:0006468	GO:0005524	GO:0007165
CL2952.Contig1_Ip-T	2	GO:0055085	GO:0016021
CL2952.Contig2_Ip-T	3	GO:0044464	GO:0006811	GO:0016020
CL2955.Contig1_Ip-T	3	GO:0007498	GO:0035317	GO:0008582
CL2955.Contig2_Ip-T	3	GO:0007498	GO:0035317	GO:0008582
CL2955.Contig3_Ip-T	1	GO:0016757
CL2958.Contig1_Ip-T	1	GO:0005634
CL2958.Contig2_Ip-T	1	GO:0005634
CL2962.Contig1_Ip-T	3	GO:0046872	GO:0003676	GO:0005622
CL2965.Contig1_Ip-T	4	GO:0016491	GO:0005886	GO:0055085	GO:0022857
CL2965.Contig2_Ip-T	3	GO:0005886	GO:0055085	GO:0022857
CL297.Contig1_Ip-T	2	GO:0055085	GO:0016021
CL297.Contig2_Ip-T	2	GO:0055085	GO:0016021
CL2972.Contig1_Ip-T	5	GO:0016874	GO:0005777	GO:0047462	GO:0047077	GO:0055114
CL2977.Contig1_Ip-T	2	GO:0005525	GO:0007264
CL2977.Contig2_Ip-T	2	GO:0005525	GO:0007264
CL2977.Contig3_Ip-T	2	GO:0005525	GO:0007264
CL2978.Contig1_Ip-T	18	GO:0005654	GO:0007219	GO:0000080	GO:0051437	GO:0008629	GO:0006513	GO:0005829	GO:0019005	GO:0008285	GO:0007050	GO:0004842	GO:0031625	GO:0000084	GO:0009887	GO:0000082	GO:0031146	GO:0031145	GO:0044419
CL2978.Contig2_Ip-T	18	GO:0005654	GO:0007219	GO:0000080	GO:0051437	GO:0008629	GO:0006513	GO:0005829	GO:0019005	GO:0008285	GO:0007050	GO:0004842	GO:0031625	GO:0000084	GO:0009887	GO:0000082	GO:0031146	GO:0031145	GO:0044419
CL298.Contig1_Ip-T	4	GO:0006468	GO:0004672	GO:0005524	GO:0061061
CL2985.Contig1_Ip-T	9	GO:0008017	GO:0000910	GO:0007009	GO:0016327	GO:0003779	GO:0006897	GO:0045186	GO:0016324	GO:0030707
CL2986.Contig1_Ip-T	4	GO:0009987	GO:0003676	GO:0008026	GO:0005524
CL2990.Contig1_Ip-T	5	GO:0005975	GO:0005488	GO:0004566	GO:0000267	GO:0005764
CL2991.Contig1_Ip-T	3	GO:0008270	GO:0003676	GO:0005622
CL2991.Contig2_Ip-T	3	GO:0008270	GO:0003676	GO:0005622
CL2992.Contig1_Ip-T	2	GO:0004222	GO:0006508
CL2992.Contig2_Ip-T	2	GO:0004222	GO:0006508
CL2993.Contig1_Ip-T	3	GO:0030246	GO:0005975	GO:0033919
CL2993.Contig2_Ip-T	3	GO:0030246	GO:0005975	GO:0033919
CL2994.Contig1_Ip-T	4	GO:0016020	GO:0005794	GO:0045202	GO:0008270
CL2994.Contig2_Ip-T	4	GO:0016020	GO:0005794	GO:0045202	GO:0008270
CL3002.Contig1_Ip-T	3	GO:0016021	GO:0007186	GO:0004930
CL3002.Contig2_Ip-T	3	GO:0016021	GO:0007186	GO:0004930
CL3004.Contig1_Ip-T	4	GO:0016021	GO:0050254	GO:0007186	GO:0004930
CL3005.Contig1_Ip-T	4	GO:0005737	GO:0006427	GO:0005524	GO:0004821
CL3005.Contig2_Ip-T	4	GO:0005737	GO:0006427	GO:0005524	GO:0004821
CL3005.Contig3_Ip-T	4	GO:0005737	GO:0006427	GO:0005524	GO:0004821
CL3005.Contig4_Ip-T	4	GO:0005737	GO:0006427	GO:0005524	GO:0004821
CL3006.Contig1_Ip-T	1	GO:0016020
CL3006.Contig3_Ip-T	1	GO:0016020
CL3008.Contig1_Ip-T	8	GO:0006281	GO:0008156	GO:0005730	GO:0042325	GO:0000781	GO:0005515	GO:0000077	GO:0007093
CL3013.Contig1_Ip-T	15	GO:0006979	GO:0051900	GO:0006750	GO:0005625	GO:0051409	GO:0004357	GO:0035226	GO:0006536	GO:0043524	GO:0046982	GO:0042493	GO:0050880	GO:0017109	GO:0006534	GO:0035229
CL3013.Contig2_Ip-T	15	GO:0006979	GO:0051900	GO:0006750	GO:0005625	GO:0051409	GO:0004357	GO:0035226	GO:0006536	GO:0043524	GO:0046982	GO:0042493	GO:0050880	GO:0017109	GO:0006534	GO:0035229
CL3016.Contig2_Ip-T	1	GO:0005488
CL3017.Contig1_Ip-T	5	GO:0031981	GO:0044260	GO:0006996	GO:0044238	GO:0005488
CL3017.Contig2_Ip-T	5	GO:0031981	GO:0044260	GO:0006996	GO:0044238	GO:0005488
CL302.Contig1_Ip-T	1	GO:0003998
CL302.Contig2_Ip-T	1	GO:0003998
CL3021.Contig1_Ip-T	4	GO:0050662	GO:0000166	GO:0003978	GO:0006012
CL3021.Contig2_Ip-T	4	GO:0050662	GO:0000166	GO:0003978	GO:0006012
CL3023.Contig1_Ip-T	1	GO:0016787
CL3034.Contig1_Ip-T	3	GO:0005737	GO:0005730	GO:0005515
CL3034.Contig2_Ip-T	3	GO:0005737	GO:0005730	GO:0005515
CL3039.Contig1_Ip-T	3	GO:0004767	GO:0005525	GO:0007264
CL3039.Contig2_Ip-T	3	GO:0004767	GO:0005525	GO:0007264
CL3039.Contig3_Ip-T	3	GO:0005525	GO:0004767	GO:0007264
CL3039.Contig4_Ip-T	4	GO:0005525	GO:0003676	GO:0004767	GO:0007264
CL3039.Contig5_Ip-T	3	GO:0005525	GO:0004767	GO:0007264
CL3039.Contig6_Ip-T	3	GO:0005525	GO:0004767	GO:0007264
CL304.Contig1_Ip-T	3	GO:0046872	GO:0008152	GO:0008081
CL304.Contig2_Ip-T	3	GO:0046872	GO:0008152	GO:0008081
CL304.Contig4_Ip-T	3	GO:0046872	GO:0008152	GO:0008081
CL304.Contig5_Ip-T	3	GO:0046872	GO:0008152	GO:0008081
CL3049.Contig1_Ip-T	5	GO:0008380	GO:0003676	GO:0006397	GO:0008270	GO:0000166
CL3049.Contig2_Ip-T	5	GO:0008380	GO:0003676	GO:0006397	GO:0008270	GO:0000166
CL3049.Contig3_Ip-T	3	GO:0008270	GO:0003676	GO:0000166
CL3049.Contig4_Ip-T	4	GO:0003676	GO:0008270	GO:0000166	GO:0006396
CL3052.Contig1_Ip-T	50	GO:0042078	GO:0007398	GO:0042803	GO:0061327	GO:0007479	GO:0042381	GO:0061320	GO:0007498	GO:0048636	GO:0035224	GO:0007474	GO:0007516	GO:0045705	GO:0045570	GO:0035168	GO:0005102	GO:0007458	GO:0046872	GO:0018149	GO:0005615	GO:0016015	GO:0046843	GO:0035309	GO:0007427	GO:0007425	GO:0010002	GO:0007313	GO:0035263	GO:0007354	GO:0010629	GO:0007378	GO:0007473	GO:0061353	GO:0007450	GO:0008285	GO:0046982	GO:0035156	GO:0035147	GO:0003810	GO:0046845	GO:0048100	GO:0007440	GO:0007391	GO:0035158	GO:0008586	GO:0035217	GO:0007455	GO:0005768
CL3052.Contig2_Ip-T	3	GO:0018149	GO:0046872	GO:0003810
CL3061.Contig1_Ip-T	1	GO:0016301
CL3061.Contig2_Ip-T	1	GO:0016301
CL3066.Contig1_Ip-T	6	GO:0030433	GO:0006520	GO:0070536	GO:0004843	GO:0030968	GO:0071108
CL3068.Contig1_Ip-T	36	GO:0006207	GO:0000790	GO:0004088	GO:0006543	GO:0004672	GO:0016363	GO:0043234	GO:0004151	GO:0046872	GO:0005829	GO:0015629	GO:0044430	GO:0005654	GO:0060041	GO:0006309	GO:0018107	GO:0010033	GO:0046134	GO:0005886	GO:0006936	GO:0030263	GO:0042802	GO:0005524	GO:0000267	GO:0005523	GO:0046777	GO:0035556	GO:0006928	GO:0017144	GO:0004070	GO:0019899	GO:0043025	GO:0070409	GO:0009719	GO:0070335	GO:0043195
CL3068.Contig2_Ip-T	36	GO:0006207	GO:0000790	GO:0004088	GO:0006543	GO:0004672	GO:0016363	GO:0043234	GO:0004151	GO:0046872	GO:0005829	GO:0015629	GO:0044430	GO:0005654	GO:0060041	GO:0006309	GO:0018107	GO:0010033	GO:0046134	GO:0005886	GO:0006936	GO:0030263	GO:0042802	GO:0005524	GO:0000267	GO:0005523	GO:0046777	GO:0035556	GO:0006928	GO:0017144	GO:0004070	GO:0019899	GO:0043025	GO:0070409	GO:0009719	GO:0070335	GO:0043195
CL307.Contig1_Ip-T	2	GO:0016787	GO:0009890
CL3070.Contig1_Ip-T	3	GO:0009987	GO:0050789	GO:0044424
CL3070.Contig2_Ip-T	4	GO:0009987	GO:0050789	GO:0008152	GO:0044424
CL3072.Contig1_Ip-T	5	GO:0005515	GO:0008908	GO:0031648	GO:0005634	GO:0005739
CL3072.Contig2_Ip-T	5	GO:0005515	GO:0008908	GO:0031648	GO:0005634	GO:0005739
CL3074.Contig1_Ip-T	3	GO:0008152	GO:0016627	GO:0008233
CL3075.Contig1_Ip-T	10	GO:0022008	GO:0005945	GO:0003872	GO:0003677	GO:0005524	GO:0005700	GO:0006096	GO:0016310	GO:0006338	GO:0005634
CL3075.Contig2_Ip-T	10	GO:0022008	GO:0005945	GO:0003872	GO:0003677	GO:0005524	GO:0005700	GO:0006096	GO:0016310	GO:0006338	GO:0005634
CL3078.Contig1_Ip-T	2	GO:0009987	GO:0044464
CL3078.Contig2_Ip-T	3	GO:0009987	GO:0005488	GO:0044464
CL3078.Contig3_Ip-T	3	GO:0009987	GO:0005488	GO:0044464
CL3078.Contig4_Ip-T	3	GO:0009987	GO:0005488	GO:0044464
CL308.Contig1_Ip-T	2	GO:0005634	GO:0003677
CL308.Contig2_Ip-T	5	GO:0003677	GO:0009987	GO:0003824	GO:0005634	GO:0008152
CL308.Contig3_Ip-T	2	GO:0003677	GO:0003682
CL3080.Contig1_Ip-T	3	GO:0044238	GO:0003824	GO:0044237
CL3081.Contig1_Ip-T	2	GO:0004252	GO:0006508
CL3081.Contig2_Ip-T	2	GO:0004252	GO:0006508
CL3081.Contig3_Ip-T	2	GO:0004252	GO:0006508
CL3081.Contig4_Ip-T	2	GO:0004252	GO:0006508
CL3081.Contig5_Ip-T	2	GO:0004252	GO:0006508
CL3081.Contig6_Ip-T	2	GO:0004252	GO:0006508
CL3082.Contig1_Ip-T	4	GO:0016063	GO:0008026	GO:0003676	GO:0005524
CL3082.Contig2_Ip-T	4	GO:0016063	GO:0008026	GO:0003676	GO:0005524
CL3085.Contig1_Ip-T	3	GO:0046872	GO:0003676	GO:0005622
CL3085.Contig2_Ip-T	3	GO:0046872	GO:0003676	GO:0005622
CL3089.Contig1_Ip-T	1	GO:0044424
CL3089.Contig2_Ip-T	1	GO:0044424
CL3089.Contig3_Ip-T	1	GO:0044424
CL3089.Contig4_Ip-T	1	GO:0044424
CL309.Contig1_Ip-T	2	GO:0006508	GO:0004252
CL3090.Contig3_Ip-T	2	GO:0005488	GO:0044424
CL3090.Contig4_Ip-T	2	GO:0005488	GO:0044424
CL3093.Contig1_Ip-T	3	GO:0003677	GO:0005515	GO:0030914
CL3093.Contig2_Ip-T	3	GO:0003677	GO:0005515	GO:0030914
CL3096.Contig1_Ip-T	8	GO:0034968	GO:0006355	GO:0018024	GO:0016573	GO:0004402	GO:0005694	GO:0016787	GO:0005634
CL3096.Contig2_Ip-T	10	GO:0009653	GO:0048731	GO:0006351	GO:0008168	GO:0010468	GO:0043229	GO:0018205	GO:0034968	GO:0005488	GO:0016746
CL3096.Contig3_Ip-T	8	GO:0034968	GO:0006355	GO:0018024	GO:0016573	GO:0004402	GO:0005694	GO:0016787	GO:0005634
CL3099.Contig1_Ip-T	4	GO:0004739	GO:0043231	GO:0006096	GO:0055114
CL3099.Contig2_Ip-T	4	GO:0004739	GO:0043231	GO:0006096	GO:0055114
CL31.Contig2_Ip-T	34	GO:0060070	GO:0008360	GO:0042542	GO:0043161	GO:0051298	GO:0008022	GO:0007155	GO:0043066	GO:0046677	GO:0000159	GO:0010468	GO:0045880	GO:0046580	GO:0051225	GO:0006911	GO:0005829	GO:0046982	GO:0046872	GO:0000775	GO:0007015	GO:0007067	GO:0007059	GO:0009416	GO:0090162	GO:0007406	GO:0048477	GO:0006470	GO:0008543	GO:0007465	GO:0005634	GO:0000922	GO:0019208	GO:0055059	GO:0004722
CL3100.Contig1_Ip-T	1	GO:0005488
[truncated: 13,704 more rows]
[truncated: 37 more columns]

## Sheet: GO classification
Ontology	Class	Number_of_Unigene	Percent
biological_process	biological adhesion	226	0.48272
biological_process	biological regulation	3941	8.4177
biological_process	carbohydrate utilization	5	0.0106797
biological_process	cell killing	8	0.0170874
biological_process	cell proliferation	321	0.685634
biological_process	cellular component organization or biogenesis	2085	4.45342
biological_process	cellular process	9010	19.2447
biological_process	death	469	1.00175
biological_process	developmental process	2023	4.32099
biological_process	establishment of localization	2292	4.89555
biological_process	growth	326	0.696313
biological_process	immune system process	344	0.73476
biological_process	localization	2535	5.41458
biological_process	locomotion	381	0.81379
biological_process	metabolic process	8473	18.0977
biological_process	multi-organism process	245	0.523303
biological_process	multicellular organismal process	2184	4.66487
biological_process	negative regulation of biological process	937	2.00137
biological_process	pigmentation	54	0.11534
biological_process	positive regulation of biological process	937	2.00137
biological_process	regulation of biological process	3702	7.90722
biological_process	reproduction	610	1.30292
biological_process	reproductive process	604	1.2901
biological_process	response to stimulus	3030	6.47187
biological_process	rhythmic process	47	0.100389
biological_process	signaling	1951	4.1672
biological_process	viral reproduction	78	0.166603
cellular_component	cell	7484	22.7754
cellular_component	cell junction	183	0.556908
cellular_component	cell part	7483	22.7724
cellular_component	extracellular matrix	107	0.325624
cellular_component	extracellular matrix part	43	0.130858
cellular_component	extracellular region	349	1.06208
cellular_component	extracellular region part	186	0.566038
cellular_component	macromolecular complex	2074	6.31163
cellular_component	membrane	3444	10.4808
cellular_component	membrane part	2308	7.02374
cellular_component	membrane-enclosed lumen	1209	3.67925
cellular_component	organelle	4874	14.8326
cellular_component	organelle part	2739	8.33536
cellular_component	synapse	204	0.620816
cellular_component	synapse part	167	0.508217
cellular_component	virion	3	0.00912964
cellular_component	virion part	3	0.00912964
molecular_function	antioxidant activity	95	0.452101
molecular_function	binding	8668	41.2507
molecular_function	catalytic activity	8382	39.8896
molecular_function	channel regulator activity	16	0.0761433
molecular_function	electron carrier activity	301	1.43245
molecular_function	enzyme regulator activity	542	2.57936
molecular_function	metallochaperone activity	3	0.0142769
molecular_function	molecular transducer activity	444	2.11298
molecular_function	morphogen activity	1	0.00475896
molecular_function	nucleic acid binding transcription factor activity	372	1.77033
molecular_function	protein binding transcription factor activity	195	0.927997
molecular_function	protein tag	1	0.00475896
molecular_function	receptor activity	557	2.65074
molecular_function	receptor regulator activity	4	0.0190358
molecular_function	structural molecule activity	372	1.77033
molecular_function	translation regulator activity	8	0.0380717
molecular_function	transporter activity	1052	5.00642
