# Supplementary material for: Blood feeding-induced transcriptomic changes in the hard tick Ixodes persulcatus
Source: Front Insect Sci. 2026 Feb 23;6:1669026. doi: 10.3389/finsc.2026.1669026 (PMC12968816; doi:10.3389/finsc.2026.1669026)
Supplement: Supplementary file 4 [file Table4.xls]

## Sheet: KEGG classfication
Table S4 KEGG analysis of unigenes
KEGG Pathway	Pathway ID	No. of Unigene	Unigene ID
Metabolic pathways	ko01100	2418	CL1006.Contig1_Ip-T;CL1006.Contig2_Ip-T;CL1016.Contig1_Ip-T;CL1075.Contig1_Ip-T;CL1092.Contig1_Ip-T;CL1092.Contig2_Ip-T;CL1108.Contig1_Ip-T;CL1108.Contig2_Ip-T;CL1108.Contig3_Ip-T;CL1108.Contig4_Ip-T;CL1110.Contig1_Ip-T;CL1110.Contig2_Ip-T;CL1117.Contig1_Ip-T;CL1123.Contig2_Ip-T;CL113.Contig1_Ip-T;CL115.Contig1_Ip-T;CL1153.Contig1_Ip-T;CL1153.Contig2_Ip-T;CL1153.Contig3_Ip-T;CL1154.Contig1_Ip-T;C…	Unigene28443_Ip-T;Unigene28470_Ip-T;Unigene28491_Ip-T;Unigene28567_Ip-T;Unigene28604_Ip-T;Unigene28614_Ip-T;Unigene28635_Ip-T;Unigene28661_Ip-T;Unigene28667_Ip-T;Unigene28681_Ip-T;Unigene28709_Ip-T;Unigene28720_Ip-T;Unigene28731_Ip-T;Unigene28733_Ip-T;Unigene28756_Ip-T;Unigene28772_Ip-T;Unigene28773_Ip-T;Unigene28774_Ip-T;Unigene28790_Ip-T;Unigene28799_Ip-T;Unigene28800_Ip-T;Unigene28802_Ip-T;Uni…
Amoebiasis	ko05146	937	CL1008.Contig2_Ip-T;CL1023.Contig3_Ip-T;CL1027.Contig1_Ip-T;CL1027.Contig2_Ip-T;CL1070.Contig1_Ip-T;CL1070.Contig2_Ip-T;CL1070.Contig3_Ip-T;CL1132.Contig1_Ip-T;CL1132.Contig2_Ip-T;CL1132.Contig3_Ip-T;CL1132.Contig4_Ip-T;CL1132.Contig5_Ip-T;CL1135.Contig1_Ip-T;CL1135.Contig2_Ip-T;CL1135.Contig3_Ip-T;CL1136.Contig1_Ip-T;CL1169.Contig10_Ip-T;CL1169.Contig11_Ip-T;CL1169.Contig12_Ip-T;CL1169.Contig13_…
Focal adhesion	ko04510	816	CL1023.Contig3_Ip-T;CL1070.Contig1_Ip-T;CL1070.Contig2_Ip-T;CL1070.Contig3_Ip-T;CL1085.Contig1_Ip-T;CL1085.Contig2_Ip-T;CL1132.Contig1_Ip-T;CL1132.Contig2_Ip-T;CL1132.Contig3_Ip-T;CL1132.Contig4_Ip-T;CL1132.Contig5_Ip-T;CL1135.Contig1_Ip-T;CL1135.Contig2_Ip-T;CL1135.Contig3_Ip-T;CL1153.Contig1_Ip-T;CL1153.Contig2_Ip-T;CL1153.Contig3_Ip-T;CL1169.Contig10_Ip-T;CL1169.Contig11_Ip-T;CL1169.Contig12_I…
RNA transport	ko03013	728	CL1048.Contig1_Ip-T;CL1070.Contig2_Ip-T;CL1076.Contig4_Ip-T;CL1076.Contig6_Ip-T;CL1130.Contig1_Ip-T;CL1130.Contig2_Ip-T;CL1130.Contig3_Ip-T;CL1130.Contig4_Ip-T;CL115.Contig1_Ip-T;CL115.Contig2_Ip-T;CL1163.Contig1_Ip-T;CL1163.Contig2_Ip-T;CL1252.Contig1_Ip-T;CL1252.Contig2_Ip-T;CL1278.Contig1_Ip-T;CL1371.Contig1_Ip-T;CL1371.Contig2_Ip-T;CL1409.Contig1_Ip-T;CL1409.Contig2_Ip-T;CL1474.Contig1_Ip-T;C…
Pathways in cancer	ko05200	679	CL1009.Contig1_Ip-T;CL1036.Contig1_Ip-T;CL1163.Contig2_Ip-T;CL120.Contig2_Ip-T;CL1230.Contig1_Ip-T;CL1230.Contig2_Ip-T;CL1233.Contig2_Ip-T;CL1233.Contig3_Ip-T;CL1238.Contig1_Ip-T;CL1238.Contig2_Ip-T;CL1238.Contig3_Ip-T;CL1238.Contig4_Ip-T;CL1238.Contig5_Ip-T;CL1238.Contig6_Ip-T;CL1238.Contig7_Ip-T;CL1238.Contig8_Ip-T;CL1260.Contig4_Ip-T;CL1314.Contig1_Ip-T;CL1322.Contig1_Ip-T;CL1322.Contig2_Ip-T;…
Epstein-Barr virus infection	ko05169	599	CL1016.Contig1_Ip-T;CL1036.Contig1_Ip-T;CL1037.Contig1_Ip-T;CL1037.Contig2_Ip-T;CL113.Contig1_Ip-T;CL1154.Contig1_Ip-T;CL1154.Contig2_Ip-T;CL120.Contig2_Ip-T;CL1230.Contig1_Ip-T;CL1230.Contig2_Ip-T;CL1233.Contig2_Ip-T;CL1233.Contig3_Ip-T;CL1314.Contig1_Ip-T;CL1348.Contig1_Ip-T;CL1348.Contig2_Ip-T;CL1358.Contig1_Ip-T;CL1358.Contig2_Ip-T;CL1425.Contig1_Ip-T;CL1425.Contig2_Ip-T;CL1425.Contig3_Ip-T;C…
Protein digestion and absorption	ko04974	592	CL1023.Contig3_Ip-T;CL1070.Contig1_Ip-T;CL1070.Contig2_Ip-T;CL1070.Contig3_Ip-T;CL1132.Contig1_Ip-T;CL1132.Contig2_Ip-T;CL1132.Contig3_Ip-T;CL1132.Contig4_Ip-T;CL1132.Contig5_Ip-T;CL1135.Contig1_Ip-T;CL1135.Contig2_Ip-T;CL1135.Contig3_Ip-T;CL1169.Contig10_Ip-T;CL1169.Contig11_Ip-T;CL1169.Contig12_Ip-T;CL1169.Contig13_Ip-T;CL1169.Contig1_Ip-T;CL1169.Contig2_Ip-T;CL1169.Contig3_Ip-T;CL1169.Contig4_…
mRNA surveillance pathway	ko03015	588	CL1070.Contig2_Ip-T;CL1076.Contig4_Ip-T;CL1076.Contig6_Ip-T;CL1122.Contig10_Ip-T;CL1122.Contig11_Ip-T;CL1122.Contig12_Ip-T;CL1122.Contig13_Ip-T;CL1122.Contig14_Ip-T;CL1122.Contig15_Ip-T;CL1122.Contig16_Ip-T;CL1122.Contig1_Ip-T;CL1122.Contig2_Ip-T;CL1122.Contig3_Ip-T;CL1122.Contig4_Ip-T;CL1122.Contig5_Ip-T;CL1122.Contig6_Ip-T;CL1122.Contig7_Ip-T;CL1122.Contig8_Ip-T;CL1122.Contig9_Ip-T;CL1130.Conti…
ECM-receptor interaction	ko04512	581	CL1023.Contig3_Ip-T;CL1070.Contig1_Ip-T;CL1070.Contig2_Ip-T;CL1070.Contig3_Ip-T;CL1132.Contig1_Ip-T;CL1132.Contig2_Ip-T;CL1132.Contig3_Ip-T;CL1132.Contig4_Ip-T;CL1132.Contig5_Ip-T;CL1135.Contig1_Ip-T;CL1135.Contig2_Ip-T;CL1135.Contig3_Ip-T;CL1169.Contig10_Ip-T;CL1169.Contig11_Ip-T;CL1169.Contig12_Ip-T;CL1169.Contig13_Ip-T;CL1169.Contig1_Ip-T;CL1169.Contig2_Ip-T;CL1169.Contig3_Ip-T;CL1169.Contig4_…
Huntington's disease	ko05016	554	CL1016.Contig1_Ip-T;CL1122.Contig11_Ip-T;CL1122.Contig7_Ip-T;CL113.Contig1_Ip-T;CL1154.Contig1_Ip-T;CL1154.Contig2_Ip-T;CL1300.Contig1_Ip-T;CL1300.Contig2_Ip-T;CL1425.Contig1_Ip-T;CL1425.Contig2_Ip-T;CL1425.Contig3_Ip-T;CL1425.Contig4_Ip-T;CL1425.Contig5_Ip-T;CL1425.Contig6_Ip-T;CL1437.Contig1_Ip-T;CL1437.Contig2_Ip-T;CL1481.Contig1_Ip-T;CL1481.Contig2_Ip-T;CL1481.Contig3_Ip-T;CL1481.Contig4_Ip-T…
Endocytosis	ko04144	515	CL1036.Contig1_Ip-T;CL1076.Contig1_Ip-T;CL1076.Contig2_Ip-T;CL1076.Contig3_Ip-T;CL1076.Contig5_Ip-T;CL1077.Contig1_Ip-T;CL1153.Contig1_Ip-T;CL1153.Contig2_Ip-T;CL1153.Contig3_Ip-T;CL1163.Contig2_Ip-T;CL1196.Contig2_Ip-T;CL120.Contig2_Ip-T;CL1230.Contig1_Ip-T;CL1230.Contig2_Ip-T;CL1233.Contig2_Ip-T;CL1233.Contig3_Ip-T;CL1314.Contig1_Ip-T;CL1358.Contig1_Ip-T;CL1358.Contig2_Ip-T;CL1382.Contig1_Ip-T;…
Regulation of actin cytoskeleton	ko04810	515	CL115.Contig2_Ip-T;CL1153.Contig1_Ip-T;CL1153.Contig2_Ip-T;CL1153.Contig3_Ip-T;CL1202.Contig4_Ip-T;CL1202.Contig5_Ip-T;CL1381.Contig1_Ip-T;CL1381.Contig2_Ip-T;CL149.Contig1_Ip-T;CL149.Contig2_Ip-T;CL1516.Contig1_Ip-T;CL1516.Contig2_Ip-T;CL1531.Contig1_Ip-T;CL1531.Contig2_Ip-T;CL1639.Contig1_Ip-T;CL1639.Contig2_Ip-T;CL1730.Contig2_Ip-T;CL1751.Contig1_Ip-T;CL1751.Contig2_Ip-T;CL1751.Contig3_Ip-T;CL…
Spliceosome	ko03040	483	CL101.Contig1_Ip-T;CL101.Contig4_Ip-T;CL1036.Contig1_Ip-T;CL1176.Contig1_Ip-T;CL121.Contig1_Ip-T;CL121.Contig2_Ip-T;CL1217.Contig1_Ip-T;CL1217.Contig2_Ip-T;CL1278.Contig1_Ip-T;CL1358.Contig1_Ip-T;CL1358.Contig2_Ip-T;CL1385.Contig1_Ip-T;CL1385.Contig2_Ip-T;CL1385.Contig3_Ip-T;CL1385.Contig4_Ip-T;CL140.Contig1_Ip-T;CL1425.Contig1_Ip-T;CL1425.Contig2_Ip-T;CL1425.Contig3_Ip-T;CL1425.Contig4_Ip-T;CL14…
Vibrio cholerae infection	ko05110	474	CL1008.Contig2_Ip-T;CL1027.Contig1_Ip-T;CL1027.Contig2_Ip-T;CL1221.Contig1_Ip-T;CL1221.Contig2_Ip-T;CL1434.Contig1_Ip-T;CL1434.Contig4_Ip-T;CL1475.Contig1_Ip-T;CL1475.Contig3_Ip-T;CL1488.Contig2_Ip-T;CL1488.Contig3_Ip-T;CL1628.Contig3_Ip-T;CL1628.Contig6_Ip-T;CL163.Contig1_Ip-T;CL163.Contig2_Ip-T;CL163.Contig3_Ip-T;CL163.Contig4_Ip-T;CL1640.Contig1_Ip-T;CL1640.Contig2_Ip-T;CL167.Contig1_Ip-T;CL16…
Purine metabolism	ko00230	461	CL1016.Contig1_Ip-T;CL113.Contig1_Ip-T;CL1154.Contig1_Ip-T;CL1154.Contig2_Ip-T;CL1181.Contig1_Ip-T;CL1181.Contig2_Ip-T;CL1181.Contig3_Ip-T;CL1181.Contig4_Ip-T;CL124.Contig1_Ip-T;CL124.Contig2_Ip-T;CL1263.Contig1_Ip-T;CL1263.Contig2_Ip-T;CL1357.Contig1_Ip-T;CL1357.Contig2_Ip-T;CL1370.Contig1_Ip-T;CL1370.Contig2_Ip-T;CL1370.Contig3_Ip-T;CL1370.Contig4_Ip-T;CL1370.Contig5_Ip-T;CL1370.Contig6_Ip-T;CL…
HTLV-I infection	ko05166	455	CL1008.Contig2_Ip-T;CL1009.Contig1_Ip-T;CL1036.Contig1_Ip-T;CL1238.Contig1_Ip-T;CL1238.Contig2_Ip-T;CL1238.Contig3_Ip-T;CL1238.Contig4_Ip-T;CL1238.Contig5_Ip-T;CL1238.Contig6_Ip-T;CL1238.Contig7_Ip-T;CL1238.Contig8_Ip-T;CL1258.Contig3_Ip-T;CL1322.Contig1_Ip-T;CL1322.Contig2_Ip-T;CL1348.Contig1_Ip-T;CL1348.Contig2_Ip-T;CL1373.Contig2_Ip-T;CL1373.Contig3_Ip-T;CL1373.Contig4_Ip-T;CL149.Contig1_Ip-T;…
Ubiquitin mediated proteolysis	ko04120	450	CL120.Contig2_Ip-T;CL1230.Contig1_Ip-T;CL1230.Contig2_Ip-T;CL1233.Contig2_Ip-T;CL1233.Contig3_Ip-T;CL130.Contig1_Ip-T;CL130.Contig2_Ip-T;CL1314.Contig1_Ip-T;CL1417.Contig1_Ip-T;CL1427.Contig10_Ip-T;CL1427.Contig11_Ip-T;CL1427.Contig1_Ip-T;CL1427.Contig2_Ip-T;CL1427.Contig4_Ip-T;CL1427.Contig5_Ip-T;CL1427.Contig6_Ip-T;CL1427.Contig7_Ip-T;CL1427.Contig8_Ip-T;CL1427.Contig9_Ip-T;CL152.Contig1_Ip-T;C…
Herpes simplex infection	ko05168	443	CL101.Contig1_Ip-T;CL101.Contig4_Ip-T;CL1037.Contig1_Ip-T;CL1037.Contig2_Ip-T;CL1122.Contig11_Ip-T;CL1122.Contig7_Ip-T;CL113.Contig1_Ip-T;CL1154.Contig1_Ip-T;CL1154.Contig2_Ip-T;CL120.Contig2_Ip-T;CL1230.Contig1_Ip-T;CL1230.Contig2_Ip-T;CL1233.Contig2_Ip-T;CL1233.Contig3_Ip-T;CL1300.Contig1_Ip-T;CL1300.Contig2_Ip-T;CL1314.Contig1_Ip-T;CL1427.Contig10_Ip-T;CL1427.Contig11_Ip-T;CL1427.Contig1_Ip-T;…
Salivary secretion	ko04970	410	CL1008.Contig2_Ip-T;CL1132.Contig1_Ip-T;CL1132.Contig2_Ip-T;CL1132.Contig3_Ip-T;CL1132.Contig4_Ip-T;CL1132.Contig5_Ip-T;CL1196.Contig1_Ip-T;CL1207.Contig1_Ip-T;CL1207.Contig2_Ip-T;CL1253.Contig1_Ip-T;CL1253.Contig2_Ip-T;CL134.Contig14_Ip-T;CL134.Contig8_Ip-T;CL1431.Contig1_Ip-T;CL1431.Contig2_Ip-T;CL1628.Contig3_Ip-T;CL1628.Contig6_Ip-T;CL163.Contig3_Ip-T;CL163.Contig4_Ip-T;CL1676.Contig2_Ip-T;CL…
MAPK signaling pathway	ko04010	406	CL1036.Contig1_Ip-T;CL1037.Contig1_Ip-T;CL1037.Contig2_Ip-T;CL1085.Contig1_Ip-T;CL1085.Contig2_Ip-T;CL115.Contig1_Ip-T;CL120.Contig2_Ip-T;CL1202.Contig4_Ip-T;CL1202.Contig5_Ip-T;CL1230.Contig1_Ip-T;CL1230.Contig2_Ip-T;CL1233.Contig2_Ip-T;CL1233.Contig3_Ip-T;CL1314.Contig1_Ip-T;CL1348.Contig1_Ip-T;CL1348.Contig2_Ip-T;CL1358.Contig1_Ip-T;CL1358.Contig2_Ip-T;CL1381.Contig1_Ip-T;CL1381.Contig2_Ip-T;C…
Bile secretion	ko04976	395	CL1003.Contig2_Ip-T;CL1006.Contig1_Ip-T;CL1006.Contig2_Ip-T;CL1016.Contig1_Ip-T;CL1117.Contig1_Ip-T;CL117.Contig1_Ip-T;CL1363.Contig1_Ip-T;CL1398.Contig1_Ip-T;CL1414.Contig10_Ip-T;CL1414.Contig11_Ip-T;CL1414.Contig12_Ip-T;CL1414.Contig13_Ip-T;CL1414.Contig14_Ip-T;CL1414.Contig15_Ip-T;CL1414.Contig2_Ip-T;CL1414.Contig4_Ip-T;CL1414.Contig5_Ip-T;CL1414.Contig6_Ip-T;CL1414.Contig9_Ip-T;CL1425.Contig1…
Pyrimidine metabolism	ko00240	385	CL1016.Contig1_Ip-T;CL113.Contig1_Ip-T;CL1154.Contig1_Ip-T;CL1154.Contig2_Ip-T;CL1181.Contig1_Ip-T;CL1181.Contig2_Ip-T;CL1181.Contig3_Ip-T;CL1181.Contig4_Ip-T;CL124.Contig1_Ip-T;CL124.Contig2_Ip-T;CL1425.Contig1_Ip-T;CL1425.Contig2_Ip-T;CL1425.Contig3_Ip-T;CL1425.Contig4_Ip-T;CL1425.Contig5_Ip-T;CL1425.Contig6_Ip-T;CL1564.Contig1_Ip-T;CL1564.Contig2_Ip-T;CL1593.Contig1_Ip-T;CL1593.Contig2_Ip-T;CL…
Protein processing in endoplasmic reticulum	ko04141	372	CL1036.Contig1_Ip-T;CL1105.Contig1_Ip-T;CL1133.Contig1_Ip-T;CL1133.Contig2_Ip-T;CL1270.Contig1_Ip-T;CL1270.Contig2_Ip-T;CL130.Contig1_Ip-T;CL130.Contig2_Ip-T;CL1320.Contig1_Ip-T;CL1320.Contig2_Ip-T;CL1320.Contig3_Ip-T;CL1320.Contig4_Ip-T;CL134.Contig8_Ip-T;CL1358.Contig1_Ip-T;CL1358.Contig2_Ip-T;CL1503.Contig1_Ip-T;CL1518.Contig1_Ip-T;CL1518.Contig2_Ip-T;CL1597.Contig1_Ip-T;CL1676.Contig1_Ip-T;CL…
Influenza A	ko05164	368	CL1036.Contig1_Ip-T;CL1122.Contig10_Ip-T;CL1122.Contig11_Ip-T;CL1122.Contig12_Ip-T;CL1122.Contig13_Ip-T;CL1122.Contig14_Ip-T;CL1122.Contig15_Ip-T;CL1122.Contig16_Ip-T;CL1122.Contig1_Ip-T;CL1122.Contig2_Ip-T;CL1122.Contig3_Ip-T;CL1122.Contig4_Ip-T;CL1122.Contig5_Ip-T;CL1122.Contig6_Ip-T;CL1122.Contig7_Ip-T;CL1122.Contig8_Ip-T;CL1122.Contig9_Ip-T;CL1348.Contig1_Ip-T;CL1348.Contig2_Ip-T;CL1358.Conti…
Cell cycle	ko04110	344	CL1226.Contig1_Ip-T;CL1226.Contig2_Ip-T;CL1238.Contig1_Ip-T;CL1238.Contig2_Ip-T;CL1238.Contig3_Ip-T;CL1238.Contig4_Ip-T;CL1238.Contig5_Ip-T;CL1238.Contig6_Ip-T;CL1238.Contig7_Ip-T;CL1238.Contig8_Ip-T;CL1322.Contig1_Ip-T;CL1322.Contig2_Ip-T;CL1417.Contig1_Ip-T;CL1518.Contig1_Ip-T;CL152.Contig1_Ip-T;CL152.Contig2_Ip-T;CL1627.Contig1_Ip-T;CL1710.Contig1_Ip-T;CL1990.Contig1_Ip-T;CL1990.Contig3_Ip-T;C…
Lysosome	ko04142	323	CL1019.Contig1_Ip-T;CL1019.Contig2_Ip-T;CL1161.Contig1_Ip-T;CL1161.Contig2_Ip-T;CL1161.Contig3_Ip-T;CL1161.Contig4_Ip-T;CL1161.Contig5_Ip-T;CL1161.Contig6_Ip-T;CL1170.Contig2_Ip-T;CL1315.Contig1_Ip-T;CL1462.Contig1_Ip-T;CL1511.Contig1_Ip-T;CL1511.Contig2_Ip-T;CL1532.Contig1_Ip-T;CL2093.Contig1_Ip-T;CL2143.Contig1_Ip-T;CL2143.Contig2_Ip-T;CL2143.Contig3_Ip-T;CL2145.Contig1_Ip-T;CL2145.Contig2_Ip-T…
Transcriptional misregulation in cancer	ko05202	320	CL1074.Contig1_Ip-T;CL1074.Contig2_Ip-T;CL1216.Contig1_Ip-T;CL1266.Contig1_Ip-T;CL1266.Contig3_Ip-T;CL1266.Contig4_Ip-T;CL1400.Contig1_Ip-T;CL1400.Contig2_Ip-T;CL1460.Contig1_Ip-T;CL1492.Contig1_Ip-T;CL1518.Contig1_Ip-T;CL1524.Contig1_Ip-T;CL1524.Contig2_Ip-T;CL1637.Contig1_Ip-T;CL1637.Contig2_Ip-T;CL1637.Contig3_Ip-T;CL1637.Contig4_Ip-T;CL1637.Contig5_Ip-T;CL1637.Contig6_Ip-T;CL1637.Contig7_Ip-T…
Tight junction	ko04530	316	CL110.Contig4_Ip-T;CL1291.Contig1_Ip-T;CL1291.Contig2_Ip-T;CL1348.Contig1_Ip-T;CL1348.Contig2_Ip-T;CL149.Contig1_Ip-T;CL149.Contig2_Ip-T;CL1603.Contig1_Ip-T;CL1603.Contig2_Ip-T;CL1603.Contig3_Ip-T;CL1667.Contig1_Ip-T;CL1667.Contig2_Ip-T;CL1667.Contig3_Ip-T;CL1667.Contig4_Ip-T;CL1667.Contig5_Ip-T;CL1667.Contig6_Ip-T;CL1730.Contig2_Ip-T;CL1751.Contig1_Ip-T;CL1751.Contig2_Ip-T;CL1751.Contig3_Ip-T;CL…
Tuberculosis	ko05152	297	CL1019.Contig1_Ip-T;CL1019.Contig2_Ip-T;CL1163.Contig2_Ip-T;CL120.Contig2_Ip-T;CL1230.Contig1_Ip-T;CL1230.Contig2_Ip-T;CL1233.Contig2_Ip-T;CL1233.Contig3_Ip-T;CL126.Contig10_Ip-T;CL126.Contig11_Ip-T;CL126.Contig12_Ip-T;CL126.Contig13_Ip-T;CL126.Contig14_Ip-T;CL126.Contig15_Ip-T;CL126.Contig16_Ip-T;CL126.Contig17_Ip-T;CL126.Contig18_Ip-T;CL126.Contig19_Ip-T;CL126.Contig1_Ip-T;CL126.Contig20_Ip-T;C…
Adherens junction	ko04520	288	CL110.Contig4_Ip-T;CL115.Contig2_Ip-T;CL1238.Contig1_Ip-T;CL1238.Contig2_Ip-T;CL1238.Contig3_Ip-T;CL1238.Contig4_Ip-T;CL1238.Contig5_Ip-T;CL1238.Contig6_Ip-T;CL1238.Contig7_Ip-T;CL1238.Contig8_Ip-T;CL1502.Contig1_Ip-T;CL1502.Contig2_Ip-T;CL1502.Contig3_Ip-T;CL1502.Contig4_Ip-T;CL1502.Contig5_Ip-T;CL1502.Contig6_Ip-T;CL1502.Contig7_Ip-T;CL1502.Contig8_Ip-T;CL1751.Contig1_Ip-T;CL1751.Contig2_Ip-T;C…
Chemokine signaling pathway	ko04062	276	CL115.Contig2_Ip-T;CL1202.Contig4_Ip-T;CL1202.Contig5_Ip-T;CL1348.Contig1_Ip-T;CL1348.Contig2_Ip-T;CL1381.Contig1_Ip-T;CL1381.Contig2_Ip-T;CL1604.Contig3_Ip-T;CL1627.Contig1_Ip-T;CL1851.Contig1_Ip-T;CL1993.Contig1_Ip-T;CL1993.Contig2_Ip-T;CL2044.Contig4_Ip-T;CL2118.Contig1_Ip-T;CL2118.Contig2_Ip-T;CL2175.Contig1_Ip-T;CL2175.Contig2_Ip-T;CL2175.Contig3_Ip-T;CL2606.Contig1_Ip-T;CL2606.Contig3_Ip-T;…
Wnt signaling pathway	ko04310	274	CL1009.Contig1_Ip-T;CL1036.Contig1_Ip-T;CL1146.Contig1_Ip-T;CL1146.Contig2_Ip-T;CL1146.Contig3_Ip-T;CL1238.Contig1_Ip-T;CL1238.Contig2_Ip-T;CL1238.Contig3_Ip-T;CL1238.Contig4_Ip-T;CL1238.Contig5_Ip-T;CL1238.Contig6_Ip-T;CL1238.Contig7_Ip-T;CL1238.Contig8_Ip-T;CL126.Contig10_Ip-T;CL126.Contig11_Ip-T;CL126.Contig12_Ip-T;CL126.Contig13_Ip-T;CL126.Contig14_Ip-T;CL126.Contig15_Ip-T;CL126.Contig16_Ip-T…
Insulin signaling pathway	ko04910	267	CL1070.Contig1_Ip-T;CL1070.Contig2_Ip-T;CL1070.Contig3_Ip-T;CL1123.Contig2_Ip-T;CL1295.Contig1_Ip-T;CL1295.Contig2_Ip-T;CL1348.Contig1_Ip-T;CL1348.Contig2_Ip-T;CL1381.Contig1_Ip-T;CL1381.Contig2_Ip-T;CL1409.Contig1_Ip-T;CL1409.Contig2_Ip-T;CL1438.Contig1_Ip-T;CL1445.Contig10_Ip-T;CL1445.Contig1_Ip-T;CL1445.Contig2_Ip-T;CL1445.Contig3_Ip-T;CL1445.Contig4_Ip-T;CL1445.Contig5_Ip-T;CL1445.Contig6_Ip-…
Neuroactive ligand-receptor interaction	ko04080	267	CL1122.Contig11_Ip-T;CL1122.Contig12_Ip-T;CL1122.Contig13_Ip-T;CL1122.Contig14_Ip-T;CL1122.Contig15_Ip-T;CL1122.Contig16_Ip-T;CL1122.Contig1_Ip-T;CL1122.Contig2_Ip-T;CL1122.Contig3_Ip-T;CL1122.Contig4_Ip-T;CL1122.Contig5_Ip-T;CL1122.Contig7_Ip-T;CL1122.Contig8_Ip-T;CL1122.Contig9_Ip-T;CL1423.Contig2_Ip-T;CL1627.Contig1_Ip-T;CL163.Contig3_Ip-T;CL163.Contig4_Ip-T;CL1634.Contig2_Ip-T;CL1710.Contig1_…
Fc gamma R-mediated phagocytosis	ko04666	263	CL115.Contig2_Ip-T;CL1153.Contig1_Ip-T;CL1153.Contig2_Ip-T;CL1153.Contig3_Ip-T;CL1202.Contig4_Ip-T;CL1202.Contig5_Ip-T;CL1348.Contig1_Ip-T;CL1348.Contig2_Ip-T;CL1443.Contig2_Ip-T;CL1443.Contig3_Ip-T;CL1624.Contig1_Ip-T;CL1993.Contig1_Ip-T;CL1993.Contig2_Ip-T;CL2044.Contig4_Ip-T;CL2175.Contig1_Ip-T;CL2175.Contig2_Ip-T;CL2175.Contig3_Ip-T;CL2297.Contig1_Ip-T;CL2331.Contig1_Ip-T;CL2613.Contig1_Ip-T;…
Neurotrophin signaling pathway	ko04722	263	CL115.Contig1_Ip-T;CL120.Contig2_Ip-T;CL1230.Contig1_Ip-T;CL1230.Contig2_Ip-T;CL1233.Contig2_Ip-T;CL1233.Contig3_Ip-T;CL126.Contig10_Ip-T;CL126.Contig11_Ip-T;CL126.Contig12_Ip-T;CL126.Contig13_Ip-T;CL126.Contig14_Ip-T;CL126.Contig15_Ip-T;CL126.Contig16_Ip-T;CL126.Contig17_Ip-T;CL126.Contig18_Ip-T;CL126.Contig19_Ip-T;CL126.Contig1_Ip-T;CL126.Contig20_Ip-T;CL126.Contig21_Ip-T;CL126.Contig22_Ip-T;CL…
ABC transporters	ko02010	263	CL1016.Contig1_Ip-T;CL1363.Contig1_Ip-T;CL1398.Contig1_Ip-T;CL1425.Contig1_Ip-T;CL1425.Contig3_Ip-T;CL1425.Contig6_Ip-T;CL1532.Contig1_Ip-T;CL1651.Contig1_Ip-T;CL1651.Contig2_Ip-T;CL1983.Contig1_Ip-T;CL1983.Contig2_Ip-T;CL1983.Contig3_Ip-T;CL2331.Contig1_Ip-T;CL2494.Contig1_Ip-T;CL2494.Contig2_Ip-T;CL2703.Contig1_Ip-T;CL2878.Contig1_Ip-T;CL2878.Contig2_Ip-T;CL2887.Contig2_Ip-T;CL2887.Contig3_Ip-T…
Alzheimer's disease	ko05010	263	CL1373.Contig3_Ip-T;CL1373.Contig4_Ip-T;CL1437.Contig1_Ip-T;CL1437.Contig2_Ip-T;CL1440.Contig1_Ip-T;CL1440.Contig2_Ip-T;CL1440.Contig3_Ip-T;CL1440.Contig4_Ip-T;CL1604.Contig3_Ip-T;CL2003.Contig1_Ip-T;CL2163.Contig1_Ip-T;CL2163.Contig2_Ip-T;CL219.Contig1_Ip-T;CL219.Contig2_Ip-T;CL2392.Contig1_Ip-T;CL2444.Contig1_Ip-T;CL2444.Contig2_Ip-T;CL2444.Contig3_Ip-T;CL2730.Contig1_Ip-T;CL2730.Contig2_Ip-T;C…
Salmonella infection	ko05132	261	CL1085.Contig1_Ip-T;CL1085.Contig2_Ip-T;CL115.Contig2_Ip-T;CL1623.Contig1_Ip-T;CL1623.Contig2_Ip-T;CL1730.Contig2_Ip-T;CL2044.Contig4_Ip-T;CL2056.Contig1_Ip-T;CL2056.Contig2_Ip-T;CL2175.Contig1_Ip-T;CL2175.Contig2_Ip-T;CL2175.Contig3_Ip-T;CL2527.Contig1_Ip-T;CL2527.Contig2_Ip-T;CL2527.Contig3_Ip-T;CL2527.Contig4_Ip-T;CL2527.Contig5_Ip-T;CL2527.Contig7_Ip-T;CL2626.Contig1_Ip-T;CL2951.Contig1_Ip-T;…
Toxoplasmosis	ko05145	259	CL1036.Contig1_Ip-T;CL1037.Contig1_Ip-T;CL1037.Contig2_Ip-T;CL120.Contig2_Ip-T;CL1230.Contig1_Ip-T;CL1230.Contig2_Ip-T;CL1233.Contig2_Ip-T;CL1233.Contig3_Ip-T;CL1314.Contig1_Ip-T;CL1348.Contig1_Ip-T;CL1348.Contig2_Ip-T;CL1358.Contig1_Ip-T;CL1358.Contig2_Ip-T;CL1427.Contig10_Ip-T;CL1427.Contig11_Ip-T;CL1427.Contig1_Ip-T;CL1427.Contig2_Ip-T;CL1427.Contig4_Ip-T;CL1427.Contig5_Ip-T;CL1427.Contig6_Ip-…
Measles	ko05162	255	CL1036.Contig1_Ip-T;CL120.Contig2_Ip-T;CL1230.Contig1_Ip-T;CL1230.Contig2_Ip-T;CL1233.Contig2_Ip-T;CL1233.Contig3_Ip-T;CL1314.Contig1_Ip-T;CL1348.Contig1_Ip-T;CL1348.Contig2_Ip-T;CL1358.Contig1_Ip-T;CL1358.Contig2_Ip-T;CL1427.Contig10_Ip-T;CL1427.Contig11_Ip-T;CL1427.Contig1_Ip-T;CL1427.Contig2_Ip-T;CL1427.Contig4_Ip-T;CL1427.Contig5_Ip-T;CL1427.Contig6_Ip-T;CL1427.Contig7_Ip-T;CL1427.Contig8_Ip-…
Calcium signaling pathway	ko04020	254	CL1122.Contig11_Ip-T;CL1122.Contig12_Ip-T;CL1122.Contig13_Ip-T;CL1122.Contig14_Ip-T;CL1122.Contig15_Ip-T;CL1122.Contig16_Ip-T;CL1122.Contig1_Ip-T;CL1122.Contig2_Ip-T;CL1122.Contig3_Ip-T;CL1122.Contig4_Ip-T;CL1122.Contig5_Ip-T;CL1122.Contig7_Ip-T;CL1122.Contig8_Ip-T;CL1122.Contig9_Ip-T;CL126.Contig10_Ip-T;CL126.Contig11_Ip-T;CL126.Contig12_Ip-T;CL126.Contig13_Ip-T;CL126.Contig14_Ip-T;CL126.Contig1…
Vascular smooth muscle contraction	ko04270	253	CL1443.Contig2_Ip-T;CL1443.Contig3_Ip-T;CL1639.Contig1_Ip-T;CL1639.Contig2_Ip-T;CL1730.Contig2_Ip-T;CL2118.Contig1_Ip-T;CL2118.Contig2_Ip-T;CL2373.Contig1_Ip-T;CL2392.Contig1_Ip-T;CL2527.Contig1_Ip-T;CL2527.Contig2_Ip-T;CL2527.Contig3_Ip-T;CL2527.Contig4_Ip-T;CL2527.Contig5_Ip-T;CL2527.Contig7_Ip-T;CL2626.Contig1_Ip-T;CL2697.Contig1_Ip-T;CL2697.Contig2_Ip-T;CL2697.Contig3_Ip-T;CL2697.Contig4_Ip-T…
Peroxisome	ko04146	248	CL1100.Contig1_Ip-T;CL1100.Contig2_Ip-T;CL1100.Contig3_Ip-T;CL1100.Contig4_Ip-T;CL130.Contig1_Ip-T;CL130.Contig2_Ip-T;CL1345.Contig1_Ip-T;CL1345.Contig2_Ip-T;CL1389.Contig1_Ip-T;CL1389.Contig2_Ip-T;CL1389.Contig3_Ip-T;CL1389.Contig4_Ip-T;CL1468.Contig1_Ip-T;CL1468.Contig2_Ip-T;CL1651.Contig1_Ip-T;CL1651.Contig2_Ip-T;CL1811.Contig10_Ip-T;CL1811.Contig11_Ip-T;CL1811.Contig12_Ip-T;CL1811.Contig1_Ip-…
Small cell lung cancer	ko05222	248	CL120.Contig2_Ip-T;CL1230.Contig1_Ip-T;CL1230.Contig2_Ip-T;CL1233.Contig2_Ip-T;CL1233.Contig3_Ip-T;CL1314.Contig1_Ip-T;CL1322.Contig1_Ip-T;CL1322.Contig2_Ip-T;CL1348.Contig1_Ip-T;CL1348.Contig2_Ip-T;CL1427.Contig10_Ip-T;CL1427.Contig11_Ip-T;CL1427.Contig1_Ip-T;CL1427.Contig2_Ip-T;CL1427.Contig4_Ip-T;CL1427.Contig5_Ip-T;CL1427.Contig6_Ip-T;CL1427.Contig7_Ip-T;CL1427.Contig8_Ip-T;CL1427.Contig9_Ip-…
Pathogenic Escherichia coli infection	ko05130	248	CL115.Contig2_Ip-T;CL1583.Contig2_Ip-T;CL1583.Contig3_Ip-T;CL1667.Contig1_Ip-T;CL1667.Contig2_Ip-T;CL1667.Contig3_Ip-T;CL1667.Contig4_Ip-T;CL1667.Contig5_Ip-T;CL1667.Contig6_Ip-T;CL191.Contig15_Ip-T;CL2044.Contig4_Ip-T;CL2070.Contig1_Ip-T;CL2175.Contig1_Ip-T;CL2175.Contig2_Ip-T;CL2175.Contig3_Ip-T;CL246.Contig1_Ip-T;CL246.Contig2_Ip-T;CL246.Contig3_Ip-T;CL246.Contig4_Ip-T;CL2540.Contig1_Ip-T;CL28…
RNA polymerase	ko03020	248	CL1016.Contig1_Ip-T;CL113.Contig1_Ip-T;CL1154.Contig1_Ip-T;CL1154.Contig2_Ip-T;CL124.Contig1_Ip-T;CL124.Contig2_Ip-T;CL1425.Contig1_Ip-T;CL1425.Contig2_Ip-T;CL1425.Contig3_Ip-T;CL1425.Contig4_Ip-T;CL1425.Contig5_Ip-T;CL1425.Contig6_Ip-T;CL1564.Contig1_Ip-T;CL1564.Contig2_Ip-T;CL1593.Contig1_Ip-T;CL1593.Contig2_Ip-T;CL1759.Contig1_Ip-T;CL1794.Contig1_Ip-T;CL2022.Contig1_Ip-T;CL2022.Contig2_Ip-T;CL…
Dilated cardiomyopathy	ko05414	242	CL1730.Contig2_Ip-T;CL2073.Contig1_Ip-T;CL2118.Contig1_Ip-T;CL2118.Contig2_Ip-T;CL2286.Contig3_Ip-T;CL2527.Contig1_Ip-T;CL2527.Contig2_Ip-T;CL2527.Contig3_Ip-T;CL2527.Contig4_Ip-T;CL2527.Contig5_Ip-T;CL2527.Contig7_Ip-T;CL2529.Contig1_Ip-T;CL2529.Contig2_Ip-T;CL2626.Contig1_Ip-T;CL2851.Contig1_Ip-T;CL3132.Contig1_Ip-T;CL3132.Contig2_Ip-T;CL3200.Contig1_Ip-T;CL3200.Contig2_Ip-T;CL3278.Contig1_Ip-T…
Bacterial invasion of epithelial cells	ko05100	240	CL115.Contig2_Ip-T;CL1542.Contig3_Ip-T;CL1667.Contig1_Ip-T;CL1667.Contig2_Ip-T;CL1667.Contig3_Ip-T;CL1667.Contig4_Ip-T;CL1667.Contig5_Ip-T;CL1667.Contig6_Ip-T;CL1775.Contig1_Ip-T;CL1775.Contig2_Ip-T;CL1775.Contig3_Ip-T;CL1775.Contig4_Ip-T;CL1775.Contig5_Ip-T;CL1775.Contig6_Ip-T;CL1941.Contig1_Ip-T;CL1941.Contig2_Ip-T;CL1993.Contig1_Ip-T;CL1993.Contig2_Ip-T;CL2044.Contig4_Ip-T;CL2175.Contig1_Ip-T;…
Steroid hormone biosynthesis	ko00140	239	CL1006.Contig1_Ip-T;CL1006.Contig2_Ip-T;CL1092.Contig1_Ip-T;CL1092.Contig2_Ip-T;CL1117.Contig1_Ip-T;CL1187.Contig2_Ip-T;CL1414.Contig10_Ip-T;CL1414.Contig11_Ip-T;CL1414.Contig12_Ip-T;CL1414.Contig13_Ip-T;CL1414.Contig14_Ip-T;CL1414.Contig15_Ip-T;CL1414.Contig2_Ip-T;CL1414.Contig4_Ip-T;CL1414.Contig5_Ip-T;CL1414.Contig6_Ip-T;CL1414.Contig9_Ip-T;CL1577.Contig1_Ip-T;CL1577.Contig2_Ip-T;CL1702.Contig…
Progesterone-mediated oocyte maturation	ko04914	229	CL1348.Contig1_Ip-T;CL1348.Contig2_Ip-T;CL1417.Contig1_Ip-T;CL152.Contig1_Ip-T;CL152.Contig2_Ip-T;CL1627.Contig1_Ip-T;CL1710.Contig1_Ip-T;CL1990.Contig1_Ip-T;CL1990.Contig3_Ip-T;CL1993.Contig1_Ip-T;CL1993.Contig2_Ip-T;CL2056.Contig1_Ip-T;CL2056.Contig2_Ip-T;CL2118.Contig1_Ip-T;CL2118.Contig2_Ip-T;CL2172.Contig1_Ip-T;CL2205.Contig1_Ip-T;CL2273.Contig1_Ip-T;CL2273.Contig2_Ip-T;CL2273.Contig3_Ip-T;C…
Hypertrophic cardiomyopathy (HCM)	ko05410	229	CL1730.Contig2_Ip-T;CL2073.Contig1_Ip-T;CL2286.Contig3_Ip-T;CL2527.Contig1_Ip-T;CL2527.Contig2_Ip-T;CL2527.Contig3_Ip-T;CL2527.Contig4_Ip-T;CL2527.Contig5_Ip-T;CL2527.Contig7_Ip-T;CL2529.Contig1_Ip-T;CL2529.Contig2_Ip-T;CL2626.Contig1_Ip-T;CL2851.Contig1_Ip-T;CL3132.Contig1_Ip-T;CL3132.Contig2_Ip-T;CL3160.Contig1_Ip-T;CL3160.Contig2_Ip-T;CL3200.Contig1_Ip-T;CL3200.Contig2_Ip-T;CL3278.Contig1_Ip-T…
Pancreatic secretion	ko04972	214	CL1423.Contig2_Ip-T;CL1443.Contig2_Ip-T;CL1443.Contig3_Ip-T;CL157.Contig1_Ip-T;CL157.Contig2_Ip-T;CL157.Contig3_Ip-T;CL157.Contig6_Ip-T;CL157.Contig7_Ip-T;CL157.Contig8_Ip-T;CL1628.Contig3_Ip-T;CL1628.Contig6_Ip-T;CL163.Contig3_Ip-T;CL163.Contig4_Ip-T;CL1634.Contig2_Ip-T;CL1734.Contig1_Ip-T;CL1734.Contig2_Ip-T;CL1734.Contig3_Ip-T;CL1774.Contig1_Ip-T;CL1860.Contig1_Ip-T;CL1860.Contig2_Ip-T;CL1860.…
Drug metabolism - cytochrome P450	ko00982	214	CL1006.Contig1_Ip-T;CL1006.Contig2_Ip-T;CL1117.Contig1_Ip-T;CL1414.Contig10_Ip-T;CL1414.Contig11_Ip-T;CL1414.Contig12_Ip-T;CL1414.Contig13_Ip-T;CL1414.Contig14_Ip-T;CL1414.Contig15_Ip-T;CL1414.Contig2_Ip-T;CL1414.Contig4_Ip-T;CL1414.Contig5_Ip-T;CL1414.Contig6_Ip-T;CL1414.Contig9_Ip-T;CL1889.Contig1_Ip-T;CL1967.Contig1_Ip-T;CL1967.Contig3_Ip-T;CL1967.Contig4_Ip-T;CL2308.Contig1_Ip-T;CL2419.Contig…
Phagosome	ko04145	213	CL1019.Contig1_Ip-T;CL1019.Contig2_Ip-T;CL1163.Contig2_Ip-T;CL1623.Contig1_Ip-T;CL1623.Contig2_Ip-T;CL1730.Contig1_Ip-T;CL1838.Contig1_Ip-T;CL2250.Contig1_Ip-T;CL2250.Contig2_Ip-T;CL2360.Contig1_Ip-T;CL2360.Contig2_Ip-T;CL2360.Contig3_Ip-T;CL2360.Contig4_Ip-T;CL2390.Contig3_Ip-T;CL246.Contig1_Ip-T;CL246.Contig2_Ip-T;CL246.Contig3_Ip-T;CL246.Contig4_Ip-T;CL2826.Contig1_Ip-T;CL2942.Contig2_Ip-T;CL3…
Metabolism of xenobiotics by cytochrome P450	ko00980	210	CL1003.Contig2_Ip-T;CL1006.Contig1_Ip-T;CL1006.Contig2_Ip-T;CL1117.Contig1_Ip-T;CL1414.Contig10_Ip-T;CL1414.Contig11_Ip-T;CL1414.Contig12_Ip-T;CL1414.Contig13_Ip-T;CL1414.Contig14_Ip-T;CL1414.Contig15_Ip-T;CL1414.Contig2_Ip-T;CL1414.Contig4_Ip-T;CL1414.Contig5_Ip-T;CL1414.Contig6_Ip-T;CL1414.Contig9_Ip-T;CL1889.Contig1_Ip-T;CL1967.Contig1_Ip-T;CL1967.Contig3_Ip-T;CL1967.Contig4_Ip-T;CL2308.Contig…
Shigellosis	ko05131	207	CL115.Contig2_Ip-T;CL121.Contig1_Ip-T;CL121.Contig2_Ip-T;CL1667.Contig1_Ip-T;CL1667.Contig2_Ip-T;CL1667.Contig3_Ip-T;CL1667.Contig4_Ip-T;CL1667.Contig5_Ip-T;CL1667.Contig6_Ip-T;CL1775.Contig1_Ip-T;CL1775.Contig2_Ip-T;CL1775.Contig3_Ip-T;CL1775.Contig4_Ip-T;CL1775.Contig5_Ip-T;CL1775.Contig6_Ip-T;CL1851.Contig1_Ip-T;CL2044.Contig4_Ip-T;CL2056.Contig1_Ip-T;CL2056.Contig2_Ip-T;CL2062.Contig1_Ip-T;CL…
Hepatitis C	ko05160	197	CL120.Contig2_Ip-T;CL1230.Contig1_Ip-T;CL1230.Contig2_Ip-T;CL1233.Contig2_Ip-T;CL1233.Contig3_Ip-T;CL1314.Contig1_Ip-T;CL1348.Contig1_Ip-T;CL1348.Contig2_Ip-T;CL1381.Contig1_Ip-T;CL1381.Contig2_Ip-T;CL1427.Contig10_Ip-T;CL1427.Contig11_Ip-T;CL1427.Contig1_Ip-T;CL1427.Contig2_Ip-T;CL1427.Contig4_Ip-T;CL1427.Contig5_Ip-T;CL1427.Contig6_Ip-T;CL1427.Contig7_Ip-T;CL1427.Contig8_Ip-T;CL1427.Contig9_Ip-…
T cell receptor signaling pathway	ko04660	197	CL1202.Contig4_Ip-T;CL1202.Contig5_Ip-T;CL1348.Contig1_Ip-T;CL1348.Contig2_Ip-T;CL1381.Contig1_Ip-T;CL1381.Contig2_Ip-T;CL1542.Contig3_Ip-T;CL1851.Contig1_Ip-T;CL1943.Contig2_Ip-T;CL1943.Contig3_Ip-T;CL1993.Contig1_Ip-T;CL1993.Contig2_Ip-T;CL2056.Contig1_Ip-T;CL2056.Contig2_Ip-T;CL2297.Contig1_Ip-T;CL2331.Contig1_Ip-T;CL2373.Contig1_Ip-T;CL2619.Contig1_Ip-T;CL2619.Contig2_Ip-T;CL2619.Contig3_Ip-T…
Glycerophospholipid metabolism	ko00564	193	CL1443.Contig2_Ip-T;CL1443.Contig3_Ip-T;CL1624.Contig1_Ip-T;CL2023.Contig1_Ip-T;CL2023.Contig2_Ip-T;CL2023.Contig3_Ip-T;CL2023.Contig4_Ip-T;CL2023.Contig5_Ip-T;CL2093.Contig1_Ip-T;CL2270.Contig1_Ip-T;CL2270.Contig2_Ip-T;CL2270.Contig3_Ip-T;CL2270.Contig4_Ip-T;CL2459.Contig1_Ip-T;CL2459.Contig2_Ip-T;CL2459.Contig3_Ip-T;CL2501.Contig1_Ip-T;CL2501.Contig2_Ip-T;CL2584.Contig1_Ip-T;CL2584.Contig2_Ip-T…
Axon guidance	ko04360	191	CL1008.Contig2_Ip-T;CL1202.Contig4_Ip-T;CL1202.Contig5_Ip-T;CL1952.Contig1_Ip-T;CL1952.Contig2_Ip-T;CL1952.Contig3_Ip-T;CL2274.Contig1_Ip-T;CL2274.Contig2_Ip-T;CL2274.Contig3_Ip-T;CL2274.Contig4_Ip-T;CL249.Contig6_Ip-T;CL2637.Contig1_Ip-T;CL2637.Contig2_Ip-T;CL288.Contig1_Ip-T;CL288.Contig2_Ip-T;CL2881.Contig1_Ip-T;CL2881.Contig2_Ip-T;CL3230.Contig1_Ip-T;CL3230.Contig2_Ip-T;CL3412.Contig1_Ip-T;CL…
Viral myocarditis	ko05416	191	CL1730.Contig2_Ip-T;CL1996.Contig1_Ip-T;CL1996.Contig2_Ip-T;CL1996.Contig3_Ip-T;CL1996.Contig5_Ip-T;CL2286.Contig3_Ip-T;CL2527.Contig1_Ip-T;CL2527.Contig2_Ip-T;CL2527.Contig3_Ip-T;CL2527.Contig4_Ip-T;CL2527.Contig5_Ip-T;CL2527.Contig7_Ip-T;CL2626.Contig1_Ip-T;CL2699.Contig1_Ip-T;CL2699.Contig2_Ip-T;CL2699.Contig4_Ip-T;CL2851.Contig1_Ip-T;CL3132.Contig1_Ip-T;CL3132.Contig2_Ip-T;CL3200.Contig1_Ip-T…
Vasopressin-regulated water reabsorption	ko04962	188	CL117.Contig1_Ip-T;CL1627.Contig1_Ip-T;CL1710.Contig1_Ip-T;CL1730.Contig4_Ip-T;CL1990.Contig1_Ip-T;CL1990.Contig3_Ip-T;CL2118.Contig1_Ip-T;CL2118.Contig2_Ip-T;CL275.Contig1_Ip-T;CL275.Contig2_Ip-T;CL275.Contig3_Ip-T;CL275.Contig4_Ip-T;CL275.Contig5_Ip-T;CL3151.Contig1_Ip-T;CL3561.Contig1_Ip-T;CL3561.Contig2_Ip-T;CL3874.Contig1_Ip-T;CL3874.Contig2_Ip-T;CL3881.Contig1_Ip-T;CL3892.Contig1_Ip-T;CL389…
Melanogenesis	ko04916	185	CL1009.Contig1_Ip-T;CL1036.Contig1_Ip-T;CL126.Contig10_Ip-T;CL126.Contig11_Ip-T;CL126.Contig12_Ip-T;CL126.Contig13_Ip-T;CL126.Contig14_Ip-T;CL126.Contig15_Ip-T;CL126.Contig16_Ip-T;CL126.Contig17_Ip-T;CL126.Contig18_Ip-T;CL126.Contig19_Ip-T;CL126.Contig1_Ip-T;CL126.Contig20_Ip-T;CL126.Contig21_Ip-T;CL126.Contig22_Ip-T;CL126.Contig23_Ip-T;CL126.Contig24_Ip-T;CL126.Contig25_Ip-T;CL126.Contig26_Ip-T;…
Drug metabolism - other enzymes	ko00983	182	CL1006.Contig1_Ip-T;CL1006.Contig2_Ip-T;CL1117.Contig1_Ip-T;CL1263.Contig1_Ip-T;CL1263.Contig2_Ip-T;CL1414.Contig10_Ip-T;CL1414.Contig11_Ip-T;CL1414.Contig12_Ip-T;CL1414.Contig13_Ip-T;CL1414.Contig14_Ip-T;CL1414.Contig15_Ip-T;CL1414.Contig2_Ip-T;CL1414.Contig4_Ip-T;CL1414.Contig5_Ip-T;CL1414.Contig6_Ip-T;CL1414.Contig9_Ip-T;CL1491.Contig1_Ip-T;CL1491.Contig2_Ip-T;CL1491.Contig3_Ip-T;CL1491.Contig…
Oocyte meiosis	ko04114	180	CL126.Contig10_Ip-T;CL126.Contig11_Ip-T;CL126.Contig12_Ip-T;CL126.Contig13_Ip-T;CL126.Contig14_Ip-T;CL126.Contig15_Ip-T;CL126.Contig16_Ip-T;CL126.Contig17_Ip-T;CL126.Contig18_Ip-T;CL126.Contig19_Ip-T;CL126.Contig1_Ip-T;CL126.Contig20_Ip-T;CL126.Contig21_Ip-T;CL126.Contig22_Ip-T;CL126.Contig23_Ip-T;CL126.Contig24_Ip-T;CL126.Contig25_Ip-T;CL126.Contig26_Ip-T;CL126.Contig27_Ip-T;CL126.Contig2_Ip-T;C…
Prostate cancer	ko05215	178	CL1322.Contig1_Ip-T;CL1322.Contig2_Ip-T;CL1348.Contig1_Ip-T;CL1348.Contig2_Ip-T;CL1381.Contig1_Ip-T;CL1381.Contig2_Ip-T;CL1993.Contig1_Ip-T;CL1993.Contig2_Ip-T;CL2308.Contig1_Ip-T;CL2375.Contig1_Ip-T;CL2375.Contig2_Ip-T;CL2487.Contig1_Ip-T;CL2487.Contig2_Ip-T;CL2487.Contig3_Ip-T;CL2487.Contig4_Ip-T;CL2487.Contig5_Ip-T;CL275.Contig1_Ip-T;CL275.Contig2_Ip-T;CL275.Contig3_Ip-T;CL275.Contig4_Ip-T;CL2…
Dopaminergic synapse	ko04728	177	CL1163.Contig1_Ip-T;CL126.Contig10_Ip-T;CL126.Contig11_Ip-T;CL126.Contig12_Ip-T;CL126.Contig13_Ip-T;CL126.Contig14_Ip-T;CL126.Contig15_Ip-T;CL126.Contig16_Ip-T;CL126.Contig17_Ip-T;CL126.Contig18_Ip-T;CL126.Contig19_Ip-T;CL126.Contig1_Ip-T;CL126.Contig20_Ip-T;CL126.Contig21_Ip-T;CL126.Contig22_Ip-T;CL126.Contig23_Ip-T;CL126.Contig24_Ip-T;CL126.Contig25_Ip-T;CL126.Contig26_Ip-T;CL126.Contig27_Ip-T;…
Cholinergic synapse	ko04725	176	CL126.Contig10_Ip-T;CL126.Contig11_Ip-T;CL126.Contig12_Ip-T;CL126.Contig13_Ip-T;CL126.Contig14_Ip-T;CL126.Contig15_Ip-T;CL126.Contig16_Ip-T;CL126.Contig17_Ip-T;CL126.Contig18_Ip-T;CL126.Contig19_Ip-T;CL126.Contig1_Ip-T;CL126.Contig20_Ip-T;CL126.Contig21_Ip-T;CL126.Contig22_Ip-T;CL126.Contig23_Ip-T;CL126.Contig24_Ip-T;CL126.Contig25_Ip-T;CL126.Contig26_Ip-T;CL126.Contig27_Ip-T;CL126.Contig2_Ip-T;C…
Parkinson's disease	ko05012	175	CL1437.Contig1_Ip-T;CL1437.Contig2_Ip-T;CL1604.Contig3_Ip-T;CL177.Contig1_Ip-T;CL2003.Contig1_Ip-T;CL2640.Contig1_Ip-T;CL2640.Contig2_Ip-T;CL2778.Contig1_Ip-T;CL2778.Contig2_Ip-T;CL2778.Contig3_Ip-T;CL3143.Contig1_Ip-T;CL3143.Contig2_Ip-T;CL3255.Contig1_Ip-T;CL3358.Contig1_Ip-T;CL4143.Contig1_Ip-T;CL4143.Contig2_Ip-T;CL4143.Contig3_Ip-T;CL4663.Contig1_Ip-T;CL4696.Contig1_Ip-T;CL4696.Contig2_Ip-T;…
Lysine degradation	ko00310	175	CL1074.Contig1_Ip-T;CL1074.Contig2_Ip-T;CL1373.Contig3_Ip-T;CL1492.Contig1_Ip-T;CL1528.Contig1_Ip-T;CL1528.Contig2_Ip-T;CL1542.Contig3_Ip-T;CL1903.Contig3_Ip-T;CL2890.Contig1_Ip-T;CL2890.Contig2_Ip-T;CL3096.Contig1_Ip-T;CL3096.Contig2_Ip-T;CL3096.Contig3_Ip-T;CL3369.Contig1_Ip-T;CL3369.Contig2_Ip-T;CL3398.Contig1_Ip-T;CL3398.Contig2_Ip-T;CL3497.Contig1_Ip-T;CL3497.Contig2_Ip-T;CL3710.Contig1_Ip-T…
Retinol metabolism	ko00830	172	CL1006.Contig1_Ip-T;CL1006.Contig2_Ip-T;CL1117.Contig1_Ip-T;CL1414.Contig10_Ip-T;CL1414.Contig11_Ip-T;CL1414.Contig12_Ip-T;CL1414.Contig13_Ip-T;CL1414.Contig14_Ip-T;CL1414.Contig15_Ip-T;CL1414.Contig2_Ip-T;CL1414.Contig4_Ip-T;CL1414.Contig5_Ip-T;CL1414.Contig6_Ip-T;CL1414.Contig9_Ip-T;CL1889.Contig1_Ip-T;CL1967.Contig1_Ip-T;CL1967.Contig3_Ip-T;CL1967.Contig4_Ip-T;CL2419.Contig1_Ip-T;CL2419.Contig…
Cell adhesion molecules (CAMs)	ko04514	170	CL1101.Contig1_Ip-T;CL1101.Contig2_Ip-T;CL1499.Contig1_Ip-T;CL1513.Contig1_Ip-T;CL1513.Contig2_Ip-T;CL1513.Contig3_Ip-T;CL1513.Contig4_Ip-T;CL1592.Contig2_Ip-T;CL2073.Contig1_Ip-T;CL2297.Contig1_Ip-T;CL2331.Contig1_Ip-T;CL2639.Contig2_Ip-T;CL2887.Contig2_Ip-T;CL2887.Contig3_Ip-T;CL2887.Contig4_Ip-T;CL2887.Contig5_Ip-T;CL3467.Contig2_Ip-T;CL3467.Contig3_Ip-T;CL396.Contig1_Ip-T;CL4043.Contig1_Ip-T;…
Ribosome biogenesis in eukaryotes	ko03008	170	CL1016.Contig1_Ip-T;CL1163.Contig1_Ip-T;CL1163.Contig2_Ip-T;CL1296.Contig1_Ip-T;CL1296.Contig2_Ip-T;CL1463.Contig2_Ip-T;CL1635.Contig1_Ip-T;CL1669.Contig1_Ip-T;CL1669.Contig2_Ip-T;CL180.Contig1_Ip-T;CL180.Contig2_Ip-T;CL2344.Contig1_Ip-T;CL2344.Contig2_Ip-T;CL2609.Contig1_Ip-T;CL2609.Contig2_Ip-T;CL2687.Contig1_Ip-T;CL2687.Contig2_Ip-T;CL2687.Contig3_Ip-T;CL2687.Contig4_Ip-T;CL3625.Contig1_Ip-T;C…
Amino sugar and nucleotide sugar metabolism	ko00520	169	CL1190.Contig1_Ip-T;CL1441.Contig1_Ip-T;CL1441.Contig2_Ip-T;CL1441.Contig3_Ip-T;CL1441.Contig4_Ip-T;CL1559.Contig1_Ip-T;CL1559.Contig2_Ip-T;CL1559.Contig3_Ip-T;CL1559.Contig4_Ip-T;CL1559.Contig5_Ip-T;CL1882.Contig2_Ip-T;CL1934.Contig1_Ip-T;CL1934.Contig2_Ip-T;CL2124.Contig1_Ip-T;CL2124.Contig2_Ip-T;CL2124.Contig3_Ip-T;CL223.Contig1_Ip-T;CL2422.Contig1_Ip-T;CL2912.Contig1_Ip-T;CL2912.Contig2_Ip-T;…
NF-kappa B signaling pathway	ko04064	166	CL1037.Contig1_Ip-T;CL1037.Contig2_Ip-T;CL120.Contig2_Ip-T;CL1230.Contig1_Ip-T;CL1230.Contig2_Ip-T;CL1233.Contig2_Ip-T;CL1233.Contig3_Ip-T;CL1314.Contig1_Ip-T;CL1427.Contig10_Ip-T;CL1427.Contig11_Ip-T;CL1427.Contig1_Ip-T;CL1427.Contig2_Ip-T;CL1427.Contig4_Ip-T;CL1427.Contig5_Ip-T;CL1427.Contig6_Ip-T;CL1427.Contig7_Ip-T;CL1427.Contig8_Ip-T;CL1427.Contig9_Ip-T;CL1843.Contig1_Ip-T;CL1843.Contig2_Ip-…
Leukocyte transendothelial migration	ko04670	165	CL110.Contig4_Ip-T;CL1751.Contig1_Ip-T;CL1751.Contig2_Ip-T;CL1751.Contig3_Ip-T;CL1751.Contig4_Ip-T;CL1775.Contig1_Ip-T;CL1775.Contig2_Ip-T;CL1775.Contig3_Ip-T;CL1775.Contig4_Ip-T;CL1775.Contig5_Ip-T;CL1775.Contig6_Ip-T;CL1993.Contig1_Ip-T;CL1993.Contig2_Ip-T;CL2073.Contig1_Ip-T;CL288.Contig1_Ip-T;CL288.Contig2_Ip-T;CL3456.Contig1_Ip-T;CL3456.Contig2_Ip-T;CL3456.Contig3_Ip-T;CL3685.Contig1_Ip-T;CL…
Basal transcription factors	ko03022	164	CL1122.Contig11_Ip-T;CL1122.Contig7_Ip-T;CL1300.Contig1_Ip-T;CL1300.Contig2_Ip-T;CL1481.Contig1_Ip-T;CL1481.Contig2_Ip-T;CL1481.Contig3_Ip-T;CL1481.Contig4_Ip-T;CL1481.Contig5_Ip-T;CL1481.Contig6_Ip-T;CL1481.Contig7_Ip-T;CL1481.Contig8_Ip-T;CL1883.Contig1_Ip-T;CL1883.Contig2_Ip-T;CL1883.Contig3_Ip-T;CL1883.Contig4_Ip-T;CL1883.Contig5_Ip-T;CL1883.Contig6_Ip-T;CL1883.Contig7_Ip-T;CL1883.Contig8_Ip-…
Gastric acid secretion	ko04971	162	CL126.Contig10_Ip-T;CL126.Contig11_Ip-T;CL126.Contig12_Ip-T;CL126.Contig13_Ip-T;CL126.Contig14_Ip-T;CL126.Contig15_Ip-T;CL126.Contig16_Ip-T;CL126.Contig17_Ip-T;CL126.Contig18_Ip-T;CL126.Contig19_Ip-T;CL126.Contig1_Ip-T;CL126.Contig20_Ip-T;CL126.Contig21_Ip-T;CL126.Contig22_Ip-T;CL126.Contig23_Ip-T;CL126.Contig24_Ip-T;CL126.Contig25_Ip-T;CL126.Contig26_Ip-T;CL126.Contig27_Ip-T;CL126.Contig2_Ip-T;C…
GnRH signaling pathway	ko04912	161	CL115.Contig1_Ip-T;CL126.Contig10_Ip-T;CL126.Contig11_Ip-T;CL126.Contig12_Ip-T;CL126.Contig13_Ip-T;CL126.Contig14_Ip-T;CL126.Contig15_Ip-T;CL126.Contig16_Ip-T;CL126.Contig17_Ip-T;CL126.Contig18_Ip-T;CL126.Contig19_Ip-T;CL126.Contig1_Ip-T;CL126.Contig20_Ip-T;CL126.Contig21_Ip-T;CL126.Contig22_Ip-T;CL126.Contig23_Ip-T;CL126.Contig24_Ip-T;CL126.Contig25_Ip-T;CL126.Contig26_Ip-T;CL126.Contig27_Ip-T;C…
Oxidative phosphorylation	ko00190	161	CL1437.Contig1_Ip-T;CL1437.Contig2_Ip-T;CL1913.Contig1_Ip-T;CL1913.Contig2_Ip-T;CL1913.Contig3_Ip-T;CL1913.Contig4_Ip-T;CL2250.Contig1_Ip-T;CL2250.Contig2_Ip-T;CL3255.Contig1_Ip-T;CL4143.Contig1_Ip-T;CL4143.Contig2_Ip-T;CL4143.Contig3_Ip-T;CL4538.Contig1_Ip-T;CL4538.Contig2_Ip-T;CL4706.Contig1_Ip-T;CL4706.Contig2_Ip-T;CL4750.Contig1_Ip-T;CL4750.Contig2_Ip-T;CL4760.Contig1_Ip-T;CL4831.Contig1_Ip-T…
Alcoholism	ko05034	160	CL1381.Contig1_Ip-T;CL1381.Contig2_Ip-T;CL1604.Contig3_Ip-T;CL177.Contig1_Ip-T;CL2118.Contig1_Ip-T;CL2118.Contig2_Ip-T;CL2392.Contig1_Ip-T;CL2640.Contig1_Ip-T;CL2640.Contig2_Ip-T;CL2665.Contig1_Ip-T;CL2665.Contig2_Ip-T;CL2734.Contig1_Ip-T;CL2734.Contig2_Ip-T;CL275.Contig1_Ip-T;CL275.Contig2_Ip-T;CL275.Contig3_Ip-T;CL275.Contig4_Ip-T;CL275.Contig5_Ip-T;CL2778.Contig1_Ip-T;CL2778.Contig2_Ip-T;CL277…
Osteoclast differentiation	ko04380	159	CL1037.Contig1_Ip-T;CL1037.Contig2_Ip-T;CL120.Contig2_Ip-T;CL1230.Contig1_Ip-T;CL1230.Contig2_Ip-T;CL1233.Contig2_Ip-T;CL1233.Contig3_Ip-T;CL1248.Contig1_Ip-T;CL1248.Contig2_Ip-T;CL1248.Contig3_Ip-T;CL1248.Contig4_Ip-T;CL1314.Contig1_Ip-T;CL1348.Contig1_Ip-T;CL1348.Contig2_Ip-T;CL1427.Contig10_Ip-T;CL1427.Contig11_Ip-T;CL1427.Contig1_Ip-T;CL1427.Contig2_Ip-T;CL1427.Contig4_Ip-T;CL1427.Contig5_Ip-…
RNA degradation	ko03018	159	CL1217.Contig1_Ip-T;CL1217.Contig2_Ip-T;CL1749.Contig1_Ip-T;CL1749.Contig2_Ip-T;CL2213.Contig1_Ip-T;CL2213.Contig2_Ip-T;CL2213.Contig3_Ip-T;CL2213.Contig4_Ip-T;CL2214.Contig1_Ip-T;CL232.Contig1_Ip-T;CL232.Contig2_Ip-T;CL232.Contig3_Ip-T;CL2634.Contig1_Ip-T;CL2634.Contig2_Ip-T;CL2762.Contig1_Ip-T;CL2762.Contig2_Ip-T;CL3283.Contig2_Ip-T;CL3349.Contig1_Ip-T;CL4035.Contig1_Ip-T;CL4035.Contig2_Ip-T;CL…
Serotonergic synapse	ko04726	158	CL1122.Contig11_Ip-T;CL1122.Contig12_Ip-T;CL1122.Contig13_Ip-T;CL1122.Contig14_Ip-T;CL1122.Contig15_Ip-T;CL1122.Contig16_Ip-T;CL1122.Contig1_Ip-T;CL1122.Contig2_Ip-T;CL1122.Contig3_Ip-T;CL1122.Contig4_Ip-T;CL1122.Contig5_Ip-T;CL1122.Contig7_Ip-T;CL1122.Contig8_Ip-T;CL1122.Contig9_Ip-T;CL1443.Contig2_Ip-T;CL1443.Contig3_Ip-T;CL1604.Contig3_Ip-T;CL177.Contig1_Ip-T;CL2118.Contig1_Ip-T;CL2118.Contig2…
Chagas disease (American trypanosomiasis)	ko05142	157	CL120.Contig2_Ip-T;CL1230.Contig1_Ip-T;CL1230.Contig2_Ip-T;CL1233.Contig2_Ip-T;CL1233.Contig3_Ip-T;CL1314.Contig1_Ip-T;CL1348.Contig1_Ip-T;CL1348.Contig2_Ip-T;CL1427.Contig10_Ip-T;CL1427.Contig11_Ip-T;CL1427.Contig1_Ip-T;CL1427.Contig2_Ip-T;CL1427.Contig4_Ip-T;CL1427.Contig5_Ip-T;CL1427.Contig6_Ip-T;CL1427.Contig7_Ip-T;CL1427.Contig8_Ip-T;CL1427.Contig9_Ip-T;CL1838.Contig1_Ip-T;CL1843.Contig1_Ip-…
Complement and coagulation cascades	ko04610	157	CL1109.Contig1_Ip-T;CL1266.Contig1_Ip-T;CL1266.Contig2_Ip-T;CL1266.Contig3_Ip-T;CL1338.Contig1_Ip-T;CL1634.Contig1_Ip-T;CL1634.Contig2_Ip-T;CL1838.Contig1_Ip-T;CL2105.Contig1_Ip-T;CL2105.Contig2_Ip-T;CL2105.Contig3_Ip-T;CL2105.Contig4_Ip-T;CL2105.Contig5_Ip-T;CL2105.Contig6_Ip-T;CL2182.Contig1_Ip-T;CL2447.Contig3_Ip-T;CL2450.Contig1_Ip-T;CL2450.Contig2_Ip-T;CL2603.Contig1_Ip-T;CL2942.Contig2_Ip-T…
Fanconi anemia pathway	ko03460	155	CL2347.Contig1_Ip-T;CL2469.Contig1_Ip-T;CL2469.Contig2_Ip-T;CL2602.Contig1_Ip-T;CL272.Contig1_Ip-T;CL272.Contig2_Ip-T;CL3336.Contig1_Ip-T;CL3336.Contig2_Ip-T;CL3542.Contig1_Ip-T;CL3832.Contig1_Ip-T;CL3832.Contig2_Ip-T;CL3844.Contig1_Ip-T;CL3844.Contig2_Ip-T;CL4088.Contig1_Ip-T;CL4091.Contig1_Ip-T;CL4167.Contig1_Ip-T;CL4167.Contig2_Ip-T;CL4255.Contig2_Ip-T;CL4871.Contig1_Ip-T;CL4871.Contig2_Ip-T;C…
Phosphatidylinositol signaling system	ko04070	155	CL115.Contig1_Ip-T;CL1153.Contig1_Ip-T;CL1153.Contig2_Ip-T;CL1153.Contig3_Ip-T;CL1527.Contig1_Ip-T;CL1527.Contig2_Ip-T;CL1579.Contig1_Ip-T;CL1579.Contig2_Ip-T;CL1993.Contig1_Ip-T;CL1993.Contig2_Ip-T;CL2074.Contig1_Ip-T;CL2074.Contig2_Ip-T;CL2185.Contig1_Ip-T;CL2185.Contig2_Ip-T;CL2185.Contig3_Ip-T;CL2353.Contig1_Ip-T;CL2353.Contig2_Ip-T;CL2392.Contig1_Ip-T;CL2499.Contig1_Ip-T;CL2734.Contig1_Ip-T;…
Arachidonic acid metabolism	ko00590	154	CL1117.Contig1_Ip-T;CL1389.Contig1_Ip-T;CL1389.Contig2_Ip-T;CL1389.Contig3_Ip-T;CL1389.Contig4_Ip-T;CL1414.Contig10_Ip-T;CL1414.Contig11_Ip-T;CL1414.Contig12_Ip-T;CL1414.Contig13_Ip-T;CL1414.Contig14_Ip-T;CL1414.Contig15_Ip-T;CL1414.Contig2_Ip-T;CL1414.Contig3_Ip-T;CL1414.Contig4_Ip-T;CL1414.Contig5_Ip-T;CL1414.Contig6_Ip-T;CL1414.Contig7_Ip-T;CL1414.Contig9_Ip-T;CL1443.Contig2_Ip-T;CL1443.Contig…
Amyotrophic lateral sclerosis (ALS)	ko05014	154	CL1604.Contig3_Ip-T;CL1676.Contig3_Ip-T;CL1676.Contig4_Ip-T;CL1693.Contig1_Ip-T;CL1693.Contig2_Ip-T;CL1760.Contig1_Ip-T;CL1760.Contig2_Ip-T;CL1760.Contig3_Ip-T;CL179.Contig4_Ip-T;CL2003.Contig1_Ip-T;CL2088.Contig1_Ip-T;CL2090.Contig1_Ip-T;CL2090.Contig2_Ip-T;CL2315.Contig1_Ip-T;CL2373.Contig1_Ip-T;CL2373.Contig2_Ip-T;CL3072.Contig1_Ip-T;CL3072.Contig2_Ip-T;CL3249.Contig2_Ip-T;CL3249.Contig3_Ip-T;…
Toll-like receptor signaling pathway	ko04620	153	CL1037.Contig1_Ip-T;CL1037.Contig2_Ip-T;CL120.Contig2_Ip-T;CL1230.Contig1_Ip-T;CL1230.Contig2_Ip-T;CL1233.Contig2_Ip-T;CL1233.Contig3_Ip-T;CL1314.Contig1_Ip-T;CL1348.Contig1_Ip-T;CL1348.Contig2_Ip-T;CL1427.Contig10_Ip-T;CL1427.Contig11_Ip-T;CL1427.Contig1_Ip-T;CL1427.Contig2_Ip-T;CL1427.Contig4_Ip-T;CL1427.Contig5_Ip-T;CL1427.Contig6_Ip-T;CL1427.Contig7_Ip-T;CL1427.Contig8_Ip-T;CL1427.Contig9_Ip-…
Linoleic acid metabolism	ko00591	150	CL1006.Contig1_Ip-T;CL1006.Contig2_Ip-T;CL1117.Contig1_Ip-T;CL1414.Contig10_Ip-T;CL1414.Contig11_Ip-T;CL1414.Contig12_Ip-T;CL1414.Contig13_Ip-T;CL1414.Contig14_Ip-T;CL1414.Contig15_Ip-T;CL1414.Contig2_Ip-T;CL1414.Contig4_Ip-T;CL1414.Contig5_Ip-T;CL1414.Contig6_Ip-T;CL1414.Contig9_Ip-T;CL1443.Contig2_Ip-T;CL1443.Contig3_Ip-T;CL1889.Contig1_Ip-T;CL1967.Contig1_Ip-T;CL1967.Contig3_Ip-T;CL1967.Contig…
Dorso-ventral axis formation	ko04320	149	CL1127.Contig1_Ip-T;CL1127.Contig2_Ip-T;CL1127.Contig3_Ip-T;CL1127.Contig4_Ip-T;CL1127.Contig5_Ip-T;CL1127.Contig6_Ip-T;CL1381.Contig1_Ip-T;CL1381.Contig2_Ip-T;CL1481.Contig1_Ip-T;CL1481.Contig2_Ip-T;CL1481.Contig3_Ip-T;CL1481.Contig5_Ip-T;CL1644.Contig1_Ip-T;CL1644.Contig2_Ip-T;CL2385.Contig1_Ip-T;CL2385.Contig2_Ip-T;CL2753.Contig1_Ip-T;CL2753.Contig2_Ip-T;CL3061.Contig1_Ip-T;CL3061.Contig2_Ip-T…
Cardiac muscle contraction	ko04260	148	CL1437.Contig1_Ip-T;CL1437.Contig2_Ip-T;CL1730.Contig2_Ip-T;CL2230.Contig1_Ip-T;CL2230.Contig2_Ip-T;CL2230.Contig3_Ip-T;CL2527.Contig1_Ip-T;CL2527.Contig2_Ip-T;CL2527.Contig3_Ip-T;CL2527.Contig4_Ip-T;CL2527.Contig5_Ip-T;CL2527.Contig7_Ip-T;CL2626.Contig1_Ip-T;CL3132.Contig1_Ip-T;CL3132.Contig2_Ip-T;CL3200.Contig1_Ip-T;CL3200.Contig2_Ip-T;CL3255.Contig1_Ip-T;CL3278.Contig1_Ip-T;CL3278.Contig2_Ip-T…
Legionellosis	ko05134	143	CL103.Contig1_Ip-T;CL103.Contig2_Ip-T;CL103.Contig3_Ip-T;CL103.Contig4_Ip-T;CL1036.Contig1_Ip-T;CL1358.Contig1_Ip-T;CL1358.Contig2_Ip-T;CL1503.Contig1_Ip-T;CL1518.Contig1_Ip-T;CL1518.Contig2_Ip-T;CL1604.Contig3_Ip-T;CL1616.Contig1_Ip-T;CL1838.Contig1_Ip-T;CL2003.Contig1_Ip-T;CL219.Contig1_Ip-T;CL219.Contig2_Ip-T;CL2535.Contig1_Ip-T;CL2678.Contig1_Ip-T;CL2678.Contig2_Ip-T;CL2942.Contig2_Ip-T;CL316…
Glutamatergic synapse	ko04724	142	CL1443.Contig2_Ip-T;CL1443.Contig3_Ip-T;CL1604.Contig3_Ip-T;CL2118.Contig1_Ip-T;CL2118.Contig2_Ip-T;CL2509.Contig1_Ip-T;CL2509.Contig2_Ip-T;CL2691.Contig1_Ip-T;CL2691.Contig2_Ip-T;CL2986.Contig2_Ip-T;CL3224.Contig1_Ip-T;CL3224.Contig2_Ip-T;CL3224.Contig3_Ip-T;CL3234.Contig2_Ip-T;CL3561.Contig1_Ip-T;CL3561.Contig2_Ip-T;CL3672.Contig1_Ip-T;CL3672.Contig2_Ip-T;CL3999.Contig1_Ip-T;CL3999.Contig2_Ip-T…
ErbB signaling pathway	ko04012	141	CL1202.Contig4_Ip-T;CL1202.Contig5_Ip-T;CL126.Contig10_Ip-T;CL126.Contig11_Ip-T;CL126.Contig12_Ip-T;CL126.Contig13_Ip-T;CL126.Contig14_Ip-T;CL126.Contig15_Ip-T;CL126.Contig16_Ip-T;CL126.Contig17_Ip-T;CL126.Contig18_Ip-T;CL126.Contig19_Ip-T;CL126.Contig1_Ip-T;CL126.Contig20_Ip-T;CL126.Contig21_Ip-T;CL126.Contig22_Ip-T;CL126.Contig23_Ip-T;CL126.Contig24_Ip-T;CL126.Contig25_Ip-T;CL126.Contig26_Ip-T;…
Pertussis	ko05133	140	CL120.Contig2_Ip-T;CL1230.Contig1_Ip-T;CL1230.Contig2_Ip-T;CL1233.Contig2_Ip-T;CL1233.Contig3_Ip-T;CL1314.Contig1_Ip-T;CL1427.Contig10_Ip-T;CL1427.Contig11_Ip-T;CL1427.Contig1_Ip-T;CL1427.Contig2_Ip-T;CL1427.Contig4_Ip-T;CL1427.Contig5_Ip-T;CL1427.Contig6_Ip-T;CL1427.Contig7_Ip-T;CL1427.Contig8_Ip-T;CL1427.Contig9_Ip-T;CL1838.Contig1_Ip-T;CL1843.Contig1_Ip-T;CL1843.Contig2_Ip-T;CL2056.Contig1_Ip-…
Glutathione metabolism	ko00480	137	CL1893.Contig1_Ip-T;CL1893.Contig2_Ip-T;CL2088.Contig1_Ip-T;CL2308.Contig1_Ip-T;CL2487.Contig1_Ip-T;CL2487.Contig2_Ip-T;CL2487.Contig3_Ip-T;CL2487.Contig4_Ip-T;CL2487.Contig5_Ip-T;CL252.Contig1_Ip-T;CL252.Contig2_Ip-T;CL252.Contig3_Ip-T;CL252.Contig4_Ip-T;CL2661.Contig1_Ip-T;CL2661.Contig2_Ip-T;CL2661.Contig3_Ip-T;CL2662.Contig1_Ip-T;CL3013.Contig1_Ip-T;CL3013.Contig2_Ip-T;CL3226.Contig1_Ip-T;CL3…
TGF-beta signaling pathway	ko04350	135	CL1203.Contig1_Ip-T;CL1203.Contig2_Ip-T;CL1238.Contig1_Ip-T;CL1238.Contig2_Ip-T;CL1238.Contig3_Ip-T;CL1238.Contig4_Ip-T;CL1238.Contig5_Ip-T;CL1238.Contig6_Ip-T;CL1238.Contig7_Ip-T;CL1238.Contig8_Ip-T;CL1352.Contig1_Ip-T;CL1352.Contig2_Ip-T;CL1558.Contig1_Ip-T;CL1576.Contig1_Ip-T;CL1576.Contig2_Ip-T;CL191.Contig15_Ip-T;CL2043.Contig1_Ip-T;CL2043.Contig2_Ip-T;CL2752.Contig1_Ip-T;CL2808.Contig1_Ip-T…
Vitamin digestion and absorption	ko04977	134	CL1014.Contig1_Ip-T;CL1014.Contig2_Ip-T;CL1479.Contig1_Ip-T;CL1479.Contig2_Ip-T;CL1479.Contig3_Ip-T;CL172.Contig1_Ip-T;CL1983.Contig1_Ip-T;CL2161.Contig1_Ip-T;CL2161.Contig2_Ip-T;CL2161.Contig3_Ip-T;CL2161.Contig4_Ip-T;CL2921.Contig1_Ip-T;CL2921.Contig2_Ip-T;CL3687.Contig1_Ip-T;CL3980.Contig1_Ip-T;CL4040.Contig1_Ip-T;CL4040.Contig2_Ip-T;CL4195.Contig1_Ip-T;CL4195.Contig2_Ip-T;CL4322.Contig1_Ip-T;…
Glycosaminoglycan biosynthesis - heparan sulfate	ko00534	130	CL1016.Contig1_Ip-T;CL1398.Contig1_Ip-T;CL1425.Contig1_Ip-T;CL1425.Contig2_Ip-T;CL1425.Contig3_Ip-T;CL1425.Contig4_Ip-T;CL1425.Contig5_Ip-T;CL1425.Contig6_Ip-T;CL1504.Contig1_Ip-T;CL1593.Contig1_Ip-T;CL1593.Contig2_Ip-T;CL2174.Contig1_Ip-T;CL2174.Contig2_Ip-T;CL2494.Contig1_Ip-T;CL2494.Contig2_Ip-T;CL2703.Contig1_Ip-T;CL310.Contig1_Ip-T;CL310.Contig2_Ip-T;CL3301.Contig2_Ip-T;CL3326.Contig1_Ip-T;C…
Adipocytokine signaling pathway	ko04920	129	CL1295.Contig1_Ip-T;CL1295.Contig2_Ip-T;CL1348.Contig1_Ip-T;CL1348.Contig2_Ip-T;CL1583.Contig1_Ip-T;CL1851.Contig1_Ip-T;CL2056.Contig1_Ip-T;CL2056.Contig2_Ip-T;CL2116.Contig1_Ip-T;CL2116.Contig2_Ip-T;CL2116.Contig3_Ip-T;CL2116.Contig4_Ip-T;CL2697.Contig1_Ip-T;CL2697.Contig2_Ip-T;CL2697.Contig3_Ip-T;CL2697.Contig4_Ip-T;CL2725.Contig1_Ip-T;CL2972.Contig1_Ip-T;CL3109.Contig1_Ip-T;CL3109.Contig2_Ip-T…
Prion diseases	ko05020	129	CL1036.Contig1_Ip-T;CL1358.Contig1_Ip-T;CL1358.Contig2_Ip-T;CL1518.Contig1_Ip-T;CL1518.Contig2_Ip-T;CL2090.Contig1_Ip-T;CL2090.Contig2_Ip-T;CL2118.Contig1_Ip-T;CL2118.Contig2_Ip-T;CL2535.Contig1_Ip-T;CL2678.Contig1_Ip-T;CL2678.Contig2_Ip-T;CL2753.Contig1_Ip-T;CL2753.Contig2_Ip-T;CL3396.Contig1_Ip-T;CL3587.Contig1_Ip-T;CL3587.Contig2_Ip-T;CL3811.Contig1_Ip-T;CL3974.Contig1_Ip-T;CL4219.Contig1_Ip-T…
NOD-like receptor signaling pathway	ko04621	128	CL1037.Contig1_Ip-T;CL1037.Contig2_Ip-T;CL120.Contig2_Ip-T;CL1230.Contig1_Ip-T;CL1230.Contig2_Ip-T;CL1233.Contig2_Ip-T;CL1233.Contig3_Ip-T;CL1314.Contig1_Ip-T;CL1427.Contig10_Ip-T;CL1427.Contig11_Ip-T;CL1427.Contig1_Ip-T;CL1427.Contig2_Ip-T;CL1427.Contig4_Ip-T;CL1427.Contig5_Ip-T;CL1427.Contig6_Ip-T;CL1427.Contig7_Ip-T;CL1427.Contig8_Ip-T;CL1427.Contig9_Ip-T;CL1692.Contig1_Ip-T;CL1843.Contig1_Ip-…
Tyrosine metabolism	ko00350	128	CL1185.Contig1_Ip-T;CL1185.Contig2_Ip-T;CL1185.Contig3_Ip-T;CL1185.Contig4_Ip-T;CL1261.Contig2_Ip-T;CL1341.Contig1_Ip-T;CL1341.Contig2_Ip-T;CL1771.Contig1_Ip-T;CL1771.Contig2_Ip-T;CL2390.Contig1_Ip-T;CL2390.Contig2_Ip-T;CL2390.Contig3_Ip-T;CL241.Contig1_Ip-T;CL241.Contig2_Ip-T;CL241.Contig3_Ip-T;CL2640.Contig1_Ip-T;CL2640.Contig2_Ip-T;CL2668.Contig1_Ip-T;CL2783.Contig1_Ip-T;CL2783.Contig2_Ip-T;CL…
Inositol phosphate metabolism	ko00562	124	CL115.Contig1_Ip-T;CL1153.Contig1_Ip-T;CL1153.Contig2_Ip-T;CL1153.Contig3_Ip-T;CL1527.Contig1_Ip-T;CL1527.Contig2_Ip-T;CL1579.Contig1_Ip-T;CL1579.Contig2_Ip-T;CL2074.Contig1_Ip-T;CL2074.Contig2_Ip-T;CL2185.Contig1_Ip-T;CL2185.Contig2_Ip-T;CL2185.Contig3_Ip-T;CL2353.Contig1_Ip-T;CL2353.Contig2_Ip-T;CL2499.Contig1_Ip-T;CL2610.Contig1_Ip-T;CL2831.Contig1_Ip-T;CL2831.Contig2_Ip-T;CL2936.Contig1_Ip-T;…
Arginine and proline metabolism	ko00330	122	CL1692.Contig1_Ip-T;CL1986.Contig1_Ip-T;CL1986.Contig2_Ip-T;CL3226.Contig1_Ip-T;CL3226.Contig2_Ip-T;CL3363.Contig1_Ip-T;CL3363.Contig2_Ip-T;CL3817.Contig1_Ip-T;CL3817.Contig2_Ip-T;CL4593.Contig1_Ip-T;CL4593.Contig2_Ip-T;CL511.Contig1_Ip-T;CL511.Contig2_Ip-T;CL5209.Contig1_Ip-T;CL5494.Contig1_Ip-T;CL5494.Contig2_Ip-T;CL5494.Contig3_Ip-T;CL5494.Contig4_Ip-T;CL5494.Contig5_Ip-T;CL5494.Contig6_Ip-T;C…
Renal cell carcinoma	ko05211	121	CL1202.Contig4_Ip-T;CL1202.Contig5_Ip-T;CL1348.Contig1_Ip-T;CL1348.Contig2_Ip-T;CL1381.Contig1_Ip-T;CL1381.Contig2_Ip-T;CL1993.Contig1_Ip-T;CL1993.Contig2_Ip-T;CL2637.Contig1_Ip-T;CL2637.Contig2_Ip-T;CL2808.Contig1_Ip-T;CL3740.Contig1_Ip-T;CL3740.Contig2_Ip-T;CL4207.Contig1_Ip-T;CL4207.Contig2_Ip-T;CL4207.Contig3_Ip-T;CL4207.Contig4_Ip-T;CL4424.Contig1_Ip-T;CL4518.Contig1_Ip-T;CL4518.Contig2_Ip-T…
Gap junction	ko04540	121	CL1122.Contig11_Ip-T;CL1122.Contig12_Ip-T;CL1122.Contig13_Ip-T;CL1122.Contig14_Ip-T;CL1122.Contig15_Ip-T;CL1122.Contig16_Ip-T;CL1122.Contig1_Ip-T;CL1122.Contig2_Ip-T;CL1122.Contig3_Ip-T;CL1122.Contig4_Ip-T;CL1122.Contig5_Ip-T;CL1122.Contig7_Ip-T;CL1122.Contig8_Ip-T;CL1122.Contig9_Ip-T;CL115.Contig1_Ip-T;CL1381.Contig1_Ip-T;CL1381.Contig2_Ip-T;CL2118.Contig1_Ip-T;CL2118.Contig2_Ip-T;CL2273.Contig1…
Long-term potentiation	ko04720	121	CL126.Contig10_Ip-T;CL126.Contig11_Ip-T;CL126.Contig12_Ip-T;CL126.Contig13_Ip-T;CL126.Contig14_Ip-T;CL126.Contig15_Ip-T;CL126.Contig16_Ip-T;CL126.Contig17_Ip-T;CL126.Contig18_Ip-T;CL126.Contig19_Ip-T;CL126.Contig1_Ip-T;CL126.Contig20_Ip-T;CL126.Contig21_Ip-T;CL126.Contig22_Ip-T;CL126.Contig23_Ip-T;CL126.Contig24_Ip-T;CL126.Contig25_Ip-T;CL126.Contig26_Ip-T;CL126.Contig27_Ip-T;CL126.Contig2_Ip-T;C…
Amphetamine addiction	ko05031	120	CL126.Contig10_Ip-T;CL126.Contig11_Ip-T;CL126.Contig12_Ip-T;CL126.Contig13_Ip-T;CL126.Contig14_Ip-T;CL126.Contig15_Ip-T;CL126.Contig16_Ip-T;CL126.Contig17_Ip-T;CL126.Contig18_Ip-T;CL126.Contig19_Ip-T;CL126.Contig1_Ip-T;CL126.Contig20_Ip-T;CL126.Contig21_Ip-T;CL126.Contig22_Ip-T;CL126.Contig23_Ip-T;CL126.Contig24_Ip-T;CL126.Contig25_Ip-T;CL126.Contig26_Ip-T;CL126.Contig27_Ip-T;CL126.Contig2_Ip-T;C…
Colorectal cancer	ko05210	119	CL1238.Contig1_Ip-T;CL1238.Contig2_Ip-T;CL1238.Contig3_Ip-T;CL1238.Contig4_Ip-T;CL1238.Contig5_Ip-T;CL1238.Contig6_Ip-T;CL1238.Contig7_Ip-T;CL1238.Contig8_Ip-T;CL1348.Contig1_Ip-T;CL1348.Contig2_Ip-T;CL1993.Contig1_Ip-T;CL1993.Contig2_Ip-T;CL2056.Contig1_Ip-T;CL2056.Contig2_Ip-T;CL2057.Contig1_Ip-T;CL2057.Contig2_Ip-T;CL3230.Contig1_Ip-T;CL3230.Contig2_Ip-T;CL3623.Contig1_Ip-T;CL3623.Contig2_Ip-T…
RIG-I-like receptor signaling pathway	ko04622	118	CL120.Contig2_Ip-T;CL1230.Contig1_Ip-T;CL1230.Contig2_Ip-T;CL1233.Contig2_Ip-T;CL1233.Contig3_Ip-T;CL1248.Contig1_Ip-T;CL1248.Contig2_Ip-T;CL1248.Contig3_Ip-T;CL1248.Contig4_Ip-T;CL1314.Contig1_Ip-T;CL1427.Contig10_Ip-T;CL1427.Contig11_Ip-T;CL1427.Contig1_Ip-T;CL1427.Contig2_Ip-T;CL1427.Contig4_Ip-T;CL1427.Contig5_Ip-T;CL1427.Contig6_Ip-T;CL1427.Contig7_Ip-T;CL1427.Contig8_Ip-T;CL1427.Contig9_Ip-…
Glioma	ko05214	116	CL126.Contig10_Ip-T;CL126.Contig11_Ip-T;CL126.Contig12_Ip-T;CL126.Contig13_Ip-T;CL126.Contig14_Ip-T;CL126.Contig15_Ip-T;CL126.Contig16_Ip-T;CL126.Contig17_Ip-T;CL126.Contig18_Ip-T;CL126.Contig19_Ip-T;CL126.Contig1_Ip-T;CL126.Contig20_Ip-T;CL126.Contig21_Ip-T;CL126.Contig22_Ip-T;CL126.Contig23_Ip-T;CL126.Contig24_Ip-T;CL126.Contig25_Ip-T;CL126.Contig26_Ip-T;CL126.Contig27_Ip-T;CL126.Contig2_Ip-T;C…
Jak-STAT signaling pathway	ko04630	116	CL1348.Contig1_Ip-T;CL1348.Contig2_Ip-T;CL1381.Contig1_Ip-T;CL1381.Contig2_Ip-T;CL1542.Contig3_Ip-T;CL1993.Contig1_Ip-T;CL1993.Contig2_Ip-T;CL236.Contig2_Ip-T;CL236.Contig3_Ip-T;CL236.Contig4_Ip-T;CL2373.Contig1_Ip-T;CL2390.Contig1_Ip-T;CL2390.Contig2_Ip-T;CL2390.Contig3_Ip-T;CL241.Contig1_Ip-T;CL241.Contig2_Ip-T;CL241.Contig3_Ip-T;CL2668.Contig1_Ip-T;CL2808.Contig1_Ip-T;CL2874.Contig1_Ip-T;CL291…
GABAergic synapse	ko04727	113	CL1604.Contig3_Ip-T;CL1990.Contig7_Ip-T;CL2118.Contig1_Ip-T;CL2118.Contig2_Ip-T;CL2950.Contig1_Ip-T;CL2950.Contig2_Ip-T;CL3234.Contig1_Ip-T;CL3234.Contig2_Ip-T;CL3587.Contig1_Ip-T;CL3587.Contig2_Ip-T;CL3741.Contig1_Ip-T;CL3741.Contig2_Ip-T;CL3852.Contig1_Ip-T;CL3852.Contig2_Ip-T;CL3999.Contig1_Ip-T;CL3999.Contig2_Ip-T;CL4491.Contig1_Ip-T;CL4491.Contig2_Ip-T;CL4650.Contig1_Ip-T;CL4650.Contig2_Ip-T…
Retrograde endocannabinoid signaling	ko04723	111	CL1604.Contig3_Ip-T;CL1986.Contig1_Ip-T;CL1986.Contig2_Ip-T;CL1990.Contig7_Ip-T;CL2056.Contig1_Ip-T;CL2056.Contig2_Ip-T;CL2118.Contig1_Ip-T;CL2118.Contig2_Ip-T;CL3234.Contig1_Ip-T;CL3234.Contig2_Ip-T;CL3741.Contig1_Ip-T;CL3741.Contig2_Ip-T;CL3852.Contig1_Ip-T;CL3852.Contig2_Ip-T;CL3999.Contig1_Ip-T;CL3999.Contig2_Ip-T;CL4491.Contig1_Ip-T;CL4491.Contig2_Ip-T;CL4890.Contig2_Ip-T;CL5073.Contig1_Ip-T…
Basal cell carcinoma	ko05217	111	CL1009.Contig1_Ip-T;CL1036.Contig1_Ip-T;CL1676.Contig2_Ip-T;CL1676.Contig3_Ip-T;CL1676.Contig4_Ip-T;CL1676.Contig5_Ip-T;CL1676.Contig6_Ip-T;CL2057.Contig1_Ip-T;CL2057.Contig2_Ip-T;CL2065.Contig1_Ip-T;CL213.Contig5_Ip-T;CL213.Contig6_Ip-T;CL2271.Contig1_Ip-T;CL238.Contig1_Ip-T;CL2549.Contig1_Ip-T;CL2549.Contig2_Ip-T;CL2734.Contig1_Ip-T;CL2734.Contig2_Ip-T;CL3002.Contig2_Ip-T;CL3363.Contig3_Ip-T;CL…
Ribosome	ko03010	111	CL1574.Contig1_Ip-T;CL1574.Contig2_Ip-T;CL1661.Contig1_Ip-T;CL1661.Contig2_Ip-T;CL181.Contig1_Ip-T;CL181.Contig2_Ip-T;CL2450.Contig1_Ip-T;CL2450.Contig2_Ip-T;CL2994.Contig1_Ip-T;CL2994.Contig2_Ip-T;CL326.Contig1_Ip-T;CL326.Contig2_Ip-T;CL326.Contig3_Ip-T;CL383.Contig1_Ip-T;CL383.Contig2_Ip-T;CL411.Contig1_Ip-T;CL411.Contig2_Ip-T;CL4314.Contig2_Ip-T;CL4812.Contig1_Ip-T;CL5348.Contig1_Ip-T;CL5348.C…
Antigen processing and presentation	ko04612	111	CL1036.Contig1_Ip-T;CL1358.Contig1_Ip-T;CL1358.Contig2_Ip-T;CL1518.Contig1_Ip-T;CL1518.Contig2_Ip-T;CL218.Contig1_Ip-T;CL2535.Contig1_Ip-T;CL2678.Contig1_Ip-T;CL2678.Contig2_Ip-T;CL275.Contig1_Ip-T;CL275.Contig2_Ip-T;CL275.Contig3_Ip-T;CL275.Contig4_Ip-T;CL275.Contig5_Ip-T;CL2938.Contig1_Ip-T;CL2938.Contig2_Ip-T;CL2938.Contig3_Ip-T;CL3691.Contig1_Ip-T;CL3811.Contig1_Ip-T;CL556.Contig1_Ip-T;CL556.…
PPAR signaling pathway	ko03320	110	CL1295.Contig1_Ip-T;CL1295.Contig2_Ip-T;CL1502.Contig1_Ip-T;CL1502.Contig2_Ip-T;CL1502.Contig3_Ip-T;CL1502.Contig4_Ip-T;CL1502.Contig5_Ip-T;CL1502.Contig6_Ip-T;CL1502.Contig7_Ip-T;CL1502.Contig8_Ip-T;CL184.Contig1_Ip-T;CL184.Contig2_Ip-T;CL184.Contig3_Ip-T;CL184.Contig4_Ip-T;CL184.Contig5_Ip-T;CL184.Contig6_Ip-T;CL184.Contig7_Ip-T;CL2116.Contig1_Ip-T;CL2116.Contig2_Ip-T;CL2116.Contig3_Ip-T;CL2116…
Chronic myeloid leukemia	ko05220	110	CL1238.Contig1_Ip-T;CL1238.Contig2_Ip-T;CL1238.Contig3_Ip-T;CL1238.Contig4_Ip-T;CL1238.Contig5_Ip-T;CL1238.Contig6_Ip-T;CL1238.Contig7_Ip-T;CL1238.Contig8_Ip-T;CL1260.Contig4_Ip-T;CL1322.Contig1_Ip-T;CL1322.Contig2_Ip-T;CL1348.Contig1_Ip-T;CL1348.Contig2_Ip-T;CL1381.Contig1_Ip-T;CL1381.Contig2_Ip-T;CL1542.Contig3_Ip-T;CL1993.Contig1_Ip-T;CL1993.Contig2_Ip-T;CL2373.Contig1_Ip-T;CL2375.Contig1_Ip-T…
VEGF signaling pathway	ko04370	109	CL1348.Contig1_Ip-T;CL1348.Contig2_Ip-T;CL1443.Contig2_Ip-T;CL1443.Contig3_Ip-T;CL1993.Contig1_Ip-T;CL1993.Contig2_Ip-T;CL2365.Contig1_Ip-T;CL2365.Contig2_Ip-T;CL3224.Contig1_Ip-T;CL3224.Contig2_Ip-T;CL3224.Contig3_Ip-T;CL3498.Contig1_Ip-T;CL3498.Contig2_Ip-T;CL3498.Contig4_Ip-T;CL3587.Contig1_Ip-T;CL3587.Contig2_Ip-T;CL441.Contig1_Ip-T;CL4696.Contig1_Ip-T;CL4696.Contig2_Ip-T;CL5265.Contig1_Ip-T;…
Notch signaling pathway	ko04330	108	CL1146.Contig1_Ip-T;CL1146.Contig2_Ip-T;CL1146.Contig3_Ip-T;CL1676.Contig2_Ip-T;CL1676.Contig3_Ip-T;CL1676.Contig4_Ip-T;CL1676.Contig5_Ip-T;CL1676.Contig6_Ip-T;CL2393.Contig1_Ip-T;CL2393.Contig2_Ip-T;CL2393.Contig3_Ip-T;CL2753.Contig1_Ip-T;CL2753.Contig2_Ip-T;CL2808.Contig1_Ip-T;CL3359.Contig1_Ip-T;CL3359.Contig2_Ip-T;CL3396.Contig1_Ip-T;CL4268.Contig1_Ip-T;CL4268.Contig2_Ip-T;CL4518.Contig1_Ip-T…
Leishmaniasis	ko05140	106	CL1037.Contig1_Ip-T;CL1037.Contig2_Ip-T;CL120.Contig2_Ip-T;CL1230.Contig1_Ip-T;CL1230.Contig2_Ip-T;CL1233.Contig2_Ip-T;CL1233.Contig3_Ip-T;CL1314.Contig1_Ip-T;CL1427.Contig10_Ip-T;CL1427.Contig11_Ip-T;CL1427.Contig1_Ip-T;CL1427.Contig2_Ip-T;CL1427.Contig4_Ip-T;CL1427.Contig5_Ip-T;CL1427.Contig6_Ip-T;CL1427.Contig7_Ip-T;CL1427.Contig8_Ip-T;CL1427.Contig9_Ip-T;CL1838.Contig1_Ip-T;CL1843.Contig1_Ip-…
Morphine addiction	ko05032	106	CL1592.Contig2_Ip-T;CL1604.Contig3_Ip-T;CL1605.Contig1_Ip-T;CL1605.Contig2_Ip-T;CL1990.Contig7_Ip-T;CL2118.Contig1_Ip-T;CL2118.Contig2_Ip-T;CL3234.Contig1_Ip-T;CL3234.Contig2_Ip-T;CL3561.Contig1_Ip-T;CL3561.Contig2_Ip-T;CL3741.Contig1_Ip-T;CL3741.Contig2_Ip-T;CL3852.Contig1_Ip-T;CL3852.Contig2_Ip-T;CL396.Contig1_Ip-T;CL3999.Contig1_Ip-T;CL3999.Contig2_Ip-T;CL4491.Contig1_Ip-T;CL4491.Contig2_Ip-T;…
Cytokine-cytokine receptor interaction	ko04060	106	CL1352.Contig1_Ip-T;CL1352.Contig2_Ip-T;CL1627.Contig1_Ip-T;CL191.Contig15_Ip-T;CL2390.Contig1_Ip-T;CL2390.Contig2_Ip-T;CL2390.Contig3_Ip-T;CL241.Contig1_Ip-T;CL241.Contig2_Ip-T;CL241.Contig3_Ip-T;CL2668.Contig1_Ip-T;CL2752.Contig1_Ip-T;CL2874.Contig1_Ip-T;CL2912.Contig1_Ip-T;CL2912.Contig2_Ip-T;CL3061.Contig1_Ip-T;CL3061.Contig2_Ip-T;CL3151.Contig1_Ip-T;CL3615.Contig3_Ip-T;CL3932.Contig1_Ip-T;CL…
mTOR signaling pathway	ko04150	105	CL1348.Contig1_Ip-T;CL1348.Contig2_Ip-T;CL1409.Contig1_Ip-T;CL1409.Contig2_Ip-T;CL1828.Contig1_Ip-T;CL1828.Contig2_Ip-T;CL1897.Contig1_Ip-T;CL1993.Contig1_Ip-T;CL1993.Contig2_Ip-T;CL3470.Contig1_Ip-T;CL3470.Contig2_Ip-T;CL3987.Contig1_Ip-T;CL3987.Contig2_Ip-T;CL4207.Contig1_Ip-T;CL4207.Contig2_Ip-T;CL4207.Contig3_Ip-T;CL4207.Contig4_Ip-T;CL441.Contig1_Ip-T;CL4622.Contig1_Ip-T;CL4622.Contig2_Ip-T;…
B cell receptor signaling pathway	ko04662	105	CL1348.Contig1_Ip-T;CL1348.Contig2_Ip-T;CL1381.Contig1_Ip-T;CL1381.Contig2_Ip-T;CL1592.Contig2_Ip-T;CL1851.Contig1_Ip-T;CL1993.Contig1_Ip-T;CL1993.Contig2_Ip-T;CL3740.Contig1_Ip-T;CL3740.Contig2_Ip-T;CL396.Contig1_Ip-T;CL4939.Contig1_Ip-T;CL5240.Contig1_Ip-T;CL5240.Contig2_Ip-T;CL6250.Contig1_Ip-T;CL6764.Contig1_Ip-T;CL6764.Contig2_Ip-T;CL7265.Contig1_Ip-T;CL7470.Contig1_Ip-T;CL7470.Contig2_Ip-T;…
Tryptophan metabolism	ko00380	104	CL1261.Contig1_Ip-T;CL1261.Contig3_Ip-T;CL1261.Contig4_Ip-T;CL1261.Contig5_Ip-T;CL1261.Contig6_Ip-T;CL1986.Contig1_Ip-T;CL1986.Contig2_Ip-T;CL2485.Contig1_Ip-T;CL3634.Contig1_Ip-T;CL3634.Contig2_Ip-T;CL3634.Contig3_Ip-T;CL3819.Contig1_Ip-T;CL3819.Contig2_Ip-T;CL4580.Contig1_Ip-T;CL4580.Contig2_Ip-T;CL4587.Contig1_Ip-T;CL4777.Contig1_Ip-T;CL4777.Contig2_Ip-T;CL4924.Contig1_Ip-T;CL4924.Contig2_Ip-T…
Glycerolipid metabolism	ko00561	104	CL1624.Contig1_Ip-T;CL1805.Contig1_Ip-T;CL2093.Contig1_Ip-T;CL2545.Contig1_Ip-T;CL2545.Contig2_Ip-T;CL2545.Contig3_Ip-T;CL2545.Contig4_Ip-T;CL2584.Contig1_Ip-T;CL2584.Contig2_Ip-T;CL2825.Contig1_Ip-T;CL3687.Contig1_Ip-T;CL4194.Contig1_Ip-T;CL4194.Contig2_Ip-T;CL4198.Contig1_Ip-T;CL4198.Contig2_Ip-T;CL4198.Contig3_Ip-T;CL4198.Contig4_Ip-T;CL4198.Contig5_Ip-T;CL4198.Contig6_Ip-T;CL4198.Contig7_Ip-T…
p53 signaling pathway	ko04115	103	CL1604.Contig3_Ip-T;CL2003.Contig1_Ip-T;CL2204.Contig1_Ip-T;CL2273.Contig1_Ip-T;CL2273.Contig2_Ip-T;CL2273.Contig3_Ip-T;CL2375.Contig1_Ip-T;CL2375.Contig2_Ip-T;CL4192.Contig1_Ip-T;CL4615.Contig1_Ip-T;CL4615.Contig2_Ip-T;CL4696.Contig1_Ip-T;CL4696.Contig2_Ip-T;CL4762.Contig1_Ip-T;CL4762.Contig2_Ip-T;CL4790.Contig1_Ip-T;CL4790.Contig2_Ip-T;CL4873.Contig1_Ip-T;CL4873.Contig2_Ip-T;CL5033.Contig1_Ip-T…
Pancreatic cancer	ko05212	102	CL1238.Contig1_Ip-T;CL1238.Contig2_Ip-T;CL1238.Contig3_Ip-T;CL1238.Contig4_Ip-T;CL1238.Contig5_Ip-T;CL1238.Contig6_Ip-T;CL1238.Contig7_Ip-T;CL1238.Contig8_Ip-T;CL1322.Contig1_Ip-T;CL1322.Contig2_Ip-T;CL1348.Contig1_Ip-T;CL1348.Contig2_Ip-T;CL1993.Contig1_Ip-T;CL1993.Contig2_Ip-T;CL2056.Contig1_Ip-T;CL2056.Contig2_Ip-T;CL2691.Contig1_Ip-T;CL2691.Contig2_Ip-T;CL2843.Contig1_Ip-T;CL3061.Contig1_Ip-T…
Terpenoid backbone biosynthesis	ko00900	101	CL1285.Contig1_Ip-T;CL1373.Contig2_Ip-T;CL1373.Contig3_Ip-T;CL1373.Contig4_Ip-T;CL1613.Contig1_Ip-T;CL1613.Contig2_Ip-T;CL1625.Contig1_Ip-T;CL2738.Contig1_Ip-T;CL2738.Contig2_Ip-T;CL2738.Contig3_Ip-T;CL2738.Contig4_Ip-T;CL3124.Contig1_Ip-T;CL3174.Contig5_Ip-T;CL3590.Contig1_Ip-T;CL374.Contig1_Ip-T;CL3849.Contig1_Ip-T;CL3849.Contig2_Ip-T;CL4355.Contig1_Ip-T;CL439.Contig1_Ip-T;CL439.Contig2_Ip-T;CL…
Pyruvate metabolism	ko00620	101	CL1110.Contig1_Ip-T;CL1110.Contig2_Ip-T;CL1295.Contig1_Ip-T;CL1295.Contig2_Ip-T;CL2394.Contig1_Ip-T;CL2394.Contig2_Ip-T;CL2394.Contig3_Ip-T;CL2394.Contig4_Ip-T;CL302.Contig1_Ip-T;CL302.Contig2_Ip-T;CL3099.Contig1_Ip-T;CL3099.Contig2_Ip-T;CL3109.Contig1_Ip-T;CL3109.Contig2_Ip-T;CL3205.Contig1_Ip-T;CL3205.Contig2_Ip-T;CL3205.Contig3_Ip-T;CL3205.Contig4_Ip-T;CL3599.Contig1_Ip-T;CL3599.Contig2_Ip-T;C…
Hematopoietic cell lineage	ko04640	99	CL1475.Contig1_Ip-T;CL1592.Contig2_Ip-T;CL2073.Contig1_Ip-T;CL2390.Contig1_Ip-T;CL2390.Contig2_Ip-T;CL2390.Contig3_Ip-T;CL241.Contig1_Ip-T;CL241.Contig2_Ip-T;CL241.Contig3_Ip-T;CL2668.Contig1_Ip-T;CL2874.Contig1_Ip-T;CL2912.Contig1_Ip-T;CL2912.Contig2_Ip-T;CL3932.Contig1_Ip-T;CL396.Contig1_Ip-T;CL5436.Contig1_Ip-T;CL5436.Contig2_Ip-T;CL6473.Contig1_Ip-T;CL695.Contig3_Ip-T;CL695.Contig6_Ip-T;CL695…
Epithelial cell signaling in Helicobacter pylori infection	ko05120	98	CL1202.Contig4_Ip-T;CL1202.Contig5_Ip-T;CL2056.Contig1_Ip-T;CL2056.Contig2_Ip-T;CL2163.Contig1_Ip-T;CL2163.Contig2_Ip-T;CL2212.Contig1_Ip-T;CL2250.Contig1_Ip-T;CL2250.Contig2_Ip-T;CL2637.Contig1_Ip-T;CL2637.Contig2_Ip-T;CL3061.Contig1_Ip-T;CL3061.Contig2_Ip-T;CL3587.Contig1_Ip-T;CL3587.Contig2_Ip-T;CL3841.Contig1_Ip-T;CL3841.Contig2_Ip-T;CL3841.Contig3_Ip-T;CL4712.Contig1_Ip-T;CL4760.Contig1_Ip-T…
Apoptosis	ko04210	98	CL1107.Contig2_Ip-T;CL1107.Contig3_Ip-T;CL1348.Contig1_Ip-T;CL1348.Contig2_Ip-T;CL1604.Contig3_Ip-T;CL1993.Contig1_Ip-T;CL1993.Contig2_Ip-T;CL2003.Contig1_Ip-T;CL2118.Contig1_Ip-T;CL2118.Contig2_Ip-T;CL219.Contig1_Ip-T;CL219.Contig2_Ip-T;CL2725.Contig1_Ip-T;CL3167.Contig1_Ip-T;CL3232.Contig1_Ip-T;CL3232.Contig2_Ip-T;CL3750.Contig1_Ip-T;CL402.Contig2_Ip-T;CL4065.Contig1_Ip-T;CL4696.Contig1_Ip-T;CL…
Synaptic vesicle cycle	ko04721	97	CL177.Contig1_Ip-T;CL2250.Contig1_Ip-T;CL2250.Contig2_Ip-T;CL2778.Contig1_Ip-T;CL2778.Contig2_Ip-T;CL2778.Contig3_Ip-T;CL3234.Contig1_Ip-T;CL3234.Contig2_Ip-T;CL3864.Contig1_Ip-T;CL3864.Contig2_Ip-T;CL4760.Contig1_Ip-T;CL4831.Contig1_Ip-T;CL5567.Contig1_Ip-T;CL5567.Contig2_Ip-T;CL5567.Contig3_Ip-T;CL5567.Contig4_Ip-T;CL6517.Contig1_Ip-T;CL6517.Contig2_Ip-T;CL6606.Contig1_Ip-T;CL6606.Contig2_Ip-T;…
Phototransduction - fly	ko04745	92	CL126.Contig10_Ip-T;CL126.Contig11_Ip-T;CL126.Contig12_Ip-T;CL126.Contig13_Ip-T;CL126.Contig14_Ip-T;CL126.Contig15_Ip-T;CL126.Contig16_Ip-T;CL126.Contig17_Ip-T;CL126.Contig18_Ip-T;CL126.Contig19_Ip-T;CL126.Contig1_Ip-T;CL126.Contig20_Ip-T;CL126.Contig21_Ip-T;CL126.Contig22_Ip-T;CL126.Contig23_Ip-T;CL126.Contig24_Ip-T;CL126.Contig25_Ip-T;CL126.Contig26_Ip-T;CL126.Contig27_Ip-T;CL126.Contig2_Ip-T;C…
Arrhythmogenic right ventricular cardiomyopathy (ARVC)	ko05412	92	CL1751.Contig1_Ip-T;CL1751.Contig2_Ip-T;CL1751.Contig3_Ip-T;CL1751.Contig4_Ip-T;CL2073.Contig1_Ip-T;CL2286.Contig3_Ip-T;CL2851.Contig1_Ip-T;CL3278.Contig1_Ip-T;CL3456.Contig1_Ip-T;CL3456.Contig2_Ip-T;CL3456.Contig3_Ip-T;CL3707.Contig1_Ip-T;CL3707.Contig2_Ip-T;CL3891.Contig1_Ip-T;CL3891.Contig2_Ip-T;CL3891.Contig3_Ip-T;CL4214.Contig1_Ip-T;CL4214.Contig2_Ip-T;CL4214.Contig3_Ip-T;CL4274.Contig1_Ip-T…
Nucleotide excision repair	ko03420	91	CL1692.Contig1_Ip-T;CL1707.Contig1_Ip-T;CL1707.Contig2_Ip-T;CL2306.Contig1_Ip-T;CL2306.Contig2_Ip-T;CL2557.Contig1_Ip-T;CL2557.Contig2_Ip-T;CL3125.Contig1_Ip-T;CL3125.Contig2_Ip-T;CL3256.Contig1_Ip-T;CL3832.Contig1_Ip-T;CL3832.Contig2_Ip-T;CL4088.Contig1_Ip-T;CL461.Contig1_Ip-T;CL461.Contig2_Ip-T;CL461.Contig3_Ip-T;CL4762.Contig1_Ip-T;CL4762.Contig2_Ip-T;CL5627.Contig1_Ip-T;Unigene12303_Ip-T;Unig…
Mineral absorption	ko04978	90	CL1170.Contig2_Ip-T;CL1628.Contig4_Ip-T;CL1628.Contig5_Ip-T;CL1649.Contig2_Ip-T;CL172.Contig1_Ip-T;CL1915.Contig1_Ip-T;CL1915.Contig2_Ip-T;CL1915.Contig3_Ip-T;CL1915.Contig4_Ip-T;CL1915.Contig5_Ip-T;CL1915.Contig6_Ip-T;CL1915.Contig7_Ip-T;CL1915.Contig8_Ip-T;CL2230.Contig1_Ip-T;CL2230.Contig2_Ip-T;CL2230.Contig3_Ip-T;CL2602.Contig1_Ip-T;CL3711.Contig1_Ip-T;CL3926.Contig1_Ip-T;CL3926.Contig2_Ip-T;…
Fc epsilon RI signaling pathway	ko04664	90	CL1348.Contig1_Ip-T;CL1348.Contig2_Ip-T;CL1381.Contig1_Ip-T;CL1381.Contig2_Ip-T;CL1443.Contig2_Ip-T;CL1443.Contig3_Ip-T;CL1993.Contig1_Ip-T;CL1993.Contig2_Ip-T;CL2056.Contig1_Ip-T;CL2056.Contig2_Ip-T;CL2697.Contig1_Ip-T;CL2697.Contig2_Ip-T;CL2697.Contig3_Ip-T;CL2697.Contig4_Ip-T;CL3072.Contig1_Ip-T;CL3072.Contig2_Ip-T;CL3224.Contig1_Ip-T;CL3224.Contig2_Ip-T;CL3224.Contig3_Ip-T;CL3587.Contig1_Ip-T…
Fat digestion and absorption	ko04975	88	CL1443.Contig2_Ip-T;CL1443.Contig3_Ip-T;CL1624.Contig1_Ip-T;CL2093.Contig1_Ip-T;CL3224.Contig1_Ip-T;CL3224.Contig2_Ip-T;CL3224.Contig3_Ip-T;CL3687.Contig1_Ip-T;CL3714.Contig1_Ip-T;CL3714.Contig2_Ip-T;CL4194.Contig2_Ip-T;CL4580.Contig1_Ip-T;CL4580.Contig2_Ip-T;CL4902.Contig1_Ip-T;CL4902.Contig2_Ip-T;CL4902.Contig3_Ip-T;CL4916.Contig2_Ip-T;CL5050.Contig1_Ip-T;CL5050.Contig2_Ip-T;CL5264.Contig1_Ip-T…
Insect hormone biosynthesis	ko00981	87	CL1051.Contig2_Ip-T;CL1543.Contig1_Ip-T;CL1663.Contig1_Ip-T;CL1932.Contig1_Ip-T;CL2282.Contig1_Ip-T;CL2326.Contig10_Ip-T;CL2326.Contig11_Ip-T;CL2326.Contig1_Ip-T;CL2326.Contig2_Ip-T;CL2326.Contig3_Ip-T;CL2326.Contig4_Ip-T;CL2326.Contig5_Ip-T;CL2326.Contig6_Ip-T;CL2326.Contig7_Ip-T;CL2326.Contig8_Ip-T;CL2326.Contig9_Ip-T;CL2485.Contig1_Ip-T;CL2717.Contig2_Ip-T;CL3127.Contig1_Ip-T;CL3127.Contig2_Ip…
Aminoacyl-tRNA biosynthesis	ko00970	87	CL1971.Contig1_Ip-T;CL1972.Contig1_Ip-T;CL1972.Contig2_Ip-T;CL2103.Contig1_Ip-T;CL2432.Contig1_Ip-T;CL2432.Contig2_Ip-T;CL3005.Contig1_Ip-T;CL3005.Contig2_Ip-T;CL3005.Contig3_Ip-T;CL3005.Contig4_Ip-T;CL3112.Contig1_Ip-T;CL3112.Contig2_Ip-T;CL3418.Contig1_Ip-T;CL3572.Contig1_Ip-T;CL4052.Contig1_Ip-T;CL4052.Contig2_Ip-T;CL4256.Contig1_Ip-T;CL4256.Contig2_Ip-T;CL6292.Contig1_Ip-T;CL6292.Contig2_Ip-T…
Olfactory transduction	ko04740	86	CL126.Contig10_Ip-T;CL126.Contig11_Ip-T;CL126.Contig12_Ip-T;CL126.Contig13_Ip-T;CL126.Contig14_Ip-T;CL126.Contig15_Ip-T;CL126.Contig16_Ip-T;CL126.Contig17_Ip-T;CL126.Contig18_Ip-T;CL126.Contig19_Ip-T;CL126.Contig1_Ip-T;CL126.Contig20_Ip-T;CL126.Contig21_Ip-T;CL126.Contig22_Ip-T;CL126.Contig23_Ip-T;CL126.Contig24_Ip-T;CL126.Contig25_Ip-T;CL126.Contig26_Ip-T;CL126.Contig27_Ip-T;CL126.Contig2_Ip-T;C…
Hedgehog signaling pathway	ko04340	86	CL1008.Contig1_Ip-T;CL1040.Contig1_Ip-T;CL1040.Contig2_Ip-T;CL1352.Contig1_Ip-T;CL1352.Contig2_Ip-T;CL1440.Contig5_Ip-T;CL2118.Contig1_Ip-T;CL2118.Contig2_Ip-T;CL2256.Contig1_Ip-T;CL2256.Contig2_Ip-T;CL2271.Contig1_Ip-T;CL2549.Contig1_Ip-T;CL2549.Contig2_Ip-T;CL2752.Contig1_Ip-T;CL3615.Contig3_Ip-T;CL3848.Contig1_Ip-T;CL3848.Contig2_Ip-T;CL3848.Contig3_Ip-T;CL4248.Contig1_Ip-T;CL4511.Contig1_Ip-T…
Glycine, serine and threonine metabolism	ko00260	85	CL1622.Contig1_Ip-T;CL1622.Contig2_Ip-T;CL2938.Contig2_Ip-T;CL32.Contig1_Ip-T;CL4198.Contig1_Ip-T;CL4198.Contig2_Ip-T;CL4198.Contig3_Ip-T;CL4198.Contig4_Ip-T;CL4198.Contig5_Ip-T;CL4198.Contig6_Ip-T;CL4198.Contig7_Ip-T;CL4550.Contig1_Ip-T;CL4550.Contig2_Ip-T;CL5194.Contig1_Ip-T;CL5194.Contig2_Ip-T;CL5209.Contig1_Ip-T;CL5618.Contig1_Ip-T;CL5618.Contig2_Ip-T;CL5654.Contig1_Ip-T;CL5654.Contig2_Ip-T;C…
Valine, leucine and isoleucine degradation	ko00280	85	CL2859.Contig1_Ip-T;CL2859.Contig2_Ip-T;CL2859.Contig3_Ip-T;CL2859.Contig4_Ip-T;CL3074.Contig1_Ip-T;CL362.Contig1_Ip-T;CL362.Contig2_Ip-T;CL3651.Contig1_Ip-T;CL3651.Contig2_Ip-T;CL3770.Contig1_Ip-T;CL3770.Contig2_Ip-T;CL4122.Contig1_Ip-T;CL4280.Contig1_Ip-T;CL4280.Contig2_Ip-T;CL4580.Contig1_Ip-T;CL4580.Contig2_Ip-T;CL5266.Contig1_Ip-T;CL5266.Contig2_Ip-T;CL5266.Contig3_Ip-T;CL5290.Contig1_Ip-T;C…
Staphylococcus aureus infection	ko05150	84	CL1499.Contig1_Ip-T;CL1513.Contig1_Ip-T;CL1513.Contig2_Ip-T;CL1513.Contig3_Ip-T;CL1513.Contig4_Ip-T;CL1583.Contig2_Ip-T;CL1583.Contig3_Ip-T;CL1838.Contig1_Ip-T;CL191.Contig15_Ip-T;CL2070.Contig1_Ip-T;CL2942.Contig2_Ip-T;CL3467.Contig1_Ip-T;CL3467.Contig3_Ip-T;CL3467.Contig4_Ip-T;CL3667.Contig1_Ip-T;CL3667.Contig2_Ip-T;CL3667.Contig3_Ip-T;CL4744.Contig2_Ip-T;CL5203.Contig1_Ip-T;CL5203.Contig2_Ip-T…
Fatty acid metabolism	ko00071	82	CL2116.Contig1_Ip-T;CL2116.Contig2_Ip-T;CL2116.Contig3_Ip-T;CL2116.Contig4_Ip-T;CL2859.Contig1_Ip-T;CL2859.Contig2_Ip-T;CL2859.Contig3_Ip-T;CL2859.Contig4_Ip-T;CL2972.Contig1_Ip-T;CL362.Contig1_Ip-T;CL362.Contig2_Ip-T;CL3714.Contig1_Ip-T;CL4304.Contig1_Ip-T;CL4304.Contig2_Ip-T;CL4580.Contig1_Ip-T;CL4580.Contig2_Ip-T;CL4777.Contig1_Ip-T;CL480.Contig2_Ip-T;CL509.Contig1_Ip-T;CL5290.Contig1_Ip-T;CL5…
Endometrial cancer	ko05213	82	CL1348.Contig1_Ip-T;CL1348.Contig2_Ip-T;CL1381.Contig1_Ip-T;CL1381.Contig2_Ip-T;CL1993.Contig1_Ip-T;CL1993.Contig2_Ip-T;CL2057.Contig1_Ip-T;CL2057.Contig2_Ip-T;CL3061.Contig1_Ip-T;CL3061.Contig2_Ip-T;CL3470.Contig1_Ip-T;CL3470.Contig2_Ip-T;CL3675.Contig1_Ip-T;CL3709.Contig1_Ip-T;CL3709.Contig2_Ip-T;CL3740.Contig1_Ip-T;CL3740.Contig2_Ip-T;CL4274.Contig1_Ip-T;CL4274.Contig2_Ip-T;CL441.Contig1_Ip-T;…
Cytosolic DNA-sensing pathway	ko04623	81	CL1759.Contig1_Ip-T;CL1794.Contig1_Ip-T;CL1851.Contig1_Ip-T;CL2022.Contig1_Ip-T;CL2022.Contig2_Ip-T;CL2022.Contig3_Ip-T;CL2092.Contig1_Ip-T;CL2092.Contig2_Ip-T;CL2092.Contig3_Ip-T;CL3218.Contig2_Ip-T;CL3295.Contig1_Ip-T;CL3355.Contig1_Ip-T;CL3355.Contig2_Ip-T;CL3525.Contig1_Ip-T;CL3525.Contig2_Ip-T;CL4939.Contig1_Ip-T;CL5458.Contig1_Ip-T;CL5458.Contig2_Ip-T;CL6036.Contig1_Ip-T;CL6036.Contig2_Ip-T…
Phenylalanine metabolism	ko00360	81	CL1185.Contig1_Ip-T;CL1185.Contig2_Ip-T;CL1185.Contig3_Ip-T;CL1185.Contig4_Ip-T;CL1986.Contig1_Ip-T;CL1986.Contig2_Ip-T;CL2122.Contig1_Ip-T;CL241.Contig3_Ip-T;CL2668.Contig1_Ip-T;CL2938.Contig2_Ip-T;CL32.Contig1_Ip-T;CL480.Contig1_Ip-T;CL509.Contig1_Ip-T;CL509.Contig2_Ip-T;CL509.Contig3_Ip-T;CL509.Contig4_Ip-T;CL5200.Contig2_Ip-T;CL5200.Contig3_Ip-T;CL5209.Contig1_Ip-T;CL5486.Contig1_Ip-T;CL5486.…
Non-small cell lung cancer	ko05223	81	CL1322.Contig1_Ip-T;CL1322.Contig2_Ip-T;CL1348.Contig1_Ip-T;CL1348.Contig2_Ip-T;CL1381.Contig1_Ip-T;CL1381.Contig2_Ip-T;CL1993.Contig1_Ip-T;CL1993.Contig2_Ip-T;CL2537.Contig1_Ip-T;CL2537.Contig2_Ip-T;CL3061.Contig1_Ip-T;CL3061.Contig2_Ip-T;CL3470.Contig1_Ip-T;CL3470.Contig2_Ip-T;CL3740.Contig1_Ip-T;CL3740.Contig2_Ip-T;CL3747.Contig1_Ip-T;CL3747.Contig2_Ip-T;CL3747.Contig3_Ip-T;CL3747.Contig4_Ip-T…
Glycolysis / Gluconeogenesis	ko00010	80	CL1110.Contig1_Ip-T;CL1110.Contig2_Ip-T;CL1295.Contig1_Ip-T;CL1295.Contig2_Ip-T;CL2394.Contig1_Ip-T;CL2394.Contig2_Ip-T;CL2394.Contig3_Ip-T;CL2394.Contig4_Ip-T;CL2793.Contig1_Ip-T;CL3075.Contig1_Ip-T;CL3075.Contig2_Ip-T;CL3099.Contig1_Ip-T;CL3099.Contig2_Ip-T;CL32.Contig1_Ip-T;CL3599.Contig1_Ip-T;CL3599.Contig2_Ip-T;CL4133.Contig1_Ip-T;CL4133.Contig2_Ip-T;CL4284.Contig1_Ip-T;CL4284.Contig2_Ip-T;C…
DNA replication	ko03030	80	CL1226.Contig1_Ip-T;CL1226.Contig2_Ip-T;CL1599.Contig1_Ip-T;CL1599.Contig2_Ip-T;CL1707.Contig1_Ip-T;CL1707.Contig2_Ip-T;CL3198.Contig1_Ip-T;CL3198.Contig2_Ip-T;CL3198.Contig3_Ip-T;CL3509.Contig1_Ip-T;CL3509.Contig2_Ip-T;CL3832.Contig1_Ip-T;CL3832.Contig2_Ip-T;CL4088.Contig1_Ip-T;CL461.Contig1_Ip-T;CL461.Contig2_Ip-T;CL461.Contig3_Ip-T;CL551.Contig1_Ip-T;CL551.Contig2_Ip-T;CL5627.Contig1_Ip-T;CL59…
Primary immunodeficiency	ko05340	78	CL2297.Contig1_Ip-T;CL2331.Contig1_Ip-T;CL2639.Contig2_Ip-T;CL2887.Contig2_Ip-T;CL2887.Contig3_Ip-T;CL2887.Contig4_Ip-T;CL2887.Contig5_Ip-T;CL396.Contig1_Ip-T;CL4010.Contig1_Ip-T;CL4010.Contig2_Ip-T;CL4043.Contig1_Ip-T;CL4091.Contig1_Ip-T;CL4255.Contig1_Ip-T;CL4817.Contig1_Ip-T;CL522.Contig2_Ip-T;CL6012.Contig1_Ip-T;CL6012.Contig2_Ip-T;CL6943.Contig1_Ip-T;CL7667.Contig5_Ip-T;CL91.Contig1_Ip-T;CL9…
Natural killer cell mediated cytotoxicity	ko04650	78	CL1202.Contig4_Ip-T;CL1202.Contig5_Ip-T;CL1381.Contig1_Ip-T;CL1381.Contig2_Ip-T;CL1993.Contig1_Ip-T;CL1993.Contig2_Ip-T;CL2637.Contig1_Ip-T;CL2637.Contig2_Ip-T;CL3587.Contig1_Ip-T;CL3587.Contig2_Ip-T;CL3740.Contig1_Ip-T;CL3740.Contig2_Ip-T;CL5240.Contig1_Ip-T;CL5240.Contig2_Ip-T;CL5242.Contig1_Ip-T;CL5242.Contig2_Ip-T;CL6250.Contig1_Ip-T;CL6967.Contig1_Ip-T;CL6967.Contig2_Ip-T;CL7265.Contig1_Ip-T…
Glycosylphosphatidylinositol(GPI)-anchor biosynthesis	ko00563	78	CL191.Contig11_Ip-T;CL191.Contig14_Ip-T;CL191.Contig15_Ip-T;CL191.Contig3_Ip-T;CL191.Contig4_Ip-T;CL191.Contig5_Ip-T;CL191.Contig6_Ip-T;CL191.Contig9_Ip-T;CL2742.Contig1_Ip-T;CL2742.Contig2_Ip-T;CL2742.Contig3_Ip-T;CL2742.Contig4_Ip-T;CL311.Contig1_Ip-T;CL311.Contig2_Ip-T;CL4744.Contig2_Ip-T;CL476.Contig4_Ip-T;CL5722.Contig1_Ip-T;CL670.Contig2_Ip-T;Unigene11182_Ip-T;Unigene12657_Ip-T;Unigene12658…
Sphingolipid metabolism	ko00600	74	CL1075.Contig1_Ip-T;CL1624.Contig1_Ip-T;CL2072.Contig1_Ip-T;CL2145.Contig1_Ip-T;CL2145.Contig2_Ip-T;CL2213.Contig1_Ip-T;CL2213.Contig2_Ip-T;CL2213.Contig3_Ip-T;CL2213.Contig4_Ip-T;CL2246.Contig1_Ip-T;CL2246.Contig2_Ip-T;CL3570.Contig1_Ip-T;CL3570.Contig2_Ip-T;CL3570.Contig3_Ip-T;CL4000.Contig1_Ip-T;CL4000.Contig2_Ip-T;CL4000.Contig3_Ip-T;CL4000.Contig4_Ip-T;CL4000.Contig5_Ip-T;CL4062.Contig1_Ip-T…
Fatty acid elongation	ko00062	74	CL1129.Contig1_Ip-T;CL1129.Contig2_Ip-T;CL1129.Contig3_Ip-T;CL1129.Contig4_Ip-T;CL2110.Contig1_Ip-T;CL2802.Contig1_Ip-T;CL2802.Contig2_Ip-T;CL3136.Contig1_Ip-T;CL3136.Contig2_Ip-T;CL328.Contig1_Ip-T;CL328.Contig2_Ip-T;CL362.Contig1_Ip-T;CL362.Contig2_Ip-T;CL4180.Contig1_Ip-T;CL5290.Contig1_Ip-T;CL5561.Contig1_Ip-T;CL5881.Contig1_Ip-T;CL5906.Contig1_Ip-T;CL5925.Contig2_Ip-T;CL5938.Contig1_Ip-T;CL5…
Citrate cycle (TCA cycle)	ko00020	73	CL1240.Contig1_Ip-T;CL1240.Contig2_Ip-T;CL1295.Contig1_Ip-T;CL1295.Contig2_Ip-T;CL2394.Contig1_Ip-T;CL2394.Contig2_Ip-T;CL2394.Contig3_Ip-T;CL2394.Contig4_Ip-T;CL3099.Contig1_Ip-T;CL3099.Contig2_Ip-T;CL3369.Contig1_Ip-T;CL3369.Contig2_Ip-T;CL3599.Contig1_Ip-T;CL3599.Contig2_Ip-T;CL3819.Contig1_Ip-T;CL3819.Contig2_Ip-T;CL4047.Contig1_Ip-T;CL4047.Contig2_Ip-T;CL4750.Contig1_Ip-T;CL4750.Contig2_Ip-T…
Cocaine addiction	ko05030	70	CL177.Contig1_Ip-T;CL2118.Contig1_Ip-T;CL2118.Contig2_Ip-T;CL2640.Contig1_Ip-T;CL2640.Contig2_Ip-T;CL275.Contig1_Ip-T;CL275.Contig2_Ip-T;CL275.Contig3_Ip-T;CL275.Contig4_Ip-T;CL275.Contig5_Ip-T;CL2778.Contig1_Ip-T;CL2778.Contig2_Ip-T;CL2778.Contig3_Ip-T;CL3561.Contig1_Ip-T;CL3561.Contig2_Ip-T;CL3672.Contig1_Ip-T;CL3672.Contig2_Ip-T;CL3874.Contig1_Ip-T;CL3874.Contig2_Ip-T;CL4306.Contig1_Ip-T;CL430…
Acute myeloid leukemia	ko05221	69	CL1348.Contig1_Ip-T;CL1348.Contig2_Ip-T;CL1381.Contig1_Ip-T;CL1381.Contig2_Ip-T;CL1993.Contig1_Ip-T;CL1993.Contig2_Ip-T;CL2205.Contig1_Ip-T;CL2752.Contig1_Ip-T;CL2752.Contig2_Ip-T;CL3615.Contig3_Ip-T;CL3740.Contig1_Ip-T;CL3740.Contig2_Ip-T;CL4622.Contig1_Ip-T;CL4622.Contig2_Ip-T;CL4622.Contig3_Ip-T;CL4622.Contig4_Ip-T;CL4622.Contig5_Ip-T;CL4622.Contig6_Ip-T;CL6250.Contig1_Ip-T;CL849.Contig1_Ip-T;…
Galactose metabolism	ko00052	69	CL1506.Contig1_Ip-T;CL1506.Contig2_Ip-T;CL1934.Contig1_Ip-T;CL1934.Contig2_Ip-T;CL2145.Contig1_Ip-T;CL2145.Contig2_Ip-T;CL2602.Contig1_Ip-T;CL2912.Contig1_Ip-T;CL2912.Contig2_Ip-T;CL3021.Contig1_Ip-T;CL3021.Contig2_Ip-T;CL3075.Contig1_Ip-T;CL3075.Contig2_Ip-T;CL32.Contig1_Ip-T;CL3514.Contig1_Ip-T;CL3514.Contig2_Ip-T;CL4133.Contig1_Ip-T;CL4133.Contig2_Ip-T;CL4711.Contig1_Ip-T;CL4711.Contig2_Ip-T;C…
Starch and sucrose metabolism	ko00500	69	CL1070.Contig1_Ip-T;CL1070.Contig2_Ip-T;CL1070.Contig3_Ip-T;CL1438.Contig1_Ip-T;CL1450.Contig1_Ip-T;CL1450.Contig2_Ip-T;CL1934.Contig1_Ip-T;CL1934.Contig2_Ip-T;CL2602.Contig1_Ip-T;CL2990.Contig1_Ip-T;CL32.Contig1_Ip-T;CL369.Contig1_Ip-T;CL369.Contig2_Ip-T;CL4133.Contig1_Ip-T;CL4133.Contig2_Ip-T;CL4846.Contig1_Ip-T;CL4846.Contig2_Ip-T;CL5130.Contig1_Ip-T;CL5406.Contig1_Ip-T;CL5406.Contig2_Ip-T;CL5…
Carbohydrate digestion and absorption	ko04973	68	CL1348.Contig1_Ip-T;CL1348.Contig2_Ip-T;CL1649.Contig2_Ip-T;CL180.Contig1_Ip-T;CL180.Contig2_Ip-T;CL1993.Contig1_Ip-T;CL1993.Contig2_Ip-T;CL2230.Contig1_Ip-T;CL2230.Contig2_Ip-T;CL2230.Contig3_Ip-T;CL2602.Contig1_Ip-T;CL32.Contig1_Ip-T;CL3407.Contig1_Ip-T;CL3407.Contig2_Ip-T;CL369.Contig1_Ip-T;CL369.Contig2_Ip-T;CL3711.Contig1_Ip-T;CL5130.Contig1_Ip-T;CL5885.Contig1_Ip-T;CL5885.Contig2_Ip-T;CL623…
Propanoate metabolism	ko00640	67	CL1110.Contig1_Ip-T;CL1110.Contig2_Ip-T;CL1240.Contig1_Ip-T;CL1240.Contig2_Ip-T;CL2859.Contig1_Ip-T;CL2859.Contig2_Ip-T;CL2859.Contig3_Ip-T;CL2859.Contig4_Ip-T;CL3109.Contig1_Ip-T;CL3109.Contig2_Ip-T;CL3205.Contig1_Ip-T;CL3205.Contig2_Ip-T;CL3205.Contig3_Ip-T;CL3205.Contig4_Ip-T;CL4580.Contig1_Ip-T;CL4580.Contig2_Ip-T;CL5266.Contig1_Ip-T;CL5266.Contig2_Ip-T;CL5266.Contig3_Ip-T;CL5290.Contig1_Ip-T…
Sulfur metabolism	ko00920	67	CL1357.Contig1_Ip-T;CL1357.Contig2_Ip-T;CL1780.Contig1_Ip-T;CL2158.Contig3_Ip-T;CL2292.Contig1_Ip-T;CL2292.Contig2_Ip-T;CL2854.Contig1_Ip-T;CL3915.Contig1_Ip-T;CL392.Contig2_Ip-T;CL4291.Contig1_Ip-T;CL4291.Contig2_Ip-T;CL4291.Contig3_Ip-T;CL4291.Contig4_Ip-T;CL4654.Contig1_Ip-T;CL478.Contig1_Ip-T;CL4997.Contig2_Ip-T;CL6108.Contig1_Ip-T;CL642.Contig2_Ip-T;CL7059.Contig1_Ip-T;CL7059.Contig2_Ip-T;CL…
Nicotinate and nicotinamide metabolism	ko00760	67	CL1181.Contig1_Ip-T;CL1181.Contig2_Ip-T;CL1181.Contig3_Ip-T;CL1181.Contig4_Ip-T;CL1261.Contig2_Ip-T;CL1261.Contig3_Ip-T;CL1261.Contig4_Ip-T;CL1590.Contig1_Ip-T;CL1590.Contig2_Ip-T;CL2041.Contig1_Ip-T;CL2041.Contig2_Ip-T;CL2041.Contig3_Ip-T;CL2260.Contig1_Ip-T;CL2740.Contig1_Ip-T;CL2740.Contig2_Ip-T;CL2740.Contig3_Ip-T;CL2740.Contig4_Ip-T;CL3634.Contig1_Ip-T;CL3634.Contig2_Ip-T;CL3634.Contig3_Ip-T…
Malaria	ko05144	65	CL1440.Contig1_Ip-T;CL1440.Contig2_Ip-T;CL1440.Contig3_Ip-T;CL1440.Contig4_Ip-T;CL1499.Contig1_Ip-T;CL1513.Contig1_Ip-T;CL1513.Contig2_Ip-T;CL1513.Contig3_Ip-T;CL1513.Contig4_Ip-T;CL2579.Contig1_Ip-T;CL3467.Contig2_Ip-T;CL3467.Contig3_Ip-T;CL5816.Contig1_Ip-T;CL6102.Contig1_Ip-T;CL6102.Contig2_Ip-T;CL6764.Contig1_Ip-T;CL6764.Contig2_Ip-T;CL727.Contig1_Ip-T;CL7502.Contig1_Ip-T;CL7502.Contig2_Ip-T;…
Base excision repair	ko03410	65	CL1058.Contig1_Ip-T;CL1058.Contig2_Ip-T;CL1424.Contig1_Ip-T;CL1424.Contig2_Ip-T;CL17.Contig1_Ip-T;CL17.Contig2_Ip-T;CL2943.Contig1_Ip-T;CL3597.Contig1_Ip-T;CL444.Contig1_Ip-T;CL444.Contig2_Ip-T;CL444.Contig3_Ip-T;CL444.Contig4_Ip-T;CL6254.Contig1_Ip-T;CL6254.Contig2_Ip-T;CL6254.Contig3_Ip-T;CL6742.Contig1_Ip-T;Unigene10561_Ip-T;Unigene11766_Ip-T;Unigene12424_Ip-T;Unigene12933_Ip-T;Unigene14720_Ip…
Type II diabetes mellitus	ko04930	65	CL1583.Contig1_Ip-T;CL1993.Contig1_Ip-T;CL1993.Contig2_Ip-T;CL2056.Contig1_Ip-T;CL2056.Contig2_Ip-T;CL2606.Contig1_Ip-T;CL2606.Contig3_Ip-T;CL2697.Contig1_Ip-T;CL2697.Contig2_Ip-T;CL2697.Contig3_Ip-T;CL2697.Contig4_Ip-T;CL4622.Contig1_Ip-T;CL4622.Contig2_Ip-T;CL4622.Contig3_Ip-T;CL4622.Contig4_Ip-T;CL4622.Contig5_Ip-T;CL4622.Contig6_Ip-T;CL5130.Contig1_Ip-T;CL5892.Contig1_Ip-T;CL5892.Contig2_Ip-T…
Pentose and glucuronate interconversions	ko00040	65	CL1710.Contig1_Ip-T;CL1934.Contig1_Ip-T;CL1934.Contig2_Ip-T;CL2381.Contig1_Ip-T;CL2990.Contig1_Ip-T;CL3139.Contig1_Ip-T;CL3139.Contig2_Ip-T;CL3139.Contig3_Ip-T;CL3151.Contig1_Ip-T;CL4711.Contig1_Ip-T;CL4711.Contig2_Ip-T;CL5494.Contig1_Ip-T;CL5494.Contig2_Ip-T;CL5494.Contig3_Ip-T;CL5494.Contig4_Ip-T;CL5494.Contig5_Ip-T;CL5494.Contig6_Ip-T;CL6684.Contig1_Ip-T;CL6684.Contig2_Ip-T;CL7905.Contig1_Ip-T…
Melanoma	ko05218	63	CL1322.Contig1_Ip-T;CL1322.Contig2_Ip-T;CL1348.Contig1_Ip-T;CL1348.Contig2_Ip-T;CL1993.Contig1_Ip-T;CL1993.Contig2_Ip-T;CL2375.Contig1_Ip-T;CL2375.Contig2_Ip-T;CL3061.Contig1_Ip-T;CL3061.Contig2_Ip-T;CL3187.Contig1_Ip-T;CL3187.Contig2_Ip-T;CL3187.Contig3_Ip-T;CL3187.Contig4_Ip-T;CL6102.Contig1_Ip-T;CL6102.Contig2_Ip-T;CL6250.Contig1_Ip-T;CL7371.Contig1_Ip-T;CL7371.Contig2_Ip-T;CL849.Contig1_Ip-T;…
N-Glycan biosynthesis	ko00510	63	CL1172.Contig1_Ip-T;CL1172.Contig2_Ip-T;CL1216.Contig1_Ip-T;CL1506.Contig1_Ip-T;CL1506.Contig2_Ip-T;CL2021.Contig1_Ip-T;CL2166.Contig4_Ip-T;CL2736.Contig1_Ip-T;CL2736.Contig2_Ip-T;CL2993.Contig1_Ip-T;CL2993.Contig2_Ip-T;CL3712.Contig1_Ip-T;CL3712.Contig2_Ip-T;CL5665.Contig1_Ip-T;CL6132.Contig1_Ip-T;CL6132.Contig2_Ip-T;CL6132.Contig3_Ip-T;Unigene10021_Ip-T;Unigene1099_Ip-T;Unigene11569_Ip-T;Unigen…
Long-term depression	ko04730	61	CL1443.Contig2_Ip-T;CL1443.Contig3_Ip-T;CL31.Contig2_Ip-T;CL3224.Contig1_Ip-T;CL3224.Contig2_Ip-T;CL3224.Contig3_Ip-T;CL3561.Contig1_Ip-T;CL3561.Contig2_Ip-T;CL4858.Contig1_Ip-T;CL4858.Contig2_Ip-T;CL4858.Contig3_Ip-T;CL6250.Contig1_Ip-T;CL6740.Contig1_Ip-T;CL6740.Contig2_Ip-T;CL7024.Contig1_Ip-T;CL7024.Contig2_Ip-T;CL7470.Contig1_Ip-T;CL7470.Contig2_Ip-T;CL849.Contig1_Ip-T;Unigene10066_Ip-T;Unig…
Endocrine and other factor-regulated calcium reabsorption	ko04961	60	CL1915.Contig1_Ip-T;CL1915.Contig2_Ip-T;CL1915.Contig3_Ip-T;CL1915.Contig4_Ip-T;CL1915.Contig5_Ip-T;CL1915.Contig6_Ip-T;CL1915.Contig7_Ip-T;CL1915.Contig8_Ip-T;CL2118.Contig1_Ip-T;CL2118.Contig2_Ip-T;CL2230.Contig1_Ip-T;CL2230.Contig2_Ip-T;CL2230.Contig3_Ip-T;CL3561.Contig1_Ip-T;CL3561.Contig2_Ip-T;CL3711.Contig1_Ip-T;CL4031.Contig3_Ip-T;CL5688.Contig1_Ip-T;CL5688.Contig2_Ip-T;CL6517.Contig1_Ip-T…
Homologous recombination	ko03440	60	CL2347.Contig1_Ip-T;CL2602.Contig1_Ip-T;CL3198.Contig1_Ip-T;CL3198.Contig2_Ip-T;CL3198.Contig3_Ip-T;CL3832.Contig1_Ip-T;CL3832.Contig2_Ip-T;CL4088.Contig1_Ip-T;CL5347.Contig1_Ip-T;CL5347.Contig2_Ip-T;CL5627.Contig1_Ip-T;Unigene10096_Ip-T;Unigene10304_Ip-T;Unigene1132_Ip-T;Unigene12031_Ip-T;Unigene1209_Ip-T;Unigene13189_Ip-T;Unigene13190_Ip-T;Unigene15040_Ip-T;Unigene15274_Ip-T;Unigene1567_Ip-T;Un…
Systemic lupus erythematosus	ko05322	59	CL1751.Contig1_Ip-T;CL1751.Contig2_Ip-T;CL1751.Contig3_Ip-T;CL1751.Contig4_Ip-T;CL1838.Contig1_Ip-T;CL2665.Contig1_Ip-T;CL2665.Contig2_Ip-T;CL2942.Contig2_Ip-T;CL3541.Contig1_Ip-T;CL3541.Contig2_Ip-T;CL3873.Contig1_Ip-T;CL3873.Contig2_Ip-T;CL3873.Contig3_Ip-T;CL4082.Contig1_Ip-T;CL4082.Contig2_Ip-T;CL4082.Contig3_Ip-T;CL4103.Contig1_Ip-T;CL4951.Contig1_Ip-T;CL6109.Contig1_Ip-T;CL6109.Contig2_Ip-T…
Cysteine and methionine metabolism	ko00270	59	CL1185.Contig1_Ip-T;CL1185.Contig2_Ip-T;CL1185.Contig3_Ip-T;CL1185.Contig4_Ip-T;CL1942.Contig1_Ip-T;CL2729.Contig1_Ip-T;CL2729.Contig2_Ip-T;CL2792.Contig1_Ip-T;CL2792.Contig2_Ip-T;CL3580.Contig1_Ip-T;CL3580.Contig2_Ip-T;CL4560.Contig1_Ip-T;CL4560.Contig2_Ip-T;CL5601.Contig1_Ip-T;CL5601.Contig2_Ip-T;CL5601.Contig3_Ip-T;CL5618.Contig1_Ip-T;CL5618.Contig2_Ip-T;CL5931.Contig1_Ip-T;CL7066.Contig1_Ip-T…
Rheumatoid arthritis	ko05323	58	CL2250.Contig1_Ip-T;CL2250.Contig2_Ip-T;CL4760.Contig1_Ip-T;CL4831.Contig1_Ip-T;CL5239.Contig2_Ip-T;CL5239.Contig3_Ip-T;CL5567.Contig1_Ip-T;CL5567.Contig2_Ip-T;CL5567.Contig3_Ip-T;CL5567.Contig4_Ip-T;CL6606.Contig1_Ip-T;CL6606.Contig2_Ip-T;CL7420.Contig1_Ip-T;CL7420.Contig2_Ip-T;Unigene11373_Ip-T;Unigene1178_Ip-T;Unigene13254_Ip-T;Unigene14247_Ip-T;Unigene14446_Ip-T;Unigene16049_Ip-T;Unigene1738_…
Butanoate metabolism	ko00650	58	CL2122.Contig1_Ip-T;CL3099.Contig1_Ip-T;CL3099.Contig2_Ip-T;CL3599.Contig1_Ip-T;CL3599.Contig2_Ip-T;CL4129.Contig1_Ip-T;CL4129.Contig2_Ip-T;CL4280.Contig1_Ip-T;CL4280.Contig2_Ip-T;CL4580.Contig1_Ip-T;CL4580.Contig2_Ip-T;CL509.Contig1_Ip-T;CL509.Contig2_Ip-T;CL509.Contig3_Ip-T;CL5290.Contig1_Ip-T;CL5501.Contig1_Ip-T;CL5501.Contig2_Ip-T;CL5881.Contig1_Ip-T;CL6017.Contig1_Ip-T;CL6017.Contig2_Ip-T;CL…
beta-Alanine metabolism	ko00410	56	CL2859.Contig1_Ip-T;CL2859.Contig2_Ip-T;CL2859.Contig3_Ip-T;CL2859.Contig4_Ip-T;CL2938.Contig2_Ip-T;CL32.Contig1_Ip-T;CL3419.Contig1_Ip-T;CL3419.Contig2_Ip-T;CL3419.Contig3_Ip-T;CL3419.Contig4_Ip-T;CL3419.Contig5_Ip-T;CL3419.Contig6_Ip-T;CL3419.Contig7_Ip-T;CL3419.Contig8_Ip-T;CL3680.Contig1_Ip-T;CL5266.Contig1_Ip-T;CL5266.Contig2_Ip-T;CL5266.Contig3_Ip-T;CL5290.Contig1_Ip-T;CL5494.Contig1_Ip-T;C…
Mismatch repair	ko03430	56	CL1707.Contig1_Ip-T;CL1707.Contig2_Ip-T;CL3198.Contig1_Ip-T;CL3198.Contig2_Ip-T;CL3198.Contig3_Ip-T;CL3623.Contig1_Ip-T;CL3623.Contig2_Ip-T;CL3832.Contig1_Ip-T;CL3832.Contig2_Ip-T;CL4088.Contig1_Ip-T;CL461.Contig1_Ip-T;CL461.Contig2_Ip-T;CL461.Contig3_Ip-T;CL5627.Contig1_Ip-T;Unigene11691_Ip-T;Unigene12790_Ip-T;Unigene13714_Ip-T;Unigene1401_Ip-T;Unigene1567_Ip-T;Unigene17934_Ip-T;Unigene20404_Ip-…
Fructose and mannose metabolism	ko00051	55	CL1997.Contig1_Ip-T;CL1997.Contig2_Ip-T;CL1997.Contig3_Ip-T;CL3075.Contig1_Ip-T;CL3075.Contig2_Ip-T;CL4124.Contig1_Ip-T;CL4124.Contig2_Ip-T;CL4124.Contig3_Ip-T;CL4164.Contig1_Ip-T;CL4164.Contig2_Ip-T;CL4164.Contig3_Ip-T;CL4711.Contig1_Ip-T;CL4711.Contig2_Ip-T;CL4743.Contig1_Ip-T;CL4743.Contig2_Ip-T;CL5096.Contig2_Ip-T;CL5130.Contig1_Ip-T;CL5258.Contig1_Ip-T;CL5258.Contig2_Ip-T;Unigene13736_Ip-T;U…
Glycosaminoglycan degradation	ko00531	53	CL1462.Contig1_Ip-T;CL2145.Contig1_Ip-T;CL2145.Contig2_Ip-T;CL287.Contig1_Ip-T;CL2990.Contig1_Ip-T;CL3344.Contig1_Ip-T;CL3344.Contig2_Ip-T;CL3344.Contig3_Ip-T;CL3455.Contig1_Ip-T;CL3455.Contig2_Ip-T;CL3513.Contig1_Ip-T;CL5380.Contig1_Ip-T;CL5441.Contig1_Ip-T;CL5441.Contig2_Ip-T;CL619.Contig1_Ip-T;CL619.Contig2_Ip-T;CL640.Contig1_Ip-T;CL640.Contig2_Ip-T;CL640.Contig3_Ip-T;CL640.Contig4_Ip-T;Unigen…
Glyoxylate and dicarboxylate metabolism	ko00630	53	CL1468.Contig1_Ip-T;CL1468.Contig2_Ip-T;CL1622.Contig1_Ip-T;CL1622.Contig2_Ip-T;CL4198.Contig1_Ip-T;CL4198.Contig2_Ip-T;CL4198.Contig3_Ip-T;CL4198.Contig4_Ip-T;CL4198.Contig5_Ip-T;CL4198.Contig6_Ip-T;CL4198.Contig7_Ip-T;CL4580.Contig1_Ip-T;CL4580.Contig2_Ip-T;CL5445.Contig1_Ip-T;CL6703.Contig1_Ip-T;CL6703.Contig2_Ip-T;CL7257.Contig1_Ip-T;CL7257.Contig2_Ip-T;Unigene1131_Ip-T;Unigene13017_Ip-T;Unig…
Ether lipid metabolism	ko00565	52	CL1443.Contig2_Ip-T;CL1443.Contig3_Ip-T;CL1624.Contig1_Ip-T;CL240.Contig1_Ip-T;CL2691.Contig1_Ip-T;CL2691.Contig2_Ip-T;CL3224.Contig1_Ip-T;CL3224.Contig2_Ip-T;CL3224.Contig3_Ip-T;CL3515.Contig1_Ip-T;CL3515.Contig2_Ip-T;CL3515.Contig3_Ip-T;CL4491.Contig1_Ip-T;CL4491.Contig2_Ip-T;CL4716.Contig1_Ip-T;CL5443.Contig1_Ip-T;CL5443.Contig2_Ip-T;CL5822.Contig1_Ip-T;CL5822.Contig2_Ip-T;CL5963.Contig1_Ip-T;…
MAPK signaling pathway - fly	ko04013	52	CL1381.Contig1_Ip-T;CL1381.Contig2_Ip-T;CL2155.Contig1_Ip-T;CL2155.Contig2_Ip-T;CL2155.Contig3_Ip-T;CL2155.Contig4_Ip-T;CL3061.Contig1_Ip-T;CL3061.Contig2_Ip-T;CL3740.Contig1_Ip-T;CL3740.Contig2_Ip-T;CL406.Contig3_Ip-T;CL5792.Contig1_Ip-T;CL6250.Contig1_Ip-T;CL7225.Contig1_Ip-T;CL7225.Contig2_Ip-T;CL7371.Contig1_Ip-T;CL7371.Contig2_Ip-T;Unigene1058_Ip-T;Unigene1127_Ip-T;Unigene11290_Ip-T;Unigene1…
Aldosterone-regulated sodium reabsorption	ko04960	52	CL1583.Contig1_Ip-T;CL1993.Contig1_Ip-T;CL1993.Contig2_Ip-T;CL2230.Contig1_Ip-T;CL2230.Contig2_Ip-T;CL2230.Contig3_Ip-T;CL2667.Contig1_Ip-T;CL2667.Contig2_Ip-T;CL2667.Contig4_Ip-T;CL3470.Contig1_Ip-T;CL3470.Contig2_Ip-T;CL3711.Contig1_Ip-T;CL441.Contig1_Ip-T;CL4749.Contig1_Ip-T;CL6250.Contig1_Ip-T;CL626.Contig1_Ip-T;CL7240.Contig1_Ip-T;CL7240.Contig2_Ip-T;CL7470.Contig1_Ip-T;CL7470.Contig2_Ip-T;U…
Alanine, aspartate and glutamate metabolism	ko00250	52	CL1441.Contig1_Ip-T;CL1441.Contig2_Ip-T;CL1441.Contig3_Ip-T;CL1441.Contig4_Ip-T;CL3068.Contig1_Ip-T;CL3068.Contig2_Ip-T;CL4905.Contig1_Ip-T;CL5206.Contig1_Ip-T;CL5206.Contig2_Ip-T;CL5206.Contig3_Ip-T;CL5704.Contig1_Ip-T;CL603.Contig1_Ip-T;CL603.Contig2_Ip-T;CL603.Contig3_Ip-T;CL603.Contig4_Ip-T;CL7279.Contig1_Ip-T;CL7279.Contig2_Ip-T;Unigene13017_Ip-T;Unigene14114_Ip-T;Unigene14445_Ip-T;Unigene16…
Proteasome	ko03050	51	CL18.Contig1_Ip-T;CL18.Contig2_Ip-T;CL2588.Contig1_Ip-T;CL2588.Contig2_Ip-T;CL2588.Contig3_Ip-T;CL2588.Contig4_Ip-T;CL289.Contig1_Ip-T;CL289.Contig2_Ip-T;CL291.Contig5_Ip-T;CL2938.Contig1_Ip-T;CL2938.Contig2_Ip-T;CL2938.Contig3_Ip-T;CL5403.Contig1_Ip-T;CL5403.Contig2_Ip-T;CL6013.Contig1_Ip-T;CL6013.Contig2_Ip-T;CL6269.Contig1_Ip-T;CL6269.Contig2_Ip-T;Unigene11836_Ip-T;Unigene11933_Ip-T;Unigene124…
Biosynthesis of unsaturated fatty acids	ko01040	50	CL1129.Contig1_Ip-T;CL1129.Contig2_Ip-T;CL1129.Contig3_Ip-T;CL1129.Contig4_Ip-T;CL2538.Contig1_Ip-T;CL2538.Contig2_Ip-T;CL2859.Contig1_Ip-T;CL2859.Contig2_Ip-T;CL2859.Contig3_Ip-T;CL2859.Contig4_Ip-T;CL3136.Contig1_Ip-T;CL3136.Contig2_Ip-T;CL3863.Contig1_Ip-T;CL3863.Contig2_Ip-T;CL4180.Contig1_Ip-T;CL4187.Contig1_Ip-T;CL4187.Contig2_Ip-T;CL523.Contig1_Ip-T;CL523.Contig2_Ip-T;CL5290.Contig1_Ip-T;C…
Histidine metabolism	ko00340	49	CL1341.Contig1_Ip-T;CL1341.Contig2_Ip-T;CL3394.Contig1_Ip-T;CL3394.Contig2_Ip-T;CL4864.Contig1_Ip-T;CL4864.Contig2_Ip-T;CL5209.Contig1_Ip-T;CL5486.Contig1_Ip-T;CL5486.Contig2_Ip-T;CL5486.Contig3_Ip-T;CL5494.Contig1_Ip-T;CL5494.Contig2_Ip-T;CL5494.Contig3_Ip-T;CL5494.Contig4_Ip-T;CL5494.Contig5_Ip-T;CL5494.Contig6_Ip-T;CL5717.Contig3_Ip-T;CL6483.Contig1_Ip-T;CL6483.Contig2_Ip-T;CL7985.Contig1_Ip-T…
Pentose phosphate pathway	ko00030	49	CL1893.Contig1_Ip-T;CL1893.Contig2_Ip-T;CL3075.Contig1_Ip-T;CL3075.Contig2_Ip-T;CL349.Contig1_Ip-T;CL349.Contig2_Ip-T;CL349.Contig3_Ip-T;CL349.Contig4_Ip-T;CL349.Contig5_Ip-T;CL349.Contig6_Ip-T;CL3651.Contig1_Ip-T;CL3651.Contig2_Ip-T;CL4133.Contig1_Ip-T;CL4133.Contig2_Ip-T;CL4569.Contig1_Ip-T;CL4569.Contig2_Ip-T;CL4909.Contig1_Ip-T;CL4909.Contig2_Ip-T;CL4909.Contig3_Ip-T;CL5377.Contig1_Ip-T;CL542…
Collecting duct acid secretion	ko04966	47	CL157.Contig1_Ip-T;CL157.Contig2_Ip-T;CL157.Contig3_Ip-T;CL157.Contig6_Ip-T;CL157.Contig7_Ip-T;CL157.Contig8_Ip-T;CL1734.Contig1_Ip-T;CL1734.Contig2_Ip-T;CL1734.Contig3_Ip-T;CL2250.Contig1_Ip-T;CL2250.Contig2_Ip-T;CL4760.Contig1_Ip-T;CL4831.Contig1_Ip-T;CL6606.Contig1_Ip-T;CL6606.Contig2_Ip-T;Unigene1738_Ip-T;Unigene19593_Ip-T;Unigene21312_Ip-T;Unigene22536_Ip-T;Unigene23300_Ip-T;Unigene23679_Ip-…
Bladder cancer	ko05219	46	CL1322.Contig1_Ip-T;CL1322.Contig2_Ip-T;CL2375.Contig1_Ip-T;CL2375.Contig2_Ip-T;CL2537.Contig1_Ip-T;CL2537.Contig2_Ip-T;CL3061.Contig1_Ip-T;CL3061.Contig2_Ip-T;CL6250.Contig1_Ip-T;CL7371.Contig1_Ip-T;CL7371.Contig2_Ip-T;CL849.Contig1_Ip-T;Unigene10567_Ip-T;Unigene1287_Ip-T;Unigene13254_Ip-T;Unigene13343_Ip-T;Unigene15389_Ip-T;Unigene1551_Ip-T;Unigene16243_Ip-T;Unigene17230_Ip-T;Unigene19209_Ip-T;…
alpha-Linolenic acid metabolism	ko00592	44	CL1443.Contig2_Ip-T;CL1443.Contig3_Ip-T;CL2093.Contig1_Ip-T;CL2538.Contig1_Ip-T;CL2538.Contig2_Ip-T;CL2859.Contig1_Ip-T;CL2859.Contig2_Ip-T;CL2859.Contig3_Ip-T;CL2859.Contig4_Ip-T;CL3224.Contig1_Ip-T;CL3224.Contig2_Ip-T;CL3224.Contig3_Ip-T;CL3687.Contig1_Ip-T;CL4194.Contig1_Ip-T;CL4194.Contig2_Ip-T;CL4916.Contig1_Ip-T;CL5620.Contig1_Ip-T;CL628.Contig1_Ip-T;CL628.Contig2_Ip-T;CL7024.Contig1_Ip-T;C…
Non-homologous end-joining	ko03450	44	CL128.Contig1_Ip-T;CL2180.Contig10_Ip-T;CL2180.Contig11_Ip-T;CL2180.Contig1_Ip-T;CL2180.Contig5_Ip-T;CL2180.Contig6_Ip-T;CL2180.Contig7_Ip-T;CL2180.Contig8_Ip-T;CL2180.Contig9_Ip-T;CL4112.Contig1_Ip-T;CL4112.Contig2_Ip-T;CL4112.Contig3_Ip-T;CL4112.Contig4_Ip-T;CL4112.Contig5_Ip-T;CL4112.Contig6_Ip-T;CL6254.Contig1_Ip-T;CL6254.Contig2_Ip-T;CL6254.Contig3_Ip-T;CL6564.Contig1_Ip-T;CL6702.Contig1_Ip-…
Thyroid cancer	ko05216	43	CL1163.Contig2_Ip-T;CL3968.Contig1_Ip-T;CL3968.Contig2_Ip-T;CL3968.Contig3_Ip-T;CL4059.Contig1_Ip-T;CL4059.Contig2_Ip-T;CL5103.Contig2_Ip-T;CL5801.Contig1_Ip-T;CL5801.Contig2_Ip-T;CL6250.Contig1_Ip-T;CL849.Contig1_Ip-T;Unigene10015_Ip-T;Unigene1181_Ip-T;Unigene1287_Ip-T;Unigene1386_Ip-T;Unigene14247_Ip-T;Unigene14573_Ip-T;Unigene15768_Ip-T;Unigene16243_Ip-T;Unigene18545_Ip-T;Unigene18953_Ip-T;Uni…
Selenocompound metabolism	ko00450	42	CL1261.Contig1_Ip-T;CL1261.Contig3_Ip-T;CL1261.Contig4_Ip-T;CL1261.Contig5_Ip-T;CL1261.Contig6_Ip-T;CL1357.Contig1_Ip-T;CL1357.Contig2_Ip-T;CL1987.Contig1_Ip-T;CL1987.Contig2_Ip-T;CL3634.Contig1_Ip-T;CL3634.Contig2_Ip-T;CL3634.Contig3_Ip-T;CL4587.Contig1_Ip-T;CL4924.Contig1_Ip-T;CL4924.Contig2_Ip-T;CL4924.Contig3_Ip-T;CL5216.Contig1_Ip-T;CL5216.Contig2_Ip-T;CL5618.Contig1_Ip-T;CL5618.Contig2_Ip-T…
Other types of O-glycan biosynthesis	ko00514	41	CL1506.Contig1_Ip-T;CL1506.Contig2_Ip-T;CL2463.Contig1_Ip-T;CL2463.Contig2_Ip-T;CL6581.Contig1_Ip-T;CL6581.Contig2_Ip-T;CL7208.Contig1_Ip-T;CL7531.Contig1_Ip-T;CL7531.Contig2_Ip-T;Unigene10021_Ip-T;Unigene11553_Ip-T;Unigene12167_Ip-T;Unigene12721_Ip-T;Unigene13079_Ip-T;Unigene13080_Ip-T;Unigene17259_Ip-T;Unigene17260_Ip-T;Unigene17261_Ip-T;Unigene18906_Ip-T;Unigene20180_Ip-T;Unigene20197_Ip-T;Uni…
Nicotine addiction	ko05033	40	CL1990.Contig7_Ip-T;CL3234.Contig1_Ip-T;CL3234.Contig2_Ip-T;CL3741.Contig1_Ip-T;CL3741.Contig2_Ip-T;CL3852.Contig1_Ip-T;CL3852.Contig2_Ip-T;CL6878.Contig1_Ip-T;Unigene1079_Ip-T;Unigene11576_Ip-T;Unigene11802_Ip-T;Unigene14933_Ip-T;Unigene15510_Ip-T;Unigene18658_Ip-T;Unigene18895_Ip-T;Unigene18896_Ip-T;Unigene18996_Ip-T;Unigene19751_Ip-T;Unigene21923_Ip-T;Unigene23669_Ip-T;Unigene24091_Ip-T;Unigen…
Ubiquinone and other terpenoid-quinone biosynthesis	ko00130	40	CL1185.Contig1_Ip-T;CL1185.Contig2_Ip-T;CL1185.Contig3_Ip-T;CL1185.Contig4_Ip-T;CL2094.Contig1_Ip-T;CL2094.Contig2_Ip-T;CL2094.Contig3_Ip-T;CL2122.Contig1_Ip-T;CL480.Contig1_Ip-T;CL509.Contig1_Ip-T;CL509.Contig2_Ip-T;CL509.Contig3_Ip-T;CL509.Contig4_Ip-T;CL5200.Contig2_Ip-T;CL5200.Contig3_Ip-T;CL5931.Contig1_Ip-T;CL6799.Contig1_Ip-T;CL6799.Contig2_Ip-T;CL7440.Contig1_Ip-T;CL7440.Contig2_Ip-T;CL76…
Proximal tubule bicarbonate reclamation	ko04964	40	CL1295.Contig1_Ip-T;CL1295.Contig2_Ip-T;CL157.Contig1_Ip-T;CL157.Contig2_Ip-T;CL157.Contig3_Ip-T;CL157.Contig6_Ip-T;CL157.Contig7_Ip-T;CL157.Contig8_Ip-T;CL1734.Contig1_Ip-T;CL1734.Contig2_Ip-T;CL1734.Contig3_Ip-T;CL2230.Contig1_Ip-T;CL2230.Contig2_Ip-T;CL2230.Contig3_Ip-T;CL3711.Contig1_Ip-T;CL7677.Contig1_Ip-T;CL7677.Contig2_Ip-T;Unigene1603_Ip-T;Unigene25237_Ip-T;Unigene25999_Ip-T;Unigene28236…
Other glycan degradation	ko00511	39	CL1315.Contig1_Ip-T;CL2145.Contig1_Ip-T;CL2145.Contig2_Ip-T;CL2513.Contig1_Ip-T;CL5441.Contig1_Ip-T;CL5441.Contig2_Ip-T;CL7068.Contig1_Ip-T;CL7068.Contig2_Ip-T;CL7068.Contig3_Ip-T;CL7937.Contig1_Ip-T;CL7937.Contig2_Ip-T;CL871.Contig1_Ip-T;CL871.Contig2_Ip-T;Unigene11352_Ip-T;Unigene12830_Ip-T;Unigene12831_Ip-T;Unigene13221_Ip-T;Unigene15398_Ip-T;Unigene15931_Ip-T;Unigene16269_Ip-T;Unigene21887_Ip…
Phototransduction	ko04744	38	CL1604.Contig3_Ip-T;CL2392.Contig1_Ip-T;CL2734.Contig1_Ip-T;CL2734.Contig2_Ip-T;CL2904.Contig1_Ip-T;CL3152.Contig1_Ip-T;CL3152.Contig2_Ip-T;CL3246.Contig1_Ip-T;CL3246.Contig2_Ip-T;CL3993.Contig1_Ip-T;CL3999.Contig1_Ip-T;CL3999.Contig2_Ip-T;CL810.Contig2_Ip-T;Unigene12097_Ip-T;Unigene12098_Ip-T;Unigene15005_Ip-T;Unigene15657_Ip-T;Unigene17409_Ip-T;Unigene18987_Ip-T;Unigene19873_Ip-T;Unigene20208_I…
Folate biosynthesis	ko00790	38	CL1108.Contig1_Ip-T;CL1108.Contig2_Ip-T;CL1108.Contig3_Ip-T;CL1108.Contig4_Ip-T;CL122.Contig2_Ip-T;CL1841.Contig1_Ip-T;CL1841.Contig2_Ip-T;CL1841.Contig3_Ip-T;CL1841.Contig4_Ip-T;CL2937.Contig1_Ip-T;CL2937.Contig2_Ip-T;CL2937.Contig3_Ip-T;CL3720.Contig1_Ip-T;CL3720.Contig2_Ip-T;CL4411.Contig1_Ip-T;CL4411.Contig2_Ip-T;CL5418.Contig1_Ip-T;CL5418.Contig2_Ip-T;CL6003.Contig1_Ip-T;CL6003.Contig2_Ip-T;…
Regulation of autophagy	ko04140	37	CL2236.Contig1_Ip-T;CL2236.Contig2_Ip-T;CL2236.Contig3_Ip-T;CL2236.Contig4_Ip-T;CL2950.Contig1_Ip-T;CL2950.Contig2_Ip-T;CL317.Contig1_Ip-T;CL317.Contig2_Ip-T;CL317.Contig3_Ip-T;CL3987.Contig1_Ip-T;CL3987.Contig2_Ip-T;CL7647.Contig1_Ip-T;CL7647.Contig2_Ip-T;Unigene14109_Ip-T;Unigene1544_Ip-T;Unigene16495_Ip-T;Unigene20038_Ip-T;Unigene20039_Ip-T;Unigene22160_Ip-T;Unigene23801_Ip-T;Unigene26297_Ip-T…
SNARE interactions in vesicular transport	ko04130	37	CL1455.Contig1_Ip-T;CL1455.Contig2_Ip-T;CL2267.Contig1_Ip-T;CL2267.Contig2_Ip-T;CL2267.Contig3_Ip-T;CL2787.Contig1_Ip-T;CL2787.Contig2_Ip-T;CL2787.Contig3_Ip-T;CL2787.Contig4_Ip-T;CL2850.Contig1_Ip-T;CL3457.Contig1_Ip-T;CL3457.Contig2_Ip-T;CL5795.Contig1_Ip-T;CL5795.Contig2_Ip-T;CL6950.Contig1_Ip-T;CL6950.Contig2_Ip-T;CL7417.Contig1_Ip-T;Unigene17130_Ip-T;Unigene18771_Ip-T;Unigene18989_Ip-T;Unige…
Pantothenate and CoA biosynthesis	ko00770	36	CL3419.Contig1_Ip-T;CL3419.Contig2_Ip-T;CL3419.Contig3_Ip-T;CL3419.Contig4_Ip-T;CL3419.Contig5_Ip-T;CL3419.Contig6_Ip-T;CL3419.Contig7_Ip-T;CL3419.Contig8_Ip-T;CL3680.Contig1_Ip-T;CL4028.Contig1_Ip-T;CL4028.Contig2_Ip-T;CL4028.Contig3_Ip-T;CL4028.Contig4_Ip-T;CL6140.Contig1_Ip-T;CL6140.Contig2_Ip-T;CL6195.Contig1_Ip-T;CL6195.Contig2_Ip-T;CL6590.Contig1_Ip-T;CL6590.Contig2_Ip-T;CL7011.Contig1_Ip-T…
Taste transduction	ko04742	36	CL1592.Contig2_Ip-T;CL1604.Contig3_Ip-T;CL2118.Contig1_Ip-T;CL2118.Contig2_Ip-T;CL3561.Contig1_Ip-T;CL3561.Contig2_Ip-T;CL396.Contig1_Ip-T;CL3999.Contig1_Ip-T;CL3999.Contig2_Ip-T;CL4491.Contig1_Ip-T;CL4491.Contig2_Ip-T;CL7254.Contig1_Ip-T;CL7254.Contig2_Ip-T;Unigene10449_Ip-T;Unigene12329_Ip-T;Unigene12508_Ip-T;Unigene14933_Ip-T;Unigene17417_Ip-T;Unigene17734_Ip-T;Unigene18895_Ip-T;Unigene18896_I…
Cyanoamino acid metabolism	ko00460	32	CL1622.Contig1_Ip-T;CL1622.Contig2_Ip-T;CL1986.Contig1_Ip-T;CL1986.Contig2_Ip-T;CL2662.Contig1_Ip-T;CL394.Contig1_Ip-T;CL394.Contig2_Ip-T;CL394.Contig3_Ip-T;CL394.Contig4_Ip-T;CL7033.Contig1_Ip-T;CL7033.Contig2_Ip-T;Unigene13303_Ip-T;Unigene13912_Ip-T;Unigene15432_Ip-T;Unigene16275_Ip-T;Unigene16276_Ip-T;Unigene17028_Ip-T;Unigene20366_Ip-T;Unigene21699_Ip-T;Unigene21822_Ip-T;Unigene24259_Ip-T;Uni…
Autoimmune thyroid disease	ko05320	31	CL2390.Contig1_Ip-T;CL2390.Contig2_Ip-T;CL2390.Contig3_Ip-T;CL241.Contig1_Ip-T;CL241.Contig2_Ip-T;CL241.Contig3_Ip-T;CL2668.Contig1_Ip-T;CL2874.Contig1_Ip-T;CL3932.Contig1_Ip-T;CL5436.Contig1_Ip-T;CL5436.Contig2_Ip-T;CL6218.Contig1_Ip-T;Unigene10620_Ip-T;Unigene1408_Ip-T;Unigene15114_Ip-T;Unigene15115_Ip-T;Unigene20307_Ip-T;Unigene22173_Ip-T;Unigene22174_Ip-T;Unigene23047_Ip-T;Unigene28240_Ip-T;U…
Protein export	ko03060	29	CL1302.Contig1_Ip-T;CL1302.Contig2_Ip-T;CL5036.Contig1_Ip-T;CL5036.Contig2_Ip-T;CL6418.Contig1_Ip-T;Unigene12427_Ip-T;Unigene13272_Ip-T;Unigene13842_Ip-T;Unigene20129_Ip-T;Unigene2166_Ip-T;Unigene21917_Ip-T;Unigene22716_Ip-T;Unigene23046_Ip-T;Unigene23875_Ip-T;Unigene24306_Ip-T;Unigene24413_Ip-T;Unigene24973_Ip-T;Unigene2638_Ip-T;Unigene27541_Ip-T;Unigene27542_Ip-T;Unigene29024_Ip-T;Unigene29379_…
Ascorbate and aldarate metabolism	ko00053	29	CL4909.Contig1_Ip-T;CL4909.Contig2_Ip-T;CL4909.Contig3_Ip-T;CL5494.Contig1_Ip-T;CL5494.Contig2_Ip-T;CL5494.Contig3_Ip-T;CL5494.Contig4_Ip-T;CL5494.Contig5_Ip-T;CL5494.Contig6_Ip-T;CL6587.Contig1_Ip-T;CL6587.Contig2_Ip-T;Unigene1999_Ip-T;Unigene2207_Ip-T;Unigene26467_Ip-T;Unigene27577_Ip-T;Unigene29637_Ip-T;Unigene29639_Ip-T;Unigene29640_Ip-T;Unigene30056_Ip-T;Unigene30057_Ip-T;Unigene31125_Ip-T;U…
Lipoic acid metabolism	ko00785	27	CL2122.Contig1_Ip-T;CL2922.Contig1_Ip-T;CL2922.Contig2_Ip-T;CL4129.Contig1_Ip-T;CL4129.Contig2_Ip-T;CL509.Contig1_Ip-T;CL509.Contig2_Ip-T;CL509.Contig3_Ip-T;CL5501.Contig1_Ip-T;CL5501.Contig2_Ip-T;CL6017.Contig1_Ip-T;CL6017.Contig2_Ip-T;CL6759.Contig1_Ip-T;CL6759.Contig2_Ip-T;CL7639.Contig1_Ip-T;Unigene16178_Ip-T;Unigene17879_Ip-T;Unigene18161_Ip-T;Unigene19753_Ip-T;Unigene25543_Ip-T;Unigene26293…
Mucin type O-Glycan biosynthesis	ko00512	27	CL1655.Contig1_Ip-T;CL203.Contig1_Ip-T;CL203.Contig2_Ip-T;CL3158.Contig1_Ip-T;CL5950.Contig1_Ip-T;CL5950.Contig2_Ip-T;CL5950.Contig3_Ip-T;CL5950.Contig4_Ip-T;CL6002.Contig1_Ip-T;CL6002.Contig2_Ip-T;CL867.Contig1_Ip-T;CL867.Contig2_Ip-T;Unigene10516_Ip-T;Unigene14009_Ip-T;Unigene14010_Ip-T;Unigene15179_Ip-T;Unigene18640_Ip-T;Unigene23514_Ip-T;Unigene23878_Ip-T;Unigene24312_Ip-T;Unigene24313_Ip-T;U…
African trypanosomiasis	ko05143	27	CL1513.Contig1_Ip-T;CL2579.Contig1_Ip-T;CL3467.Contig2_Ip-T;CL3467.Contig3_Ip-T;CL5962.Contig1_Ip-T;CL5962.Contig2_Ip-T;CL5962.Contig3_Ip-T;CL5962.Contig4_Ip-T;CL6740.Contig1_Ip-T;CL6740.Contig2_Ip-T;CL6765.Contig1_Ip-T;CL7470.Contig1_Ip-T;CL7470.Contig2_Ip-T;CL7912.Contig1_Ip-T;CL7912.Contig2_Ip-T;Unigene1538_Ip-T;Unigene20406_Ip-T;Unigene20745_Ip-T;Unigene21345_Ip-T;Unigene21346_Ip-T;Unigene266…
Renin-angiotensin system	ko04614	26	CL3160.Contig1_Ip-T;CL3160.Contig2_Ip-T;CL5962.Contig1_Ip-T;CL5962.Contig2_Ip-T;CL5962.Contig3_Ip-T;CL5962.Contig4_Ip-T;CL6765.Contig1_Ip-T;Unigene16238_Ip-T;Unigene16527_Ip-T;Unigene16528_Ip-T;Unigene21039_Ip-T;Unigene21893_Ip-T;Unigene21894_Ip-T;Unigene30382_Ip-T;Unigene30386_Ip-T;Unigene30921_Ip-T;Unigene31234_Ip-T;Unigene31259_Ip-T;Unigene34198_Ip-T;Unigene34199_Ip-T;Unigene36125_Ip-T;Unigene…
Fatty acid biosynthesis	ko00061	26	CL1123.Contig2_Ip-T;CL265.Contig13_Ip-T;CL265.Contig14_Ip-T;CL265.Contig15_Ip-T;CL265.Contig2_Ip-T;CL265.Contig3_Ip-T;CL265.Contig4_Ip-T;CL265.Contig8_Ip-T;CL265.Contig9_Ip-T;CL3109.Contig1_Ip-T;CL3109.Contig2_Ip-T;CL3205.Contig1_Ip-T;CL3205.Contig2_Ip-T;CL3205.Contig3_Ip-T;CL3205.Contig4_Ip-T;CL4192.Contig1_Ip-T;CL47.Contig1_Ip-T;CL47.Contig2_Ip-T;CL6914.Contig1_Ip-T;CL8001.Contig1_Ip-T;Unigene2…
Porphyrin and chlorophyll metabolism	ko00860	26	CL1311.Contig1_Ip-T;CL1311.Contig2_Ip-T;CL1971.Contig1_Ip-T;CL2990.Contig1_Ip-T;CL4538.Contig1_Ip-T;CL4538.Contig2_Ip-T;CL4706.Contig1_Ip-T;CL4706.Contig2_Ip-T;Unigene13253_Ip-T;Unigene16839_Ip-T;Unigene16926_Ip-T;Unigene18934_Ip-T;Unigene20430_Ip-T;Unigene20431_Ip-T;Unigene2308_Ip-T;Unigene23476_Ip-T;Unigene24842_Ip-T;Unigene25854_Ip-T;Unigene29594_Ip-T;Unigene3011_Ip-T;Unigene320_Ip-T;Unigene33…
Steroid biosynthesis	ko00100	26	CL2093.Contig1_Ip-T;CL4194.Contig1_Ip-T;CL4194.Contig2_Ip-T;CL4902.Contig1_Ip-T;CL4902.Contig2_Ip-T;CL4902.Contig3_Ip-T;CL6258.Contig1_Ip-T;CL6258.Contig2_Ip-T;CL847.Contig2_Ip-T;Unigene10661_Ip-T;Unigene14788_Ip-T;Unigene16270_Ip-T;Unigene20854_Ip-T;Unigene21997_Ip-T;Unigene22766_Ip-T;Unigene27905_Ip-T;Unigene28122_Ip-T;Unigene29562_Ip-T;Unigene29689_Ip-T;Unigene31409_Ip-T;Unigene33088_Ip-T;Unig…
One carbon pool by folate	ko00670	25	CL1622.Contig1_Ip-T;CL1622.Contig2_Ip-T;CL4606.Contig1_Ip-T;CL4606.Contig2_Ip-T;CL4606.Contig3_Ip-T;CL5654.Contig1_Ip-T;CL5654.Contig2_Ip-T;CL5654.Contig3_Ip-T;Unigene10517_Ip-T;Unigene21497_Ip-T;Unigene21686_Ip-T;Unigene22529_Ip-T;Unigene25275_Ip-T;Unigene25546_Ip-T;Unigene26628_Ip-T;Unigene2824_Ip-T;Unigene29035_Ip-T;Unigene29065_Ip-T;Unigene29639_Ip-T;Unigene33105_Ip-T;Unigene33168_Ip-T;Unigen…
Glycosphingolipid biosynthesis - lacto and neolacto series	ko00601	24	CL1366.Contig3_Ip-T;CL1506.Contig1_Ip-T;CL1506.Contig2_Ip-T;CL4148.Contig1_Ip-T;CL4148.Contig2_Ip-T;CL4148.Contig3_Ip-T;CL4148.Contig4_Ip-T;CL7541.Contig1_Ip-T;CL7541.Contig2_Ip-T;Unigene10021_Ip-T;Unigene17153_Ip-T;Unigene19301_Ip-T;Unigene27422_Ip-T;Unigene27720_Ip-T;Unigene29359_Ip-T;Unigene37421_Ip-T;Unigene3865_Ip-T;Unigene38730_Ip-T;Unigene39248_Ip-T;Unigene39649_Ip-T;Unigene4961_Ip-T;Unige…
Riboflavin metabolism	ko00740	22	CL355.Contig1_Ip-T;CL355.Contig3_Ip-T;CL355.Contig4_Ip-T;CL355.Contig5_Ip-T;CL355.Contig7_Ip-T;CL355.Contig8_Ip-T;Unigene11877_Ip-T;Unigene2000_Ip-T;Unigene22339_Ip-T;Unigene26900_Ip-T;Unigene30430_Ip-T;Unigene320_Ip-T;Unigene32601_Ip-T;Unigene33316_Ip-T;Unigene33379_Ip-T;Unigene33380_Ip-T;Unigene33381_Ip-T;Unigene33382_Ip-T;Unigene33383_Ip-T;Unigene33804_Ip-T;Unigene35054_Ip-T;Unigene35318_Ip-T
Sulfur relay system	ko04122	21	CL1942.Contig1_Ip-T;CL2492.Contig1_Ip-T;CL2492.Contig2_Ip-T;CL2492.Contig3_Ip-T;CL3305.Contig1_Ip-T;CL3305.Contig2_Ip-T;CL5601.Contig1_Ip-T;CL5601.Contig2_Ip-T;CL5601.Contig3_Ip-T;CL925.Contig1_Ip-T;CL925.Contig2_Ip-T;CL925.Contig3_Ip-T;Unigene17143_Ip-T;Unigene18600_Ip-T;Unigene19460_Ip-T;Unigene20233_Ip-T;Unigene20234_Ip-T;Unigene24369_Ip-T;Unigene27334_Ip-T;Unigene30537_Ip-T;Unigene9809_Ip-T
Circadian rhythm - fly	ko04711	20	CL3309.Contig1_Ip-T;CL3309.Contig2_Ip-T;CL3309.Contig3_Ip-T;CL3309.Contig4_Ip-T;CL5728.Contig1_Ip-T;CL5728.Contig2_Ip-T;CL5728.Contig3_Ip-T;CL5728.Contig4_Ip-T;Unigene11159_Ip-T;Unigene13196_Ip-T;Unigene13197_Ip-T;Unigene16106_Ip-T;Unigene17004_Ip-T;Unigene2691_Ip-T;Unigene28432_Ip-T;Unigene29805_Ip-T;Unigene33094_Ip-T;Unigene34453_Ip-T;Unigene5870_Ip-T;Unigene7738_Ip-T
Glycosaminoglycan biosynthesis - keratan sulfate	ko00533	19	CL1216.Contig1_Ip-T;CL1506.Contig1_Ip-T;CL1506.Contig2_Ip-T;CL7541.Contig1_Ip-T;CL7541.Contig2_Ip-T;CL7831.Contig1_Ip-T;CL7831.Contig2_Ip-T;Unigene10021_Ip-T;Unigene12659_Ip-T;Unigene17153_Ip-T;Unigene23993_Ip-T;Unigene25776_Ip-T;Unigene29359_Ip-T;Unigene37421_Ip-T;Unigene38730_Ip-T;Unigene4961_Ip-T;Unigene60_Ip-T;Unigene6559_Ip-T;Unigene826_Ip-T
Glycosaminoglycan biosynthesis - chondroitin sulfate	ko00532	19	CL3301.Contig2_Ip-T;CL3326.Contig1_Ip-T;CL3326.Contig2_Ip-T;CL3384.Contig1_Ip-T;CL3384.Contig2_Ip-T;CL3384.Contig3_Ip-T;CL3384.Contig4_Ip-T;Unigene10271_Ip-T;Unigene17050_Ip-T;Unigene17051_Ip-T;Unigene174_Ip-T;Unigene18110_Ip-T;Unigene21807_Ip-T;Unigene23707_Ip-T;Unigene23708_Ip-T;Unigene23709_Ip-T;Unigene25776_Ip-T;Unigene28412_Ip-T;Unigene37852_Ip-T
Glycosphingolipid biosynthesis - globo series	ko00603	17	CL1511.Contig1_Ip-T;CL1511.Contig2_Ip-T;CL3324.Contig1_Ip-T;CL3324.Contig2_Ip-T;CL3324.Contig3_Ip-T;CL3717.Contig1_Ip-T;CL4211.Contig1_Ip-T;CL5490.Contig1_Ip-T;Unigene19680_Ip-T;Unigene21828_Ip-T;Unigene25507_Ip-T;Unigene30433_Ip-T;Unigene30742_Ip-T;Unigene31120_Ip-T;Unigene31121_Ip-T;Unigene33116_Ip-T;Unigene33720_Ip-T
Taurine and hypotaurine metabolism	ko00430	17	CL2662.Contig1_Ip-T;CL394.Contig1_Ip-T;CL394.Contig2_Ip-T;CL394.Contig3_Ip-T;CL394.Contig4_Ip-T;CL7033.Contig1_Ip-T;CL7033.Contig2_Ip-T;Unigene15432_Ip-T;Unigene16684_Ip-T;Unigene18920_Ip-T;Unigene21153_Ip-T;Unigene28906_Ip-T;Unigene28907_Ip-T;Unigene28908_Ip-T;Unigene34300_Ip-T;Unigene36888_Ip-T;Unigene4268_Ip-T
Circadian rhythm - mammal	ko04710	16	CL2978.Contig1_Ip-T;CL2978.Contig2_Ip-T;CL7527.Contig2_Ip-T;Unigene11159_Ip-T;Unigene12692_Ip-T;Unigene13196_Ip-T;Unigene13197_Ip-T;Unigene2448_Ip-T;Unigene26683_Ip-T;Unigene28432_Ip-T;Unigene29362_Ip-T;Unigene29773_Ip-T;Unigene29805_Ip-T;Unigene34453_Ip-T;Unigene36412_Ip-T;Unigene7738_Ip-T
Phenylalanine, tyrosine and tryptophan biosynthesis	ko00400	13	CL1185.Contig1_Ip-T;CL1185.Contig2_Ip-T;CL1185.Contig3_Ip-T;CL1185.Contig4_Ip-T;CL5931.Contig1_Ip-T;CL7440.Contig1_Ip-T;CL7440.Contig2_Ip-T;Unigene14114_Ip-T;Unigene14380_Ip-T;Unigene16825_Ip-T;Unigene26972_Ip-T;Unigene30198_Ip-T;Unigene31331_Ip-T
Synthesis and degradation of ketone bodies	ko00072	13	CL4280.Contig1_Ip-T;CL4280.Contig2_Ip-T;CL4580.Contig1_Ip-T;CL4580.Contig2_Ip-T;CL6515.Contig1_Ip-T;CL6515.Contig2_Ip-T;Unigene14940_Ip-T;Unigene22591_Ip-T;Unigene24337_Ip-T;Unigene24338_Ip-T;Unigene26148_Ip-T;Unigene31917_Ip-T;Unigene41968_Ip-T
Maturity onset diabetes of the young	ko04950	13	CL2168.Contig1_Ip-T;Unigene10253_Ip-T;Unigene10404_Ip-T;Unigene1050_Ip-T;Unigene12436_Ip-T;Unigene14109_Ip-T;Unigene14533_Ip-T;Unigene15052_Ip-T;Unigene24522_Ip-T;Unigene32862_Ip-T;Unigene40060_Ip-T;Unigene40790_Ip-T;Unigene9277_Ip-T
Glycosphingolipid biosynthesis - ganglio series	ko00604	12	CL2145.Contig1_Ip-T;CL2145.Contig2_Ip-T;CL5441.Contig1_Ip-T;CL5441.Contig2_Ip-T;Unigene15931_Ip-T;Unigene17153_Ip-T;Unigene31120_Ip-T;Unigene31121_Ip-T;Unigene31703_Ip-T;Unigene33116_Ip-T;Unigene33720_Ip-T;Unigene39649_Ip-T
Caffeine metabolism	ko00232	12	CL354.Contig2_Ip-T;CL4777.Contig1_Ip-T;CL709.Contig1_Ip-T;CL709.Contig2_Ip-T;CL7746.Contig1_Ip-T;Unigene11394_Ip-T;Unigene1543_Ip-T;Unigene28799_Ip-T;Unigene28800_Ip-T;Unigene31469_Ip-T;Unigene39061_Ip-T;Unigene41417_Ip-T
Primary bile acid biosynthesis	ko00120	10	CL3503.Contig1_Ip-T;CL4932.Contig1_Ip-T;CL4932.Contig2_Ip-T;CL7346.Contig1_Ip-T;CL7346.Contig2_Ip-T;Unigene14546_Ip-T;Unigene27316_Ip-T;Unigene27317_Ip-T;Unigene30448_Ip-T;Unigene34296_Ip-T
Type I diabetes mellitus	ko04940	10	Unigene13631_Ip-T;Unigene14109_Ip-T;Unigene14255_Ip-T;Unigene14256_Ip-T;Unigene14257_Ip-T;Unigene14258_Ip-T;Unigene27394_Ip-T;Unigene36654_Ip-T;Unigene41652_Ip-T;Unigene5815_Ip-T
Valine, leucine and isoleucine biosynthesis	ko00290	9	CL3099.Contig1_Ip-T;CL3099.Contig2_Ip-T;CL3599.Contig1_Ip-T;CL3599.Contig2_Ip-T;Unigene14355_Ip-T;Unigene19139_Ip-T;Unigene25453_Ip-T;Unigene33609_Ip-T;Unigene37759_Ip-T
D-Arginine and D-ornithine metabolism	ko00472	8	CL7279.Contig1_Ip-T;CL7279.Contig2_Ip-T;Unigene25331_Ip-T;Unigene27033_Ip-T;Unigene27034_Ip-T;Unigene33313_Ip-T;Unigene37038_Ip-T;Unigene595_Ip-T
Vitamin B6 metabolism	ko00750	5	CL6585.Contig1_Ip-T;CL6585.Contig2_Ip-T;Unigene26362_Ip-T;Unigene29540_Ip-T;Unigene699_Ip-T
Butirosin and neomycin biosynthesis	ko00524	3	CL5130.Contig1_Ip-T;Unigene18978_Ip-T;Unigene5993_Ip-T
Thiamine metabolism	ko00730	3	Unigene15082_Ip-T;Unigene28398_Ip-T;Unigene30537_Ip-T
D-Glutamine and D-glutamate metabolism	ko00471	2	Unigene1603_Ip-T;Unigene25237_Ip-T
Biotin metabolism	ko00780	2	Unigene23508_Ip-T;Unigene23509_Ip-T
Lysine biosynthesis	ko00300	1	Unigene31914_Ip-T
Asthma	ko05310	1	Unigene30370_Ip-T
Intestinal immune network for IgA production	ko04672	1	CL2073.Contig1_Ip-T
