# Supplementary material for: Blood feeding-induced transcriptomic changes in the hard tick Ixodes persulcatus
Source: Front Insect Sci. 2026 Feb 23;6:1669026. doi: 10.3389/finsc.2026.1669026 (PMC12968816; doi:10.3389/finsc.2026.1669026)
Supplement: Supplementary file 5 [file Table5.xls]

## Sheet: Sheet1
Table S5 Predicted P450s of I. persulcatus and their expression patterns
Number	Unigene ID	Length(nt)	Classification	Status	Isca ID	Identity	E-value	Semi-engorged/Unfed				Engorged/Semi-engorged
								FPKM_value1	FPKM_value2	log2 Ratio(1/2)	FDR	FPKM_value1	FPKM_value2	log2 Ratio(1/2)	FDR
1	CL1967.Contig2_Ip-T	264	CYP6					4.84	1.2	1.92211	0.143508	5.42	4.84	0.188058	0.834757
2	CL6611.Contig1_Ip-T	382	CYP18					1.57	0	0.829715	0.663853	1.25	1.57	-0.304064	0.859984
3	CL7062.Contig1_Ip-T	274	CYP9					0	2.9	-3.51489	0.10503	1.31	0	2.30331	0.383961
4	Unigene10513_Ip-T	349	CYP6					0	18.23	-6.46253	7.34e-06	0	0	1.6528	0.61439
5	Unigene12050_Ip-T	314	CYP4					0	0	NA	NA	0	0	NA	NA
6	Unigene12903_Ip-T	464	CYP4					0	3.43	-2.48956	0.135859	0	0	-1.29716	0.683534
7	Unigene13484_Ip-T	204	CYP9					NA	NA	NA	NA	NA	NA	NA	NA
8	Unigene15104_Ip-T	342	CYP6					1.76	1.86	-0.169593	0.910954	0	1.76	-1.30538	0.500265
9	Unigene16045_Ip-T	434	CYP6					1.56	21.99	-3.9071	3.56e-06	0	1.56	-2.50574	0.322462
10	Unigene16699_Ip-T	519	CYP325					0	0	NA	NA	0	0	1.27532	0.675897
11	Unigene16855_Ip-T	220	CYP6					3.07	10.12	-1.81076	0.0360961	1.08	3.07	-1.48243	0.326853
12	Unigene17716_Ip-T	249	CYP4					0	5.11	-4.18015	0.0225893	1.92	0	2.70284	0.248457
13	Unigene22278_Ip-T	304	CYP9					4.69	1.57	1.48896	0.229189	0	4.69	-3.56327	0.042247
14	Unigene23911_Ip-T	382	CYP6					3.54	0	NA	NA	6.56	3.54	0.914719	0.325016
15	Unigene40720_Ip-T	248	CYP4					0	32.07	-6.82998	3.7e-09	0	0	NA	NA
16	Unigene6253_Ip-T	252	CYP6					0	5.68	-3.59576	0.022113	1.89	0	NA	NA
17	CL5164.Contig1_Ip-T	521	CYP9					1.3	3.05	-1.32016	0.361094	2.52	1.3	0.979685	0.518271
18	CL7687.Contig1_Ip-T	631	CYP306					9.64	50.92	-2.49099	9.02e-09	1.32	9.64	-2.84372	0.00847577
19	CL7915.Contig1_Ip-T	443	CYP4					0	0	1.1496	0.67509	1.88	0	1.16997	0.519093
20	Unigene11885_Ip-T	306	CYP6					10.55	1.56	2.66776	0.00843225	0	10.55	-4.3744	0.0011568
21	Unigene12142_Ip-T	416	CYP18					0	2.68	-3.98603	0.103403	1.15	0	2.70034	0.371992
22	Unigene12666_Ip-T	268	CYP4					1.96	2.37	-0.363899	0.793392	0	1.96	-2.09808	0.318972
23	Unigene1267_Ip-T	963	CYP6					4.29	0	4.56751	0.0385188	2.48	4.29	-0.765865	0.497802
24	Unigene12751_Ip-T	248	CYP6					0	5.13	-3.16194	0.0392333	0	0	NA	NA
25	Unigene13819_Ip-T	325	CYP305					2.31	22.02	-3.34272	1.21e-05	2.2	2.31	-0.0456167	0.97322
26	Unigene16303_Ip-T	240	CYP6					0	9.28	-4.99365	0.00143103	0	0	NA	NA
27	Unigene16856_Ip-T	509	CYP4					1.03	5	-2.36915	0.0801722	0	1.03	-1.10714	0.650807
28	Unigene16974_Ip-T	341	CYP6					9.69	0	3.29133	0.00517887	9.09	9.69	-0.0674437	0.919336
29	Unigene17369_Ip-T	455	CYP6					1.16	4.54	-2.05843	0.126331	0	1.16	NA	NA
30	Unigene17495_Ip-T	398	CYP4					0	2.8	-2.97122	0.139033	0	0	0.683736	0.816869
31	Unigene17496_Ip-T	338	CYP4					0	5.18	-3.46282	0.0312693	1.06	0	NA	NA
32	Unigene18223_Ip-T	476	CYP9					0	2	-2.17913	0.292837	1.75	0	1.92139	0.3698
33	Unigene19274_Ip-T	483	CYP6					0	2.63	NA	NA	0	0	NA	NA
34	Unigene19446_Ip-T	249	CYP9					0	0	NA	NA	1.44	0	0.702845	0.713201
35	Unigene19476_Ip-T	501	CYP6					0	13.97	-4.63109	0.000111954	2.14	0	1.85935	0.331992
36	Unigene20853_Ip-T	228	CYP6					0	2.79	-2.16959	0.215335	1.57	0	1.275	0.528363
37	Unigene20854_Ip-T	303	CYP305					3.72	5.25	-0.586881	0.545284	3.94	3.72	0.107666	0.917761
38	Unigene22184_Ip-T	591	CYP305					0	0	-1.2009	0.721192	0	0	0.702845	0.846394
39	Unigene22722_Ip-T	501	CYP6					22.03	79.37	-1.93899	7.89e-10	1.9	22.03	-3.51063	1.2e-05
40	Unigene24720_Ip-T	534	CYP9					7.31	103.05	-3.9072	1.07e-23	0	7.31	-3.9971	0.00832894
41	Unigene27371_Ip-T	356	CYP325					2.11	0	2.13938	0.300516	0	2.11	-2.60886	0.239267
42	Unigene27372_Ip-T	322	CYP325					3.96	7.41	-0.993839	0.256796	0	3.96	-2.39513	0.124548
43	Unigene27866_Ip-T	636	CYP4					6.38	0	3.58369	0.0188755	2.81	6.38	-1.15821	0.242756
44	Unigene27987_Ip-T	989	CYP9	*				4.1	7.72	-1.00284	0.243558	3.74	4.1	-0.107813	0.916718
45	Unigene28800_Ip-T	1565	CYP18	*				3.17	0	2.06873	0.214155	4.73	3.17	0.60213	0.561409
46	Unigene28801_Ip-T	495	CYP306					0	0	NA	NA	1.2	0	0.423869	0.831814
47	Unigene28814_Ip-T	945	CYP18					2.78	3.7	-0.502306	0.659207	2.52	2.78	-0.116888	0.925738
48	Unigene29762_Ip-T	751	CYP9					2	0	NA	NA	0	2	-2.61908	0.250891
49	Unigene30497_Ip-T	1269	CYP4	*				0	2.38	-3.39972	0.147349	0	0	0.247165	0.950817
50	Unigene30730_Ip-T	240	CYP304					0	3.31	-2.48327	0.143478	0	0	-0.308651	0.909765
51	Unigene30731_Ip-T	272	CYP18					0	1.75	NA	NA	NA	NA	NA	NA
52	Unigene30732_Ip-T	315	CYP305					4.29	3.53	0.191444	0.853114	3.03	4.29	-0.476887	0.65717
53	Unigene37215_Ip-T	215	CYP4					1.75	55.48	-5.07641	5.62e-15	2.77	1.75	0.687304	0.617175
54	Unigene37887_Ip-T	301	CYP6					0	1.59	NA	NA	NA	NA	NA	NA
55	Unigene39061_Ip-T	246	CYP305					0	0	-1.15804	0.70367	0	0	NA	NA
56	Unigene39107_Ip-T	287	CYP9					0	1.66	NA	NA	NA	NA	NA	NA
57	Unigene39337_Ip-T	225	CYP4					0	16.26	-5.11312	2.31e-05	NA	NA	NA	NA
58	Unigene39747_Ip-T	344	CYP9					0	0	-1.154	0.749657	0	0	NA	NA
59	Unigene39915_Ip-T	248	CYP6					0	5.77	-3.61844	0.0207818	NA	NA	NA	NA
60	Unigene40018_Ip-T	261	CYP4					2.88	3.66	-0.435641	0.700367	1.37	2.88	-1.04712	0.46947
61	Unigene40552_Ip-T	246	CYP9					2.44	16.81	-2.87423	0.000362503	1.94	2.44	-0.306052	0.824886
62	Unigene40849_Ip-T	252	CYP6					0	10.73	-5.25041	0.000565213	0	0	NA	NA
63	Unigene5971_Ip-T	700	CYP302					4.29	4.09	-0.0209891	0.983198	1.19	4.29	-1.82524	0.178707
64	Unigene6562_Ip-T	264	CYP6					3.98	1.2	1.63987	0.234645	0	3.98	-2.12	0.152859
65	Unigene6821_Ip-T	275	CYP4					1.91	0	1.62958	0.412438	1.3	1.91	-0.530288	0.744221
66	Unigene7705_Ip-T	252	CYP6					1.19	5.68	-2.3448	0.0638092	0	1.19	NA	NA
67	Unigene832_Ip-T	874	CYP305	*				4.73	0	3.01447	0.0605365	7.92	4.73	0.768433	0.35144
68	Unigene8508_Ip-T	373	CYP18					3.02	0	1.73915	0.280491	0	3.02	-1.62867	0.297574
69	CL1414.Contig4_Ip-T	1749	CYP6	*	ref|XM_002407415.1|	94	0	1.33	0	NA	NA	1.43	1.33	0.129362	0.940645
70	CL3899.Contig1_Ip-T	1341	CYP6		ref|XM_002399413.1|	98	4e-161	4.98	4.51	0.0531524	0.954763	3.11	4.98	-0.654459	0.524546
71	CL7746.Contig1_Ip-T	1311	CYP18	*	ref|XM_002415125.1|	92	0	23.26	2.43	3.16896	2.05e-05	16.38	23.26	-0.481143	0.297456
72	Unigene6910_Ip-T	453	CYP4		ref|XM_002412961.1|	96	2e-70	0	1.4	-0.589792	0.753726	0	0	-1.90414	0.506198
	Unigene10809_Ip-T	295				96	3e-133	1.78	2.7	-0.690948	0.615989	0	1.78	NA	NA
73	Unigene38006_Ip-T	249	CYP6		ref|XM_002405083.1|	98	3e-116	NA	NA	NA	NA	NA	NA	NA	NA
	Unigene19524_Ip-T	322				96	1e-143	0	1.48	NA	NA	NA	NA	NA	NA
	Unigene13276_Ip-T	286				98	7e-137	0	5.01	-3.33061	0.0371292	0	0	-0.31083	0.916657
	Unigene13277_Ip-T	252				97	2e-77	0	1.89	NA	NA	NA	NA	NA	NA
74	Unigene37352_Ip-T	358	CYP18		ref|XM_002402125.1|	95	2e-39	4.2	0	NA	NA	0	4.2	-3.64508	0.0525619
	Unigene17126_Ip-T	245				99	2e-40	3.07	0	NA	NA	0	3.07	-1.63741	0.291757
	Unigene17125_Ip-T	335				97	3e-87	2.91	0	NA	NA	1.42	2.91	-1.01036	0.480154
75	Unigene40333_Ip-T	222	CYP4		ref|XM_002408709.1|	97	1e-99	2.37	4.3	-0.949316	0.405671	0	2.37	-2.10908	0.271547
76	Unigene16016_Ip-T	495	CYP15		ref|XM_002404542.1|	95	0	2.28	1.29	0.731797	0.638479	0	2.28	-3.22315	0.174229
	Unigene8487_Ip-T	320				89	3e-107	5.87	3.98	0.470726	0.611903	1.49	5.87	-1.95328	0.0996788
77	CL1006.Contig1_Ip-T	1282	CYP6	*	ref|XM_002415356.1|	94	0	0	32.13	-5.28014	2.39e-09	0	0	-1.6273	0.57415
78	CL1117.Contig1_Ip-T	2141	CYP6	*	ref|XM_002415387.1|	95	0	2.46	0	2.15221	0.261816	2.51	2.46	0.0538017	0.966842
79	Unigene24209_Ip-T	422	CYP4		ref|XM_002405656.1|	95	0	2.14	1.51	0.413196	0.785934	0	2.14	-1.3073	0.456793
	CL2917.Contig1_Ip-T	386				96	3e-177	2.14	0	NA	NA	0	2.14	-1.7625	0.35385
	CL1453.Contig1_Ip-T	327				96	4e-146	NA	NA	NA	NA	0	0	NA	NA
80	CL1889.Contig1_Ip-T	2878	CYP6	*	ref|XM_002401930.1|	90	0	11.14	11.27	-0.106604	0.861125	6.05	11.14	-0.85597	0.229327
					ref|XM_002401931.1|	96	0
81	CL1967.Contig3_Ip-T	2288	CYP6	*	ref|XM_002411616.1|	94	2e-145	28.13	2.36	3.48538	1.07e-06	9.02	28.13	-1.61614	0.00156954
82	CL2419.Contig1_Ip-T	1729	CYP6	*	ref|XM_002409637.1|	95	0	12.77	15.18	-0.339279	0.534835	24.01	12.77	0.93565	0.0549808
					ref|XM_002433397.1|	88	9e-109
83	CL2485.Contig1_Ip-T	362	CYP15		ref|XM_002404824.1|	94	7e-145	4.98	0	NA	NA	6.59	4.98	0.428905	0.614849
84	CL2500.Contig5_Ip-T	1874	CYP9	*	ref|XM_002434902.1|	94	0	5.57	17.23	-1.71904	0.00834501	8.66	5.57	0.661462	0.392876
85	CL2502.Contig1_Ip-T	2047	CYP6	*	ref|XM_002407152.1|	94	0	116.85	2.25	5.60872	1.71e-28	12.94	116.85	-3.14998	6.1e-22
86	CL2717.Contig1_Ip-T	1095	CYP18	*	ref|XM_002405799.1|	93	0	1.51	4.65	-1.71255	0.171726	1.2	1.51	-0.306741	0.861524
87	CL2934.Contig2_Ip-T	1842	CYP6	*	ref|XM_002410417.1|	91	0	2.85	28.32	-3.40265	5.73e-07	3.5	2.85	0.321166	0.779666
88	Unigene31654_Ip-T	820	CYP9	*	ref|XM_002407408.1|	78	3e-138	10.99	13	-0.332186	0.573411	5.09	10.99	-1.08568	0.145587
	CL312.Contig1_Ip-T	549				95	0	0	13.91	-4.44431	0.000132899	0	0	-0.0403224	0.987143
89	Unigene28799_Ip-T	1568	CYP18	*	ref|XM_002434160.1|	97	2e-80	3.26	0	1.91901	0.23042	6.09	3.26	0.926343	0.337858
90	CL354.Contig2_Ip-T	1759	CYP18	*	ref|XM_002434160.1|	97	0	6.15	1.09	2.40639	0.0576604	7.32	6.15	0.27603	0.726003
91	CL3886.Contig2_Ip-T	1783	CYP6	*	ref|XM_002401992.1|	93	0	8.04	22.21	-1.55581	0.00529997	10.84	8.04	0.45587	0.494793
					ref|XM_002401993.1|	95	9e-74
					ref|XM_002399318.1|	96	2e-60
92	CL42.Contig1_Ip-T	1670	CYP4	*	ref|XM_002403169.1|	91	0	37.5	26.38	0.41758	0.250917	14.78	37.5	-1.31847	0.00171502
93	CL4224.Contig1_Ip-T	782	CYP325		ref|XM_002404394.1|	98	0	10.66	7.93	0.336949	0.616451	13.58	10.66	0.374049	0.524818
94	CL4283.Contig2_Ip-T	1040	CYP4	*	ref|XM_002412958.1|	95	2e-150	0	8.41	-6.99847	0.00265289	0	0	0.676849	0.921716
					ref|XM_002412957.1|	96	9e-64
95	CL4777.Contig2_Ip-T	1772	CYP18	*	ref|XM_002400063.1|	92	2e-104	12.25	25.58	-1.1521	0.0174825	4.98	12.25	-1.27379	0.0810097
96	CL5352.Contig1_Ip-T	1947	CYP4	*	ref|XM_002404828.1|	95	0	13.27	39.62	-1.66793	9.02e-05	2.94	13.27	-2.14951	0.00846153
97	CL57.Contig1_Ip-T	2134	CYP18	*	ref|XM_002436168.1|	96	0	6.16	0	3.47648	0.0226023	2.52	6.16	-1.26473	0.218529
98	CL6469.Contig1_Ip-T	1867	CYP6	*	ref|XM_002401694.1|	90	0	9.85	5.45	0.764002	0.310659	2.49	9.85	-1.95921	0.0325964
					ref|XM_002404486.1|	94	0
99	CL6508.Contig1_Ip-T	1733	CYP18	*	ref|XM_002409014.1|	98	1e-176	9.75	0	3.46435	0.00417578	6.75	9.75	-0.505742	0.480166
100	Unigene30998_Ip-T	551	CYP18		ref|XM_002413073.1|	93	1e-116	2.04	1.44	0.412634	0.791135	2.81	2.04	0.486774	0.711999
101	Unigene31469_Ip-T	907	CYP18	*	ref|XM_002400068.1|	90	0	1.82	2.1	-0.296317	0.839044	2.37	1.82	0.405721	0.774431
	CL6707.Contig2_Ip-T	1235				93	0	1.34	7.98	-2.66402	0.0181896	3.38	1.34	1.35956	0.330987
102	CL677.Contig1_Ip-T	2083	CYP6	*	ref|XM_002413993.1|	97	0	8.51	0	4.11959	0.00449995	22.39	8.51	1.4204	0.00969319
					ref|XM_002406659.1|	86	0
					ref|XM_002399989.1|	95	2e-135
103	CL6923.Contig1_Ip-T	2984	CYP6	*	ref|XM_002406849.1|	97	1e-107	8.18	0	3.35727	0.00958815	14.19	8.18	0.819474	0.187377
					ref|XM_002414477.1|	99	9e-99
104	CL709.Contig1_Ip-T	1680	CYP18	*	ref|XM_002410225.1|	97	0	10.28	17.7	-0.873775	0.115651	4.76	10.28	-1.08603	0.159169
105	CL7323.Contig1_Ip-T	2824	CYP307	*	ref|XM_002403460.1|	92	0	33.69	15.26	1.0527	0.0139917	60.86	33.69	0.877947	0.00378302
					ref|XM_002401746.1|	97	0
106	Unigene3111_Ip-T	245	CYP6		ref|XM_002405551.1|	89	5e-42	0	0	NA	NA	0	0	NA	NA
					ref|XM_002405552.1|	96	6e-31
107	CL7345.Contig1_Ip-T	393	CYP9		ref|XM_002399678.1|	79	6e-61	0	0	NA	NA	0	0	NA	NA
108	CL7366.Contig1_Ip-T	1876	CYP6	*	ref|XM_002413989.1|	87	0	11.41	1.53	2.80883	0.00488186	17.99	11.41	0.681669	0.205993
109	Unigene35810_Ip-T	370	CYP6	*	ref|XM_002408708.1|	95	4e-141	0	3.01	-4.00156	0.0839879	1.29	0	2.71407	0.343089
	Unigene20076_Ip-T	969				95	0	0	4.1	-5.76935	0.0323161	2.09	0	4.73213	0.138035
	CL7916.Contig2_Ip-T	1350				79	0	2.89	17.08	-2.65303	0.000565765	3.18	2.89	0.16273	0.889551
110	CL7961.Contig1_Ip-T	1345	CYP9	*	ref|XM_002408574.1|	96	0	4.86	0	2.6852	0.0727842	3.81	4.86	-0.326393	0.739998
111	CL825.Contig1_Ip-T	1835	CYP18	*	ref|XM_002404750.1|	87	0	34.87	2.77	3.56416	4.31e-08	34.13	34.87	-0.00617329	0.985821
112	Unigene21696_Ip-T	677	CYP6		ref|XM_002400067.1|	87	0	1	2.11	-1.16711	0.490445	0	1	-2.44916	0.434271
	CL847.Contig2_Ip-T	597				94	0	1.13	1.33	-0.324969	0.859982	0	1.13	NA	NA
113	Unigene10525_Ip-T	289	CYP6		ref|XM_002414801.1|	95	5e-121	0	3.3	-3.75575	0.0763806	0	0	0.681885	0.848548
114	Unigene37033_Ip-T	249	CYP4		ref|XM_002412960.1|	94	3e-101	0	2.55	NA	NA	NA	NA	NA	NA
	Unigene35855_Ip-T	358				78	3e-51	0	36.43	-5.52846	1.83e-10	0	0	-0.301456	0.898168
	Unigene11229_Ip-T	235				93	3e-90	0	1.35	-1.16668	0.581333	0	0	NA	NA
115	Unigene11258_Ip-T	305	CYP18		ref|XM_002416108.1|	96	4e-132	0	0	-1.14645	0.73575	0	0	0.666319	0.855194
116	Unigene11394_Ip-T	364	CYP18		ref|XM_002415533.1|	95	3e-68	2.06	0	NA	NA	0	2.06	-1.61733	0.392001
117	Unigene12491_Ip-T	576	CYP6		ref|XM_002404125.2|	97	0	2.22	6.35	-1.60606	0.127092	2.07	2.22	-0.0761562	0.956416
	Unigene17953_Ip-T	526			ref|XM_002404125.2|	97	7e-100	3.28	0	2.3608	0.170431	0	3.28	-1.82498	0.239704
					ref|XM_002404124.1|	99	7e-90
	Unigene23949_Ip-T	318			ref|XM_002404124.1|	98	3e-84	2.13	0	2.00099	0.318984	0	2.13	-1.48112	0.414416
118	Unigene13085_Ip-T	655	CYP9		ref|XM_002399491.1|	95	0	4.24	8.98	-1.17252	0.153321	0	4.24	-4.53322	0.0378242
119	Unigene13483_Ip-T	294	CYP4		ref|XM_002409365.1|	98	6e-51	0	1.08	-2.14431	0.444123	0	0	NA	NA
120	Unigene4573_Ip-T	277	CYP325		ref|XM_002408937.1|	97	3e-126	1.36	2.87	-1.16731	0.421181	0	1.36	NA	NA
	Unigene13929_Ip-T	295				96	8e-132	7.38	5.93	0.225723	0.775933	1.62	7.38	-2.16285	0.0486965
121	Unigene21798_Ip-T	357	CYP6		ref|XM_002405256.1|	99	2e-179	1.26	2.67	-1.17328	0.435978	0	1.26	NA	NA
	Unigene15105_Ip-T	439				98	3e-87	1.37	4.35	-1.75671	0.17843	0	1.37	-1.31837	0.548981
122	Unigene16700_Ip-T	324	CYP4		ref|XM_002412962.1|	98	1e-70	3.24	2.45	0.313346	0.796522	0	3.24	NA	NA
	Unigene16698_Ip-T	484				99	3e-106	1.09	1.64	-0.679234	0.70021	0	1.09	NA	NA
	Unigene15402_Ip-T	890				100	6e-84	0	2.14	-1.43902	0.414001	0	0	-1.61266	0.58543
123	Unigene16270_Ip-T	431	CYP18		ref|XM_002435846.1|	97	3e-138	2.27	0	2.52723	0.235587	1.38	2.27	-0.693251	0.651233
124	Unigene16857_Ip-T	447	CYP9		ref|XM_002422502.1|	95	1e-156	0	8.54	-4.7405	0.00241566	0	0	1.25924	0.655795
125	Unigene16947_Ip-T	286	CYP6		ref|XM_002434606.1|	97	2e-129	3.41	4.45	-0.4739	0.646561	0	3.41	-2.99654	0.108116
126	Unigene17493_Ip-T	382	CYP4		ref|XM_002412955.1|	96	5e-96	0	3.75	-2.33683	0.13284	0	0	-0.324812	0.894047
127	Unigene17561_Ip-T	605	CYP6		ref|XM_002409692.1|	95	4e-127	4.1	11.57	-1.58656	0.0412229	1.77	4.1	-1.1871	0.339586
128	Unigene18224_Ip-T	631	CYP9		ref|XM_002413468.1|	95	0	2.5	5.55	-1.24043	0.240528	1.32	2.5	-0.896618	0.553638
129	Unigene19228_Ip-T	490	CYP4		ref|XM_002412964.1|	97	0	0	0	0.840871	0.784077	0	0	-1.321	0.688785
130	Unigene19733_Ip-T	220	CYP4		ref|XM_002407197.1|	96	7e-85	0	1.45	NA	NA	NA	NA	NA	NA
131	Unigene38717_Ip-T	218	CYP9		ref|XM_002413469.1|	94	8e-86	NA	NA	NA	NA	1.64	0	NA	NA
	Unigene21098_Ip-T	379				98	0	0	4.62	-3.05897	0.0539888	0	0	0.11941	0.96355
132	Unigene22146_Ip-T	999	CYP4	*	ref|XM_002404393.1|	88	3e-138	20.75	12.58	0.632113	0.2129	19.34	20.75	-0.0767509	0.866289
133	Unigene26516_Ip-T	609	CYP6		ref|XM_002403972.1|	98	3e-50	3.82	1.04	1.78712	0.216113	4.5	3.82	0.261125	0.794395
	Unigene26515_Ip-T	630				94	0	3.7	0	2.19359	0.163742	4.17	3.7	0.197295	0.848013
	Unigene22214_Ip-T	464				96	0	7.44	5.48	0.351261	0.663456	8.48	7.44	0.213534	0.768016
134	Unigene22279_Ip-T	337	CYP9		ref|XM_002411364.1|	96	7e-115	7.8	2.83	1.37281	0.14462	0	7.8	-3.9387	0.00666918
135	Unigene23419_Ip-T	297	CYP4		ref|XM_002407078.1|	97	2e-135	1.77	10.17	-2.61236	0.00833977	2.81	1.77	0.691593	0.612702
136	Unigene23534_Ip-T	852	CYP9	*	ref|XM_002401929.1|	94	2e-107	0	2.61	NA	NA	0	0	NA	NA
	Unigene23533_Ip-T	440				96	3e-106	0	2.53	NA	NA	0	0	NA	NA
137	Unigene23728_Ip-T	517	CYP4		ref|XM_002413470.1|	92	9e-84	0	9.54	-6.08082	0.00111204	0	0	1.64144	0.680089
138	Unigene240_Ip-T	262	CYP6		ref|XM_002433398.1|	94	6e-81	0	4.86	-2.58841	0.0696158	0	0	NA	NA
139	Unigene24456_Ip-T	1983	CYP6	*	ref|XM_002435709.1|	97	0	1.02	15.64	-4.02847	7.91e-05	0	1.02	-0.477728	0.828394
140	Unigene31056_Ip-T	329	CYP18	*	ref|XM_002433631.1|	96	6e-144	22.6	0	5.40838	1.17e-06	4.71	22.6	-2.23775	0.000426662
	Unigene2466_Ip-T	1144				97	0	52.45	0	6.623	2.02e-13	7.72	52.45	-2.7395	1.71e-09
141	Unigene24979_Ip-T	993	CYP305		ref|XM_002413837.1|	97	0	1.06	1.6	-0.683874	0.702014	1.2	1.06	0.203743	0.91554
142	Unigene26211_Ip-T	930	CYP6	*	ref|XM_002410990.1|	95	0	4.12	5.13	-0.40618	0.669407	2.31	4.12	-0.809979	0.485615
143	Unigene27318_Ip-T	1601	CYP302	*	ref|XM_002403811.1|	97	0	3.1	3.78	-0.375984	0.733077	1.42	3.1	-1.1016	0.434161
					ref|XM_002403812.1|	96	2e-155
144	Unigene27373_Ip-T	288	CYP4		ref|XM_002435063.1|	97	4e-115	7.04	9.94	-0.587536	0.404794	0	7.04	-3.05962	0.0197231
	Unigene27370_Ip-T	783				95	0	4.03	8.33	-1.1374	0.17953	0	4.03	-2.38194	0.122475
145	Unigene27865_Ip-T	937	CYP4		ref|XM_002408788.1|	95	1e-116	4.25	0	4.55399	0.0395573	0	4.25	-3.03412	0.071163
146	Unigene28156_Ip-T	810	CYP6		ref|XM_002410223.1|	94	1e-166	3.24	1.57	0.955363	0.481813	3.53	3.24	0.148447	0.893557
					ref|XM_002414693.1|	94	3e-78
147	Unigene28769_Ip-T	907	CYP4	*	ref|XM_002415608.1|	88	8e-179	1.49	32.62	-4.54224	4.11e-09	0	1.49	-0.890615	0.649335
148	Unigene29584_Ip-T	976	CYP6	*	ref|XM_002407416.1|	92	1e-135	0	0	NA	NA	0	0	NA	NA
	Unigene29583_Ip-T	734				91	9e-92	0	0	0.404899	0.919201	1.63	0	2.4193	0.317426
149	Unigene30165_Ip-T	973	CYP9	*	ref|XM_002407132.1|	96	0	6.87	7.68	-0.250662	0.740496	0	6.87	-3.18994	0.0188881
150	Unigene30276_Ip-T	1315	CYP4	*	ref|XM_002412959.1|	97	0	3.14	0	1.60484	0.298629	2.54	3.14	-0.281163	0.816857
151	Unigene30482_Ip-T	1803	CYP49	*	ref|XM_002406781.1|	98	0	14.45	3.79	1.84093	0.0140816	36.12	14.45	1.3465	0.00160759
152	Unigene31834_Ip-T	1621	CYP4	*	ref|XM_002414054.1|	95	0	3.52	5.1	-0.624788	0.528375	1.62	3.52	-1.09481	0.406978
153	Unigene32193_Ip-T	1813	CYP6	*	ref|XM_002406722.1|	97	0	5.05	5.79	-0.287146	0.743403	11.64	5.05	1.22951	0.0951886
154	Unigene33510_Ip-T	985	CYP305		ref|XM_002406885.1|	94	0	3.2	10.5	-1.80411	0.0332179	0	3.2	-2.36642	0.170382
155	Unigene33764_Ip-T	4000	CYP314	*	ref|XM_002401033.1|	98	0	12.22	9.3	0.304076	0.626449	7.16	12.22	-0.74644	0.26316
156	Unigene4649_Ip-T	363	CYP6		ref|XM_002415355.1|	97	2e-169	3.72	32.86	-3.23282	1.36e-07	0	3.72	NA	NA
	Unigene34754_Ip-T	262				97	2e-93	0	23.68	-5.46643	2.8e-07	0	0	0.699677	0.771024
157	Unigene34756_Ip-T	326	CYP4		ref|XM_002409965.1|	97	2e-130	0	0	0.403949	0.879968	0	0	-0.874298	0.760665
158	Unigene39082_Ip-T	212	CYP6		ref|XM_002399265.1|	88	2e-60	1.42	0	NA	NA	0	1.42	NA	NA
159	Unigene42346_Ip-T	266	CYP15		ref|XM_002400888.1|	97	1e-121	2.54	0	1.99193	0.277915	0	2.54	NA	NA
160	Unigene4947_Ip-T	378	CYP306		ref|XM_002406886.1|	95	5e-106	2.38	4.63	-1.04992	0.348347	1.26	2.38	-0.892765	0.564731
161	Unigene6106_Ip-T	280	CYP4		ref|XM_002412254.1|	93	1e-107	2.95	1.7	0.705314	0.604843	0	2.95	-2.75353	0.15206
162	Unigene6374_Ip-T	254	CYP9		ref|XM_002399255.1|	95	1e-106	0	21.29	-6.23894	1.16e-06	0	0	0.672471	0.839937
163	Unigene6473_Ip-T	616	CYP4		ref|XM_002407573.1|	97	0	2.68	5.16	-1.035	0.327834	0	2.68	NA	NA
164	Unigene907_Ip-T	563	CYP9		ref|XM_002400499.1|	95	0	20.14	11.58	0.708562	0.174623	0	20.14	-6.55876	4.02e-06
165	Unigene9516_Ip-T	222	CYP4		ref|XM_002405657.1|	95	9e-94	1.35	0	NA	NA	1.07	1.35	-0.310576	0.867461
166	Unigene9911_Ip-T	302	CYP9		ref|XM_002409693.1|	95	2e-81	4.72	4.21	0.0751007	0.938039	1.18	4.72	-1.97523	0.136941
Isca, I. scapularis
Asterisks indicating I. persulcatus sequences that have over 50% conseverd domains
Genes that significantly up-regulated are marked with red background color
Genes that significantly down-regulated are marked with green background color
