# Supplementary material for: Blood feeding-induced transcriptomic changes in the hard tick Ixodes persulcatus
Source: Front Insect Sci. 2026 Feb 23;6:1669026. doi: 10.3389/finsc.2026.1669026 (PMC12968816; doi:10.3389/finsc.2026.1669026)
Supplement: Supplementary file 6 [file Table6.xls]

## Sheet: Sheet1
Table S6 Predicted GSTs of I. persulcatus and their expression patterns
Gene	Isca	Iper	Iper-Semi-engorged/Unfed				Iper-Engorged/Semi-engorged
			FPKM_value1	FPKM_value2	log2 Ratio	FDR	FPKM_value1	FPKM_value2	log2 Ratio	FDR
GstM1	ISCW004523	Unigene33505	11.47	6.35	0.763171	0.27439	4.31	11.47	-1.38733	0.0713783
GstM2	ISCW004524	Unigene28231	5.51	1.99	1.37942	0.218476	11.28	5.51	1.05842	0.145226
GstM3	ISCW008578	CL5749_2	2.06	3.04	-0.651293	0.613488	6.7	2.06	1.72629	0.102918
GstM4	ISCW009569	Unigene18960	20.56	0	5.2719	3.69427e-06	32.95	20.56	0.705211	0.0778248
GstM5	ISCW009570	Unigene32079	12.62	0	4.56777	0.00038643	9.92	12.62	-0.322527	0.596954
GstM6	ISCW013757	CL5749_1	5.7	0	3.4211	0.0293185	2.93	5.7	-0.935289	0.35407
GstM7	ISCW017235	NP
GstM8	ISCW017237	CL5845_1	3.49	1.16	1.49924	0.297145	0	3.49	-2.39994	0.148844
GstM9	ISCW019306	CL7854_1	1.08	2.56	-1.33498	0.398709	0	1.08	-0.145152	0.942769
GstM10	ISCW019308	Unigene24510	3.19	14.76	-2.29993	0.00314094	7.07	3.19	1.17293	0.210267
GstM11	ISCW021287	Unigene30470	10.28	0	4.2719	0.00161383	15.67	10.28	0.632938	0.269065
GstM12	ISCW022157	Unigene27314	480.29	117.79	1.93782	1.28189e-48	494.61	480.29	0.0671583	0.467292
GstM13	ISCW024329	NP
GstM14	ISCW024608	CL6207_1	189.09	13.12	3.75937	1.10964e-38	170.4	189.09	-0.125375	0.410287
GstM15	NP	Unigene31168	1.95	0	NA	NA	5.9	1.95	1.62201	0.143144
GstM16	NP	Unigene25671	3.4	0	1.89326	0.224852	14.78	3.4	2.14481	0.00512665
GstD1	ISCW003686	CL6356_1	0	1.35	-1.77436	0.450345	0	0	1.02477	0.698679
GstD2	ISCW005803	Unigene28869	407.15	3.71	6.68813	7.15868e-93	291.11	407.15	-0.459223	2.95274e-05
GstD3	ISCW011508	Unigene17676	8.32	3.87	1.01438	0.236169	6.29	8.32	-0.378751	0.617563
GstD4	ISCW024224	NP
GstD5	ISCW024667	NP
GstD6	ISCW024802	CL4066_1	56.41	9.7	2.45003	6.27325e-09	46.96	56.41	-0.239746	0.399202
GstD7	ISCW024825	NP
GstD8	NP	CL3627_1	9.36	0	4.13664	0.00285614	12.23	9.36	0.410617	0.510336
GstD9	NP	Unigene26264	41.33	1.94	4.32319	2.26518e-10	51.64	41.33	0.346072	0.248933
GstD10	NP	CL644_1	2.42	0	NA	NA	0	2.42	-1.66527	0.343446
GstE1	ISCW005804	Unigene2225	3.25	7.16	-1.22939	0.185588	11.13	3.25	1.80071	0.0304253
GstE2	ISCW005805	Unigene688	NA	NA	NA	NA	NA	NA	NA	NA
GstE3	ISCW007012	NP
GstE4	ISCW008097	NP
GstE5	ISCW009608	Unigene27409	49.55	1.16	5.32682	6.45384e-13	129.28	49.55	1.40831	6.59077e-10
GstO1	ISCW003939	CL412_1	44.04	36.32	0.188184	0.559588	37.04	44.04	-0.224958	0.483464
GstO2	ISCW006477	Unigene22869	3.04	3.11	-0.122709	0.915989	7.16	3.04	1.26066	0.181994
GstO3	ISCW006479	Unigene2395	0	1.41	-2.18502	0.376308	0	0	0.708299	0.822362
GstZ1	ISCW003436	Unigene25042	15.68	0	5.23944	5.36154e-05	5.36	15.68	-1.52385	0.0237305
GstZ2	ISCW022054	Unigene25675	30.96	27.08	0.103312	0.785205	37.57	30.96	0.303948	0.384282
GstZ3	ISCW023198	CL6816_1	56.54	36.77	0.530877	0.0788416	39.21	56.54	-0.503278	0.0905164
GstZ4	NP	CL5251_1	3.36	2.46	0.359937	0.764788	3.08	3.36	-0.100758	0.929418
GstK1	ISCW022859	CL7413_1	14.93	10.14	0.468291	0.420646	9.65	14.93	-0.604841	0.304378
GstK2	ISCW024086	NP
GstMIC1	ISCW012228	Unigene25970	108.16	96.45	0.075448	0.708528	130.57	108.16	0.296429	0.113203
Iper, I. persulcatus; Isca, I. scapularis
Genes that significantly up-regulated are marked with red background color
Genes that significantly down-regulated are marked with green background color
