# Supplementary material for: Blood feeding-induced transcriptomic changes in the hard tick Ixodes persulcatus
Source: Front Insect Sci. 2026 Feb 23;6:1669026. doi: 10.3389/finsc.2026.1669026 (PMC12968816; doi:10.3389/finsc.2026.1669026)
Supplement: Supplementary file 7 [file Table7.xls]

## Sheet: Sheet1
Table S7 Predicted CarEs of I. persulcatus and their expression patterns
Number	Unigene ID	Length(nt)	Classification	Status	Isca ID	Identity	E-value	Semi-engorged/Unfed				Engorged/Semi-engorged
								FPKM_value1	FPKM_value2	log2 Ratio(1/2)	FDR	FPKM_value1	FPKM_value2	log2 Ratio(1/2)	FDR
1	Unigene7496_Ip-T	329	J	*	ref|XM_002415834.1|	89	2e-97	0	0	NA	NA	NA	NA	NA	NA
	CL67.Contig2_Ip-T	1283				81	0	3.22	2.36	0.358408	0.770491	0	3.22	-2.49879	0.155826
	CL67.Contig1_Ip-T	2338				80	0	3.76	4.9	-0.471915	0.63171	1.99	3.76	-0.893192	0.46903
2	Unigene41085_Ip-T	231	J		ref|XM_002402701.1|	97	3e-104	NA	NA	NA	NA	NA	NA	NA	NA
	Unigene18699_Ip-T	339				94	3e-80	0	0	NA	NA	NA	NA	NA	NA
3	Unigene8805_Ip-T	292	J		ref|XM_002413167.1|	99	1e-114	0	1.63	-1.76617	0.408364	0	0	-0.290101	0.9234
4	CL3772.Contig1_Ip-T	1177	J	*	ref|XM_002415833.1|	94	0	0	0	1.63098	0.575598	0	0	-2.12903	0.497894
5	CL3921.Contig1_Ip-T	696	J		ref|XM_002413979.1|	89	0	18.77	9.37	0.912442	0.10331	2.74	18.77	-2.75141	0.000304517
6	CL4528.Contig1_Ip-T	1877	J	*	ref|XM_002413972.1|	97	0	2.52	4.07	-0.781471	0.492958	49.76	2.52	4.32826	1.26e-12
					ref|XM_002413973.1|	87	1e-109
7	CL5181.Contig1_Ip-T	2132	L	*	ref|XM_002405222.1|	98	0	21.2	27.23	-0.450999	0.278461	19.81	21.2	-0.0730627	0.871215
					ref|XM_002405223.1|	89	1e-113
8	CL5584.Contig1_Ip-T	2435	J	*	ref|XM_002411649.1|	97	0	9.84	17.18	-0.893866	0.114075	4.9	9.84	-0.981104	0.205097
9	CL5584.Contig2_Ip-T	2327	J	*	ref|XM_002411648.1|	96	0	10.36	3.28	1.56939	0.0632232	11.69	10.36	0.199024	0.746235
10	Unigene10661_Ip-T	354	C		ref|XM_002413978.1|	96	3e-161	1.7	0	NA	NA	0	1.7	NA	NA
	Unigene10662_Ip-T	229				93	5e-75	1.97	0	NA	NA	1.04	1.97	-0.896839	0.598953
11	Unigene10906_Ip-T	254	J		ref|XM_002402700.1|	96	1e-109	0	0	0.408588	0.862389	0	0	NA	NA
12	Unigene11004_Ip-T	851	J		ref|XM_002409663.1|	97	0	14.03	0	4.72058	0.000165665	7.85	14.03	-0.812978	0.19675
	Unigene16770_Ip-T	426				95	9e-156	1.41	0	NA	NA	3.36	1.41	1.27754	0.355585
	Unigene36041_Ip-T	252				98	9e-121	0	0	NA	NA	0	0	0.672471	0.839937
13	Unigene11404_Ip-T	328	F		ref|XM_002415836.1|	91	9e-122	0	0	NA	NA	0	0	-0.328864	0.918102
	Unigene36938_Ip-T	234				90	5e-75	4.17	1.36	1.52657	0.248122	0	4.17	-3.00671	0.0751321
14	Unigene13027_Ip-T	314	J		ref|XM_002435163.1|	95	5e-30	3.59	1.01	1.73976	0.239213	2.28	3.59	-0.630177	0.601362
	Unigene21804_Ip-T	327				96	1e-149	3.67	0	2.81506	0.110008	1.46	3.67	-1.30504	0.330459
	Unigene21805_Ip-T	565				97	0	21	2.25	3.13253	5.66e-05	12.24	21	-0.754013	0.138928
15	Unigene14093_Ip-T	267	J		ref|XM_002416314.1|	93	2e-57	0	0	-1.1894	0.708916	0	0	NA	NA
16	Unigene14253_Ip-T	279	F		ref|XM_002403013.1|	92	1e-104	2.15	1.14	0.825437	0.612623	0	2.15	-1.29716	0.458459
	Unigene14714_Ip-T	372				94	5e-154	0	0	NA	NA	0	0	NA	NA
17	Unigene14498_Ip-T	356	J		ref|XM_002404067.1|	86	2e-37	2.32	0	NA	NA	1.01	2.32	-1.175	0.476132
18	Unigene18554_Ip-T	419	J		ref|XM_002415838.1|	80	2e-81	0	0	NA	NA	0	0	NA	NA
19	Unigene20269_Ip-T	326	F		ref|XM_002400069.1|	97	4e-66	2.3	0	NA	NA	0	2.3	NA	NA
	Unigene4822_Ip-T	547				96	0	4.26	1.16	1.78686	0.191521	0	4.26	NA	NA
20	Unigene24511_Ip-T	819	M		ref|XM_002399966.1|	98	0	7.15	2.72	1.30447	0.179278	8.59	7.15	0.289488	0.691209
	Unigene24512_Ip-T	842				98	0	1.96	1.89	-0.0373985	0.979707	5.81	1.96	1.59246	0.151623
21	Unigene26856_Ip-T	1978	J	*	ref|XM_002399716.1|	95	0	36.83	38.92	-0.169496	0.609139	10.19	36.83	-1.82895	7.96e-05
22	Unigene28187_Ip-T	1108	F	*	ref|XM_002402688.1|	96	0	5.29	0	3.53099	0.0335111	11.09	5.29	1.09269	0.13828
23	Unigene29384_Ip-T	2242	K	*	ref|XM_002411096.1|	96	0	5.66	6.24	-0.23061	0.782847	6.17	5.66	0.149241	0.858863
24	Unigene30950_Ip-T	1948	J	*	ref|XM_002410109.1|	94	0	32.5	0	6.21881	5.71e-09	23.33	32.5	-0.453481	0.243468
25	Unigene30952_Ip-T	915	J	*	ref|XM_002410108.1|	92	0	2.79	3.3	-0.332067	0.776734	4.82	2.79	0.813541	0.44511
	Unigene30951_Ip-T	979				91	0	3.3	1.46	1.08663	0.429965	2.68	3.3	-0.27546	0.815893
26	Unigene31664_Ip-T	1893	J	*	ref|XM_002406746.1|	96	0	70.06	58.65	0.166594	0.513164	104.66	70.06	0.60382	0.00616667
27	Unigene31717_Ip-T	2260	B	*	ref|XM_002411663.1|	98	0	31.2	28.22	0.0549621	0.883306	27.44	31.2	-0.160493	0.670461
28	Unigene36096_Ip-T	268	J		ref|XM_002402697.1|	94	1e-63	0	1.78	-1.17328	0.524742	0	0	-0.875692	0.73646
29	Unigene36694_Ip-T	526	J		ref|XM_002413971.1|	99	3e-179	0	16.63	-4.63969	2.48e-05	0	0	-0.633121	0.815525
30	Unigene38334_Ip-T	231	J		ref|XM_002414582.1|	97	4e-69	0	5.51	-3.17341	0.0323371	0	0	NA	NA
31	Unigene38725_Ip-T	378	J		ref|XM_002415835.1|	97	2e-152	0	0	NA	NA	0	0	NA	NA
32	Unigene40157_Ip-T	278	J		ref|XM_002404870.1|	79	8e-41	1.89	0	NA	NA	1.72	1.89	-0.111205	0.941656
33	Unigene7931_Ip-T	235	J		ref|XM_002413976.1|	95	2e-97	0	9.48	-4.33475	0.00171484	NA	NA	NA	NA
34	Unigene38425_Ip-T	217	J					0	12.46	-4.26443	0.000343744	0	0	NA	NA
35	CL3446.Contig2_Ip-T	1932	J					34.71	17.95	0.861502	0.0348479	4.01	34.71	-3.0889	1.99e-07
36	CL3941.Contig2_Ip-T	367	J					3.48	6.93	-1.08363	0.239086	8.13	3.48	1.24894	0.158003
37	Unigene10306_Ip-T	913	J					5.02	0	3.75239	0.0341786	2.22	5.02	-1.15236	0.302083
38	Unigene10459_Ip-T	369	J					0	15.52	-6.36785	3.42e-05	0	0	NA	NA
39	Unigene10460_Ip-T	364	J					0	7.87	-4.06623	0.00499031	NA	NA	NA	NA
40	Unigene14327_Ip-T	579	J					2.33	1.65	0.407998	0.779415	3.3	2.33	0.526909	0.667157
41	Unigene18555_Ip-T	254	J					0	0	NA	NA	0	0	0.696718	0.768228
42	Unigene21589_Ip-T	451	D					1.17	0	NA	NA	1.59	1.17	0.467291	0.789095
43	Unigene22545_Ip-T	619	J					1.09	5.65	-2.46379	0.0570693	0	1.09	-0.476625	0.823067
44	Unigene2585_Ip-T	1329	J					12.37	0	3.5978	0.00105937	4.31	12.37	-1.49631	0.0475044
45	Unigene29407_Ip-T	655	J					7.57	1.46	2.28446	0.0411486	3.28	7.57	-1.18182	0.195994
46	Unigene4256_Ip-T	244	J					2.15	1.3	0.635959	0.686856	0	2.15	NA	NA
47	Unigene4869_Ip-T	393	J					2.29	0	NA	NA	0	2.29	-1.88369	0.315505
48	Unigene6981_Ip-T	283	J					0	12.36	-4.71747	0.000265866	NA	NA	NA	NA
49	Unigene7196_Ip-T	285	J					2.11	3.91	-0.979792	0.415601	0	2.11	NA	NA
Isca, I. scapularis
Asterisks indicating I. persulcatus sequences that have over 50% conseverd domains
Genes that significantly up-regulated are marked with red background color
Genes that significantly down-regulated are marked with green background color
