# Supplementary material for: Blood feeding-induced transcriptomic changes in the hard tick Ixodes persulcatus
Source: Front Insect Sci. 2026 Feb 23;6:1669026. doi: 10.3389/finsc.2026.1669026 (PMC12968816; doi:10.3389/finsc.2026.1669026)
Supplement: Supplementary file 8 [file Table8.xls]

## Sheet: Sheet1
Table S8 The antioxidant systems of I. persulcatus and I. scapularis
Gene	Isca	Iper	Iper-Semi-engorged/Unfed				Iper-Engorged/Semi-engorged
			FPKM_value1	FPKM_value2	log2 Ratio	FDR	FPKM_value1	FPKM_value2	log2 Ratio	FDR
Cat	ISCW017124	Unigene32826	960.45	118.81	2.92519	3.73293e-153	540.33	960.45	-0.805097	3.13394e-26
sod1	ISCW008219	Unigene27658	234.69	204.36	0.109778	0.425724	554	234.69	1.2639	5.87033e-32
sod2	ISCW016585	CL6092	203.17	79.75	1.25927	3.26959e-12	79.94	203.17	-1.32093	2.6835e-13
	ISCW016737
sod3	ISCW015027	CL5723	1.36	0	1.32517	0.553263	0	1.36	-1.81476	0.450747
		Unigene28857	240	145.89	0.628287	2.51082e-05	449.41	240	0.92977	1.45634e-16
	ISCW018077	CL5531	23.38	4.28	2.35973	0.00025329	28.99	23.38	0.335053	0.402066
ccs	NP	Unigene30366	44.87	36.37	0.213136	0.506603	38.43	44.87	-0.198746	0.530172
Rsod	ISCW012983	NP
Sodq	NP	NP
Gpx1	ISCW015098	NP
Gpx2	ISCW019584	NP
Gpx3	NP	Unigene22256	87.06	47.16	0.79458	0.00181904	156.62	87.06	0.871959	3.86396e-06
Gpx4	NP	Unigene34593	33.21	31.24	-0.00164267	0.996353	40.83	33.21	0.322785	0.337022
Gpx5	AAY66814	CL2088	311.02	190.83	0.614853	2.53292e-06	97.96	311.02	-1.64197	2.0782e-26
Tpx1	ISCW010532	CL5569	139.54	313.88	-1.2594	4.14914e-19	121.2	139.54	-0.178516	0.31834
Tpx2	ISCW013767	Unigene22761	51.02	59.57	-0.313389	0.253959	112.21	51.02	1.16184	7.28376e-07
Tpx3	ISCW016004	NP
Tpx4	NP	NP
Tpx5	NP	Unigene23884	378.55	48	2.88951	8.67217e-61	211.11	378.55	-0.817716	1.58676e-11
Tpx6	NP	NP
Tpx7	ISCW010955	CL4666_1	2.54	12.78	-2.42085	0.00461321	3.69	2.54	0.563565	0.628874
	ISCW018599	CL7348_1	11.23	9	0.229495	0.721289	10.49	11.23	-0.0735706	0.905434
	ISCW015321	Unigene5499	320.24	95.4	1.65723	6.44779e-27	271.1	320.24	-0.215556	0.0697044
Trxr1	ISCW007974	Unigene31552	61.97	39.64	0.554747	0.0555306	62.73	61.97	0.0423583	0.869778
Trxr2	NP	NP
Trx1	ISCW020805	NP
Trx2	ISCW006034	Unigene26695	13.73	29.49	-1.19276	0.00871414	17	13.73	0.332976	0.523527
Trx3	NP	Unigene28195	13.41	22.92	-0.863164	0.0764216	42.9	13.41	1.70244	4.37646e-05
Trx1-like1	ISCW001465	Unigene26013	13.86	20.21	-0.634008	0.203519	36.65	13.86	1.42766	0.000893561
	ISCW024338
Trx1-like2	NP	NP
Trx1-like3	NP	Unigene22954	20.02	48.75	-1.37383	0.000166841	7.55	20.02	-1.38212	0.0175343
Trx1-like4	NP	NP
Trx1-like5	ISCW016183	CL406_2	5.01	21.41	-2.18527	0.000565265	3.36	5.01	-0.551577	0.583961
		Unigene1059	0	1.57	NA	NA	NA	NA	NA	NA
Grx1	ISCW020750	Unigene15677	20.46	32.94	-0.7769	0.0523023	39.17	20.46	0.961716	0.0121399
Grx2	ISCW013876	Unigene16981	45.46	38.71	0.142025	0.652006	58.06	45.46	0.37772	0.184503
Trx/Grx	ISCW022680	Unigene21845	19.63	62.51	-1.76089	3.23097e-07	21.15	19.63	0.13237	0.769624
Grx-like1	ISCW022670	CL719	8.34	17.44	-1.15415	0.0494168	19.29	8.34	1.23451	0.0311649
MsrA	ISCW008195	Unigene23700	1.56	1.55	-0.0805881	0.960707	2.32	1.56	0.597351	0.686335
		CL4970_1	22.54	43.2	-1.02841	0.0048561	6.81	22.54	-1.70199	0.00332134
MsrB	ISCW017130	CL2586	NA	NA	NA	NA	NA	NA	NA	NA
		CL4897_1	2.27	5.32	-1.3186	0.228174	4.86	2.27	1.12304	0.315774
Hpx1	NP	NP
Hpx2	NP	NP
Hpx3	ISCW018821	NP
Hpx4	ISCW022537	Unigene28240	3.48	6.93	-1.08363	0.239086	0	3.48	-1.94244	0.206584
		CL7326_1	2.54	3.83	-0.682382	0.554644	1.81	2.54	-0.464066	0.739086
Hpx5	ISCW002528	Unigene33581	5.5	0	3.36957	0.0333974	3.68	5.5	-0.554953	0.563982
Hpx6	NP	NP
Hpx7	ISCW012493	NP
Hpx8	ISCW002680	CL5436_1	21.21	0	4.67526	3.79056e-06	18.04	21.21	-0.208773	0.650855
Hpx9	ISCW017368	CL241_1	0	8.64	-4.3529	0.00273023	1.3	0	1.55529	0.504976
Hpx10	NP	Unigene33575	17.22	13.27	0.286051	0.585588	16.15	17.22	-0.0677783	0.892087
Hpx11	ISCW006862	NP
Hpx12	NP	CL2668_1	21.95	12.64	0.706359	0.157562	17.86	21.95	-0.272716	0.551985
Hpx13	ISCW006860	NP
Hpx14	ISCW011405	NP
Hpx15	ISCW023012	NP
Hpx16	ISCW007552	CL2390_1	90.24	39.6	1.0984	3.13336e-05	62.07	90.24	-0.515098	0.0289464
DBLPX	ISCW017070	Unigene23047	17.18	1.6	3.33472	0.000181572	8.58	17.18	-0.976908	0.0952347
		Unigene1408	1.53	21.1	-3.87551	5.93028e-06	2.03	1.53	0.432721	0.77828
DUOX	ISCW007865	NP
Iper, I. persulcatus; Isca, I. scapularis
Genes that significantly up-regulated are marked with red background color
Genes that significantly down-regulated are marked with green background color
NP indicates genes without automatic annotation.
