# Supplementary material for: Blood feeding-induced transcriptomic changes in the hard tick Ixodes persulcatus
Source: Front Insect Sci. 2026 Feb 23;6:1669026. doi: 10.3389/finsc.2026.1669026 (PMC12968816; doi:10.3389/finsc.2026.1669026)
Supplement: Supplementary file 9 [file Table9.xls]

## Sheet: annotation
Table S9 Differentially expressed unigenes among different feeding phases
Unigene ID	Semi-engorged/Unfed				Engorged/Semi-engorged				Nr-ID	Nr-annotation	Nt-ID	Nt-annotation	Swissprot-ID	Swissprot-annotation	COG-Function-Description	KO-ID	KO-definition
	FPKM_value1	FPKM_value2	log2 Ratio(1/2)	FDR	FPKM_value1	FPKM_value2	log2 Ratio(1/2)	FDR
CL1.Contig1_Ip-T	3.64	3.93	-0.200457	0.84843	1.36	3.64	-1.39556	0.307587	--	--	gi|239937582|gb|AC200531.2|	Ixodes scapularis, clone XX-2A1, complete sequence	--	--	--	--	--
CL1.Contig2_Ip-T	1.27	3.14	-1.3958	0.333547	0	1.27	-1.87645	0.45594	--	--	gi|239937582|gb|AC200531.2|	Ixodes scapularis, clone XX-2A1, complete sequence	--	--	--	--	--
CL10.Contig1_Ip-T	0	0	-1.17733	0.693426	1.54	0	2.29156	0.346674	--	--	--	--	--	--	--	--	--
CL100.Contig1_Ip-T	5.3	11.96	-1.26402	0.0803724	10.23	5.3	0.973515	0.195392	gi|242000550|ref|XP_002434918.1|	hypothetical protein IscW_ISCW006462 [Ixodes scapularis] >gi|215498248|gb|EEC07742.1| hypothetical protein IscW_ISCW006462 [Ixodes scapularis]	gi|327279860|ref|XM_003224626.1|	PREDICTED: Anolis carolinensis solute carrier family 35 member E3-like (LOC100556527), mRNA	sp|A4IFK2|S35E3_BOVIN	Solute carrier family 35 member E3 OS=Bos taurus GN=SLC35E3 PE=2 SV=1	--	K15285	solute carrier family 35, member E3
CL100.Contig2_Ip-T	0	4.88	-3.77268	0.0309027	3.66	0	3.29254	0.0796819	gi|242000550|ref|XP_002434918.1|	hypothetical protein IscW_ISCW006462 [Ixodes scapularis] >gi|215498248|gb|EEC07742.1| hypothetical protein IscW_ISCW006462 [Ixodes scapularis]	gi|242000549|ref|XM_002434873.1|	Ixodes scapularis hypothetical protein, mRNA	sp|Q1JQ66|S35E3_DANRE	Solute carrier family 35 member E3 OS=Danio rerio GN=slc35e3 PE=2 SV=1	--	K15285	solute carrier family 35, member E3
CL100.Contig3_Ip-T	2.44	2.95	-0.3637	0.770246	1.38	2.44	-0.79744	0.596485	gi|242000550|ref|XP_002434918.1|	hypothetical protein IscW_ISCW006462 [Ixodes scapularis] >gi|215498248|gb|EEC07742.1| hypothetical protein IscW_ISCW006462 [Ixodes scapularis]	gi|242000549|ref|XM_002434873.1|	Ixodes scapularis hypothetical protein, mRNA	--	--	--	--	--
CL1000.Contig1_Ip-T	3.03	3.95	-0.472401	0.666642	0	3.03	-3.97047	0.0900456	--	--	gi|239937583|gb|AC192744.5|	Ixodes scapularis, clone XX-61A1, complete sequence	--	--	--	--	--
CL1002.Contig1_Ip-T	0	2.57	-2.16475	0.235023	0	0	NA	NA	--	--	gi|295685279|gb|GU318591.1|	Ixodes scapularis clone 01_D22_T7 tandem repeat region	--	--	--	--	--
CL1002.Contig2_Ip-T	NA	NA	NA	NA	1.43	0	NA	NA	--	--	gi|295685186|gb|GU318498.1|	Ixodes scapularis clone 01_B20_T7 tandem repeat region	--	--	--	--	--
CL1002.Contig3_Ip-T	0	1.23	NA	NA	1.3	0	NA	NA	--	--	gi|295685279|gb|GU318591.1|	Ixodes scapularis clone 01_D22_T7 tandem repeat region	--	--	--	--	--
CL1003.Contig1_Ip-T	0	3.71	-2.62514	0.110141	1.01	0	0.682984	0.764054	--	--	gi|149465822|gb|AC205646.1|	Ixodes scapularis BAC ISG1-42P02, complete sequence	--	--	--	--	--
CL1003.Contig2_Ip-T	25.03	13.51	0.799765	0.0926926	27.31	25.03	0.150544	0.705953	gi|391346222|ref|XP_003747377.1|	PREDICTED: epoxide hydrolase 1-like [Metaseiulus occidentalis]	gi|149465822|gb|AC205646.1|	Ixodes scapularis BAC ISG1-42P02, complete sequence	sp|P79381|HYEP_PIG	Epoxide hydrolase 1 OS=Sus scrofa GN=EPHX1 PE=2 SV=1	Predicted hydrolases or acyltransferases (alpha/beta hydrolase superfamily)	K01253	microsomal epoxide hydrolase [EC:3.3.2.9]
CL1004.Contig1_Ip-T	6.31	0	3.56777	0.0197474	2.7	6.31	-1.19991	0.232143	gi|241156047|ref|XP_002407680.1|	monocarboxylate transporter, putative [Ixodes scapularis] >gi|215494184|gb|EEC03825.1| monocarboxylate transporter, putative [Ixodes scapularis]	gi|241156052|ref|XM_002407639.1|	Ixodes scapularis monocarboxylate transporter, putative, mRNA	sp|Q8BGC3|MOT12_MOUSE	Monocarboxylate transporter 12 OS=Mus musculus GN=Slc16a12 PE=2 SV=1	Permeases of the major facilitator superfamily	K11810	MFS transporter, MCP family, solute carrier family 16 (monocarboxylic acid transporters), member 12
CL1004.Contig2_Ip-T	2.44	0	NA	NA	0	2.44	-1.53093	0.370714	gi|241156047|ref|XP_002407680.1|	monocarboxylate transporter, putative [Ixodes scapularis] >gi|215494184|gb|EEC03825.1| monocarboxylate transporter, putative [Ixodes scapularis]	--	--	--	--	--	--	--
CL1006.Contig1_Ip-T	0	32.13	-5.28014	2.38528e-09	0	0	-1.6273	0.57415	gi|5852316|gb|AAD54000.1|AF086809_1	cytochrome P450 [Rhipicephalus microplus]	gi|241842383|ref|XM_002415356.1|	Ixodes scapularis cytochrome P450, putative, mRNA	sp|Q29496|CP3AO_SHEEP	Cytochrome P450 3A24 OS=Ovis aries GN=CYP3A24 PE=2 SV=1	Cytochrome P450	K07424	cytochrome P450, family 3, subfamily A [EC:1.14.14.1]
CL1006.Contig2_Ip-T	0	18.39	-4.42678	1.13638e-05	0	0	-3.16109	0.394784	gi|5852316|gb|AAD54000.1|AF086809_1	cytochrome P450 [Rhipicephalus microplus]	gi|149465826|gb|AC205647.1|	Ixodes scapularis BAC ISG1-43E15, complete sequence	sp|Q29496|CP3AO_SHEEP	Cytochrome P450 3A24 OS=Ovis aries GN=CYP3A24 PE=2 SV=1	Cytochrome P450	K07424	cytochrome P450, family 3, subfamily A [EC:1.14.14.1]
CL1008.Contig1_Ip-T	151.66	4.78	4.89782	1.24194e-35	62.35	151.66	-1.25761	1.21147e-09	gi|241569324|ref|XP_002402549.1|	low-density lipoprotein receptor, putative [Ixodes scapularis] >gi|215502021|gb|EEC11515.1| low-density lipoprotein receptor, putative [Ixodes scapularis]	gi|241569323|ref|XM_002402505.1|	Ixodes scapularis low-density lipoprotein receptor, putative, mRNA	sp|A2AJA7|AEGP_MOUSE	Apical endosomal glycoprotein OS=Mus musculus GN=Mamdc4 PE=2 SV=1	--	K06233	low density lipoprotein-related protein 2
CL1008.Contig2_Ip-T	214.67	5.52	5.19144	2.01816e-50	82.4	214.67	-1.35663	1.73431e-14	gi|241569329|ref|XP_002402551.1|	low-density lipoprotein receptor, putative [Ixodes scapularis] >gi|215502023|gb|EEC11517.1| low-density lipoprotein receptor, putative [Ixodes scapularis]	gi|241569328|ref|XM_002402507.1|	Ixodes scapularis low-density lipoprotein receptor, putative, mRNA	sp|A2AJA7|AEGP_MOUSE	Apical endosomal glycoprotein OS=Mus musculus GN=Mamdc4 PE=2 SV=1	--	K13908	mucin-5B
CL1009.Contig1_Ip-T	3.46	1.83	0.829062	0.519095	4.82	3.46	0.503034	0.618308	gi|241670623|ref|XP_002399862.1|	located at OATL1, putative [Ixodes scapularis] >gi|215506211|gb|EEC15705.1| located at OATL1, putative [Ixodes scapularis]	gi|241670622|ref|XM_002399819.1|	Ixodes scapularis located at OATL1, putative, mRNA	sp|A1A5B6|TBC25_MOUSE	TBC1 domain family member 25 OS=Mus musculus GN=Tbc1d25 PE=2 SV=1	--	K02842	frizzled 9/10
CL1009.Contig2_Ip-T	2.07	0	1.08006	0.53393	2.77	2.07	0.445028	0.735714	gi|391336092|ref|XP_003742417.1|	PREDICTED: TBC1 domain family member 25-like [Metaseiulus occidentalis]	gi|241670622|ref|XM_002399819.1|	Ixodes scapularis located at OATL1, putative, mRNA	sp|A1A5B6|TBC25_MOUSE	TBC1 domain family member 25 OS=Mus musculus GN=Tbc1d25 PE=2 SV=1	--	--	--
CL101.Contig1_Ip-T	2.37	2.87	-0.36603	0.771973	2.23	2.37	-0.0630707	0.962616	gi|241171653|ref|XP_002410679.1|	conserved hypothetical protein [Ixodes scapularis] >gi|215494916|gb|EEC04557.1| conserved hypothetical protein [Ixodes scapularis]	gi|149465802|gb|AC205642.1|	Ixodes scapularis BAC ISG1-27P02, complete sequence	sp|Q8N0Z2|ABRA_HUMAN	Actin-binding Rho-activating protein OS=Homo sapiens GN=ABRA PE=2 SV=1	--	K12891	splicing factor, arginine/serine-rich 2
CL101.Contig4_Ip-T	2.08	2.46	-0.331941	0.806648	2.84	2.08	0.47408	0.71716	gi|241171653|ref|XP_002410679.1|	conserved hypothetical protein [Ixodes scapularis] >gi|215494916|gb|EEC04557.1| conserved hypothetical protein [Ixodes scapularis]	gi|149465802|gb|AC205642.1|	Ixodes scapularis BAC ISG1-27P02, complete sequence	sp|Q8N0Z2|ABRA_HUMAN	Actin-binding Rho-activating protein OS=Homo sapiens GN=ABRA PE=2 SV=1	--	K12891	splicing factor, arginine/serine-rich 2
CL101.Contig5_Ip-T	2.44	2.75	-0.262416	0.835966	1.29	2.44	-0.894737	0.559133	--	--	gi|149465802|gb|AC205642.1|	Ixodes scapularis BAC ISG1-27P02, complete sequence	--	--	--	--	--
CL1011.Contig1_Ip-T	0	3.26	-2.17181	0.180185	0	0	0.0978361	0.966008	gi|241754606|ref|XP_002406264.1|	hypothetical protein IscW_ISCW021231 [Ixodes scapularis] >gi|215506085|gb|EEC15579.1| hypothetical protein IscW_ISCW021231 [Ixodes scapularis]	gi|124301296|gb|AC192427.8|	Ixodes scapularis, clone XX-66A1, complete sequence	--	--	--	--	--
CL1012.Contig1_Ip-T	1.06	13	-3.70624	0.000463929	0	1.06	-1.74895	0.51632	--	--	gi|149465826|gb|AC205647.1|	Ixodes scapularis BAC ISG1-43E15, complete sequence	--	--	--	--	--
CL1013.Contig1_Ip-T	9.42	23.36	-1.40011	0.00820064	13.34	9.42	0.526732	0.38737	--	--	--	--	--	--	--	--	--
CL1013.Contig2_Ip-T	9.56	23.35	-1.37821	0.00900992	10.4	9.56	0.146274	0.820897	--	--	--	--	--	--	--	--	--
CL1017.Contig1_Ip-T	2.87	2.6	0.0526732	0.965957	4.06	2.87	0.525202	0.634355	gi|241835846|ref|XP_002415072.1|	conserved hypothetical protein [Ixodes scapularis] >gi|215509284|gb|EEC18737.1| conserved hypothetical protein [Ixodes scapularis]	gi|241835845|ref|XM_002415027.1|	Ixodes scapularis conserved hypothetical protein, mRNA	sp|O35387|HAX1_MOUSE	HCLS1-associated protein X-1 OS=Mus musculus GN=Hax1 PE=1 SV=1	--	--	--
CL1017.Contig2_Ip-T	2.41	3.76	-0.731565	0.533772	2.93	2.41	0.30664	0.806455	gi|241835846|ref|XP_002415072.1|	conserved hypothetical protein [Ixodes scapularis] >gi|215509284|gb|EEC18737.1| conserved hypothetical protein [Ixodes scapularis]	gi|241835845|ref|XM_002415027.1|	Ixodes scapularis conserved hypothetical protein, mRNA	sp|O35387|HAX1_MOUSE	HCLS1-associated protein X-1 OS=Mus musculus GN=Hax1 PE=1 SV=1	--	--	--
CL1017.Contig3_Ip-T	2.84	2.8	-0.0694018	0.954437	3.34	2.84	0.25873	0.823884	gi|241835846|ref|XP_002415072.1|	conserved hypothetical protein [Ixodes scapularis] >gi|215509284|gb|EEC18737.1| conserved hypothetical protein [Ixodes scapularis]	gi|241835845|ref|XM_002415027.1|	Ixodes scapularis conserved hypothetical protein, mRNA	sp|O35387|HAX1_MOUSE	HCLS1-associated protein X-1 OS=Mus musculus GN=Hax1 PE=1 SV=1	--	--	--
CL1017.Contig4_Ip-T	2.98	2.35	0.252786	0.84023	2.82	2.98	-0.0548445	0.963495	gi|241835846|ref|XP_002415072.1|	conserved hypothetical protein [Ixodes scapularis] >gi|215509284|gb|EEC18737.1| conserved hypothetical protein [Ixodes scapularis]	gi|241835845|ref|XM_002415027.1|	Ixodes scapularis conserved hypothetical protein, mRNA	sp|O35387|HAX1_MOUSE	HCLS1-associated protein X-1 OS=Mus musculus GN=Hax1 PE=1 SV=1	--	--	--
CL1018.Contig1_Ip-T	1.84	6.88	-1.99257	0.0653872	2.47	1.84	0.449578	0.747651	gi|241707233|ref|XP_002413293.1|	hypothetical protein IscW_ISCW013253 [Ixodes scapularis] >gi|215507107|gb|EEC16601.1| hypothetical protein IscW_ISCW013253 [Ixodes scapularis]	gi|241707232|ref|XM_002413248.1|	Ixodes scapularis hypothetical protein, mRNA	--	--	--	--	--
CL1018.Contig2_Ip-T	2.98	8.46	-1.59521	0.0797061	3.61	2.98	0.301459	0.789011	gi|241153533|ref|XP_002407095.1|	hypothetical protein IscW_ISCW003261 [Ixodes scapularis] >gi|215494026|gb|EEC03667.1| hypothetical protein IscW_ISCW003261 [Ixodes scapularis]	gi|241566226|ref|XM_002402074.1|	Ixodes scapularis hypothetical protein, mRNA	--	--	--	--	--
CL1018.Contig3_Ip-T	0	3.95	-2.44879	0.112875	1.57	0	1.05261	0.58852	gi|241566227|ref|XP_002402118.1|	hypothetical protein IscW_ISCW019516 [Ixodes scapularis] >gi|215499978|gb|EEC09472.1| hypothetical protein IscW_ISCW019516 [Ixodes scapularis]	gi|241566226|ref|XM_002402074.1|	Ixodes scapularis hypothetical protein, mRNA	--	--	--	--	--
CL1018.Contig4_Ip-T	4.85	8.32	-0.868465	0.283231	0	4.85	-3.68761	0.0364435	gi|241998500|ref|XP_002433893.1|	hypothetical protein IscW_ISCW004163 [Ixodes scapularis] >gi|215495652|gb|EEC05293.1| hypothetical protein IscW_ISCW004163 [Ixodes scapularis]	gi|241153532|ref|XM_002407051.1|	Ixodes scapularis hypothetical protein, mRNA	--	--	--	--	--
CL1018.Contig5_Ip-T	0	4.06	-2.54575	0.100357	0	0	0.369908	0.868489	gi|241707233|ref|XP_002413293.1|	hypothetical protein IscW_ISCW013253 [Ixodes scapularis] >gi|215507107|gb|EEC16601.1| hypothetical protein IscW_ISCW013253 [Ixodes scapularis]	gi|241707232|ref|XM_002413248.1|	Ixodes scapularis hypothetical protein, mRNA	--	--	--	--	--
CL1019.Contig1_Ip-T	275.59	127.01	1.02772	5.49406e-12	373	275.59	0.461425	5.11572e-05	gi|346472327|gb|AEO36008.1|	hypothetical protein [Amblyomma maculatum]	gi|240973625|ref|XM_002401472.1|	Ixodes scapularis hypothetical protein, mRNA	sp|P49129|LAMP1_CRIGR	Lysosome-associated membrane glycoprotein 1 OS=Cricetulus griseus GN=LAMP1 PE=2 SV=1	Uncharacterized protein conserved in bacteria	K06528	lysosomal-associated membrane protein 1/2
CL1019.Contig2_Ip-T	552.29	192.63	1.42973	9.72877e-37	587.51	552.29	0.11396	0.182366	gi|346472327|gb|AEO36008.1|	hypothetical protein [Amblyomma maculatum]	gi|240973625|ref|XM_002401472.1|	Ixodes scapularis hypothetical protein, mRNA	sp|P49129|LAMP1_CRIGR	Lysosome-associated membrane glycoprotein 1 OS=Cricetulus griseus GN=LAMP1 PE=2 SV=1	--	K06528	lysosomal-associated membrane protein 1/2
CL1020.Contig1_Ip-T	1.56	0	0.820497	0.667861	1.24	1.56	-0.306433	0.859407	gi|241999854|ref|XP_002434570.1|	hypothetical protein IscW_ISCW005435 [Ixodes scapularis] >gi|215497900|gb|EEC07394.1| hypothetical protein IscW_ISCW005435 [Ixodes scapularis]	gi|241999853|ref|XM_002434525.1|	Ixodes scapularis hypothetical protein, mRNA	--	--	--	--	--
CL1020.Contig2_Ip-T	4.25	2.84	0.491706	0.653206	2.84	4.25	-0.556799	0.610977	gi|241999854|ref|XP_002434570.1|	hypothetical protein IscW_ISCW005435 [Ixodes scapularis] >gi|215497900|gb|EEC07394.1| hypothetical protein IscW_ISCW005435 [Ixodes scapularis]	gi|241999853|ref|XM_002434525.1|	Ixodes scapularis hypothetical protein, mRNA	--	--	--	--	--
CL1022.Contig1_Ip-T	0	0	-1.18716	0.644388	1.03	0	1.28501	0.607386	--	--	gi|295685236|gb|GU318548.1|	Ixodes scapularis clone 01_C23_T7 tandem repeat region	--	--	--	--	--
CL1022.Contig2_Ip-T	0	3.68	-4.154	0.053391	0	0	1.67387	0.608579	--	--	gi|295685236|gb|GU318548.1|	Ixodes scapularis clone 01_C23_T7 tandem repeat region	--	--	--	--	--
CL1023.Contig1_Ip-T	10.06	13.89	-0.555282	0.349294	5.28	10.06	-0.905248	0.230983	gi|241841427|ref|XP_002415340.1|	hypothetical protein IscW_ISCW023590 [Ixodes scapularis] >gi|215509552|gb|EEC19005.1| hypothetical protein IscW_ISCW023590 [Ixodes scapularis]	gi|241841426|ref|XM_002415295.1|	Ixodes scapularis hypothetical protein, mRNA	sp|P54258|ATN1_RAT	Atrophin-1 OS=Rattus norvegicus GN=Atn1 PE=2 SV=1	DNA polymerase III, gamma/tau subunits	K05628	arginine-glutamic acid dipeptide (RE) repeats
CL1023.Contig2_Ip-T	12.55	18.13	-0.620558	0.237374	5.99	12.55	-1.04229	0.132512	gi|241841427|ref|XP_002415340.1|	hypothetical protein IscW_ISCW023590 [Ixodes scapularis] >gi|215509552|gb|EEC19005.1| hypothetical protein IscW_ISCW023590 [Ixodes scapularis]	gi|241841426|ref|XM_002415295.1|	Ixodes scapularis hypothetical protein, mRNA	--	--	--	K05628	arginine-glutamic acid dipeptide (RE) repeats
CL1023.Contig3_Ip-T	2.19	1.43	0.52505	0.732033	0	2.19	-2.99513	0.197983	gi|241841425|ref|XP_002415339.1|	grunge, putative [Ixodes scapularis] >gi|215509551|gb|EEC19004.1| grunge, putative [Ixodes scapularis]	gi|241841424|ref|XM_002415294.1|	Ixodes scapularis grunge, putative, mRNA	sp|Q95JC9|PRP_PIG	Basic proline-rich protein OS=Sus scrofa PE=1 SV=2	Translation initiation factor 2 (IF-2; GTPase)	K05628	arginine-glutamic acid dipeptide (RE) repeats
CL1024.Contig1_Ip-T	0	7.62	-3.35973	0.00988057	1.39	0	0.839933	0.673442	gi|156377231|ref|XP_001630760.1|	predicted protein [Nematostella vectensis] >gi|156217787|gb|EDO38697.1| predicted protein [Nematostella vectensis]	gi|149465826|gb|AC205647.1|	Ixodes scapularis BAC ISG1-43E15, complete sequence	sp|Q6TH22|DDI2_DANRE	Protein DDI1 homolog 2 OS=Danio rerio GN=ddi2 PE=2 SV=1	--	K11885	DNA damage-inducible protein 1
CL1024.Contig2_Ip-T	0	5	-4.2483	0.0234824	0	0	1.26181	0.685112	gi|156377231|ref|XP_001630760.1|	predicted protein [Nematostella vectensis] >gi|156217787|gb|EDO38697.1| predicted protein [Nematostella vectensis]	gi|149465826|gb|AC205647.1|	Ixodes scapularis BAC ISG1-43E15, complete sequence	sp|Q6TH22|DDI2_DANRE	Protein DDI1 homolog 2 OS=Danio rerio GN=ddi2 PE=2 SV=1	--	K11885	DNA damage-inducible protein 1
CL1025.Contig1_Ip-T	3.24	3.95	-0.375725	0.727544	7.8	3.24	1.29225	0.155571	gi|241715391|ref|XP_002403782.1|	chymotrypsin-elastase inhibitor ixodidin, putative [Ixodes scapularis] >gi|215505214|gb|EEC14708.1| chymotrypsin-elastase inhibitor ixodidin, putative [Ixodes scapularis]	gi|241715390|ref|XM_002403738.1|	Ixodes scapularis chymotrypsin-elastase inhibitor ixodidin, putative, mRNA	sp|P83516|IXCI_BOOMI	Chymotrypsin-elastase inhibitor ixodidin OS=Boophilus microplus PE=1 SV=2	--	--	--
CL1025.Contig2_Ip-T	9.56	7.07	0.345434	0.627271	13.98	9.56	0.573054	0.339572	gi|241715391|ref|XP_002403782.1|	chymotrypsin-elastase inhibitor ixodidin, putative [Ixodes scapularis] >gi|215505214|gb|EEC14708.1| chymotrypsin-elastase inhibitor ixodidin, putative [Ixodes scapularis]	gi|241715390|ref|XM_002403738.1|	Ixodes scapularis chymotrypsin-elastase inhibitor ixodidin, putative, mRNA	sp|P83516|IXCI_BOOMI	Chymotrypsin-elastase inhibitor ixodidin OS=Boophilus microplus PE=1 SV=2	--	--	--
CL1026.Contig1_Ip-T	2.32	6.1	-1.48455	0.158064	1.23	2.32	-0.890694	0.570437	--	--	gi|241238993|ref|XM_002401401.1|	Ixodes scapularis hypothetical protein, mRNA	--	--	--	--	--
CL1026.Contig2_Ip-T	0	3.6	-2.17233	0.158969	0	0	NA	NA	--	--	gi|241238993|ref|XM_002401401.1|	Ixodes scapularis hypothetical protein, mRNA	--	--	--	--	--
CL1027.Contig1_Ip-T	1.41	1.93	-0.542772	0.732528	1.45	1.41	0.0651304	0.96955	gi|242333232|emb|CAZ65474.1|	Protein CLEC-199, isoform b [Caenorhabditis elegans]	--	--	sp|P98088|MUC5A_HUMAN	Mucin-5AC (Fragments) OS=Homo sapiens GN=MUC5AC PE=1 SV=3	--	K10955	intestinal mucin-2
CL1027.Contig2_Ip-T	2.48	2.72	-0.223132	0.860064	1.09	2.48	-1.16124	0.465506	gi|242333232|emb|CAZ65474.1|	Protein CLEC-199, isoform b [Caenorhabditis elegans]	--	--	sp|Q02817|MUC2_HUMAN	Mucin-2 OS=Homo sapiens GN=MUC2 PE=1 SV=2	--	K10955	intestinal mucin-2
CL1028.Contig1_Ip-T	0	5.85	-3.05334	0.0302779	0	0	0.117882	0.959444	gi|241999642|ref|XP_002434464.1|	ing3, putative [Ixodes scapularis] >gi|215497794|gb|EEC07288.1| ing3, putative [Ixodes scapularis]	gi|195172000|ref|XM_002026754.1|	Drosophila persimilis GL27018 (Dper\GL27018), mRNA	sp|Q5RBA1|ING3_PONAB	Inhibitor of growth protein 3 OS=Pongo abelii GN=ING3 PE=2 SV=1	--	K11319	inhibitor of growth protein 3
CL103.Contig1_Ip-T	24.87	111.2	-2.25054	1.23112e-15	19.72	24.87	-0.309974	0.47462	gi|242000940|ref|XP_002435113.1|	LAMMER dual specificity kinase, putative [Ixodes scapularis] >gi|215498443|gb|EEC07937.1| LAMMER dual specificity kinase, putative [Ixodes scapularis]	gi|326933483|ref|XM_003212785.1|	PREDICTED: Meleagris gallopavo dual specificity protein kinase CLK2-like (LOC100540197), mRNA	sp|P49762|DOA_DROME	Serine/threonine-protein kinase Doa OS=Drosophila melanogaster GN=Doa PE=1 SV=2	Serine/threonine protein kinase	K08823	CDC-like kinase [EC:2.7.12.1]
CL103.Contig2_Ip-T	17.12	111	-2.78667	1.87674e-19	16.75	17.12	-0.00674895	0.989139	gi|242000940|ref|XP_002435113.1|	LAMMER dual specificity kinase, putative [Ixodes scapularis] >gi|215498443|gb|EEC07937.1| LAMMER dual specificity kinase, putative [Ixodes scapularis]	gi|326933483|ref|XM_003212785.1|	PREDICTED: Meleagris gallopavo dual specificity protein kinase CLK2-like (LOC100540197), mRNA	sp|P49762|DOA_DROME	Serine/threonine-protein kinase Doa OS=Drosophila melanogaster GN=Doa PE=1 SV=2	Serine/threonine protein kinase	K08823	CDC-like kinase [EC:2.7.12.1]
CL103.Contig3_Ip-T	21.02	135.64	-2.77981	2.31262e-23	20.9	21.02	0.0165129	0.970441	gi|242000940|ref|XP_002435113.1|	LAMMER dual specificity kinase, putative [Ixodes scapularis] >gi|215498443|gb|EEC07937.1| LAMMER dual specificity kinase, putative [Ixodes scapularis]	gi|326933483|ref|XM_003212785.1|	PREDICTED: Meleagris gallopavo dual specificity protein kinase CLK2-like (LOC100540197), mRNA	sp|P49762|DOA_DROME	Serine/threonine-protein kinase Doa OS=Drosophila melanogaster GN=Doa PE=1 SV=2	Serine/threonine protein kinase	K08823	CDC-like kinase [EC:2.7.12.1]
CL103.Contig4_Ip-T	23.52	133.62	-2.59604	1.58127e-21	22.36	23.52	-0.0481952	0.909932	gi|242000940|ref|XP_002435113.1|	LAMMER dual specificity kinase, putative [Ixodes scapularis] >gi|215498443|gb|EEC07937.1| LAMMER dual specificity kinase, putative [Ixodes scapularis]	gi|326933483|ref|XM_003212785.1|	PREDICTED: Meleagris gallopavo dual specificity protein kinase CLK2-like (LOC100540197), mRNA	sp|P49762|DOA_DROME	Serine/threonine-protein kinase Doa OS=Drosophila melanogaster GN=Doa PE=1 SV=2	Serine/threonine protein kinase	K08823	CDC-like kinase [EC:2.7.12.1]
CL1032.Contig1_Ip-T	4.69	3.04	0.535651	0.609854	3.73	4.69	-0.30564	0.759321	--	--	--	--	--	--	--	--	--
CL1032.Contig2_Ip-T	6.77	4.22	0.592047	0.502195	3.8	6.77	-0.808384	0.372211	--	--	--	--	--	--	--	--	--
CL1033.Contig1_Ip-T	7.58	17.49	-1.29613	0.0310713	8.67	7.58	0.218607	0.760309	gi|322495284|emb|CBZ30587.1|	conserved hypothetical protein [Leishmania mexicana MHOM/GT/2001/U1103]	gi|195449520|ref|XM_002072072.1|	Drosophila willistoni GK22496 (Dwil\GK22496), mRNA	sp|P46804|SPD2_NEPCL	Spidroin-2 (Fragment) OS=Nephila clavipes PE=2 SV=1	--	K13172	serine/arginine repetitive matrix protein 2
CL1033.Contig2_Ip-T	4.83	11.46	-1.33638	0.0739341	5.58	4.83	0.233015	0.794691	gi|341942108|sp|Q8BTI8.3|SRRM2_MOUSE	RecName: Full=Serine/arginine repetitive matrix protein 2	gi|195449520|ref|XM_002072072.1|	Drosophila willistoni GK22496 (Dwil\GK22496), mRNA	sp|Q8BTI8|SRRM2_MOUSE	Serine/arginine repetitive matrix protein 2 OS=Mus musculus GN=Srrm2 PE=1 SV=3	--	K13172	serine/arginine repetitive matrix protein 2
CL1034.Contig1_Ip-T	0	1.36	NA	NA	NA	NA	NA	NA	--	--	--	--	--	--	--	--	--
CL1035.Contig1_Ip-T	0	1.16	-1.16649	0.609285	0	0	NA	NA	--	--	--	--	--	--	--	--	--
CL1036.Contig1_Ip-T	13.16	7.88	0.650026	0.309183	11.95	13.16	-0.114376	0.842635	gi|241184326|ref|XP_002400621.1|	conserved hypothetical protein [Ixodes scapularis] >gi|215495285|gb|EEC04926.1| conserved hypothetical protein [Ixodes scapularis]	gi|198468595|ref|XM_001354713.2|	Drosophila pseudoobscura pseudoobscura GA11369 (Dpse\GA11369), mRNA	sp|Q95JC9|PRP_PIG	Basic proline-rich protein OS=Sus scrofa PE=1 SV=2	Nucleoside phosphorylase	K02842	frizzled 9/10
CL1036.Contig2_Ip-T	3.53	1.66	0.998619	0.446236	8.41	3.53	1.27721	0.143947	--	--	--	--	--	--	--	--	--
CL1037.Contig1_Ip-T	6.93	7.19	-0.143002	0.852239	3.05	6.93	-1.15927	0.2231	gi|241650294|ref|XP_002410221.1|	tak1 binding protein-1, putative [Ixodes scapularis] >gi|215501552|gb|EEC11046.1| tak1 binding protein-1, putative [Ixodes scapularis]	gi|241650293|ref|XM_002410177.1|	Ixodes scapularis tak1 binding protein-1, putative, mRNA	sp|Q15750|TAB1_HUMAN	TGF-beta-activated kinase 1 and MAP3K7-binding protein 1 OS=Homo sapiens GN=TAB1 PE=1 SV=1	Translation initiation factor 2 (IF-2; GTPase)	K04403	TAK1-binding protein 1
CL1037.Contig2_Ip-T	7.64	9.91	-0.465178	0.501131	4.38	7.64	-0.777869	0.359144	gi|241650294|ref|XP_002410221.1|	tak1 binding protein-1, putative [Ixodes scapularis] >gi|215501552|gb|EEC11046.1| tak1 binding protein-1, putative [Ixodes scapularis]	gi|241650293|ref|XM_002410177.1|	Ixodes scapularis tak1 binding protein-1, putative, mRNA	sp|Q15750|TAB1_HUMAN	TGF-beta-activated kinase 1 and MAP3K7-binding protein 1 OS=Homo sapiens GN=TAB1 PE=1 SV=1	Translation initiation factor 2 (IF-2; GTPase)	K04403	TAK1-binding protein 1
CL1038.Contig2_Ip-T	0	0	NA	NA	1.48	0	2.02477	0.393265	--	--	gi|295685196|gb|GU318508.1|	Ixodes scapularis clone 01_C01_T7 tandem repeat region	--	--	--	--	--
CL1039.Contig1_Ip-T	1.51	1.33	0.0932564	0.956596	2.2	1.51	0.567728	0.707161	--	--	gi|124301296|gb|AC192427.8|	Ixodes scapularis, clone XX-66A1, complete sequence	--	--	--	--	--
CL104.Contig1_Ip-T	4.85	5.53	-0.279161	0.755459	2.83	4.85	-0.75241	0.477808	gi|241999936|ref|XP_002434611.1|	leucine zipper containing transcription factor, putative [Ixodes scapularis] >gi|215497941|gb|EEC07435.1| leucine zipper containing transcription factor, putative [Ixodes scapularis]	gi|149465798|gb|AC205641.1|	Ixodes scapularis BAC ISG1-24P02, complete sequence	sp|Q9VVE2|ROGDI_DROME	Protein rogdi OS=Drosophila melanogaster GN=rogdi PE=1 SV=2	--	--	--
CL104.Contig2_Ip-T	18.77	2.45	2.84771	0.000277384	5.05	18.77	-1.8693	0.00425203	--	--	--	--	--	--	--	--	--
CL104.Contig3_Ip-T	2.51	3.19	-0.435735	0.719341	1.3	2.51	-0.924403	0.542555	--	--	gi|149465798|gb|AC205641.1|	Ixodes scapularis BAC ISG1-24P02, complete sequence	--	--	--	--	--
CL104.Contig4_Ip-T	2.69	1.85	0.450215	0.741656	2.46	2.69	-0.104175	0.934731	--	--	gi|149465798|gb|AC205641.1|	Ixodes scapularis BAC ISG1-24P02, complete sequence	--	--	--	--	--
CL104.Contig5_Ip-T	2.35	0	1.46472	0.40044	1.08	2.35	-1.09686	0.497413	--	--	gi|149465798|gb|AC205641.1|	Ixodes scapularis BAC ISG1-24P02, complete sequence	--	--	--	--	--
CL104.Contig6_Ip-T	1.33	4.15	-1.73155	0.193208	0	1.33	-0.801691	0.694546	--	--	gi|149465798|gb|AC205641.1|	Ixodes scapularis BAC ISG1-24P02, complete sequence	--	--	--	--	--
CL104.Contig7_Ip-T	1.43	4.88	-1.86073	0.138167	0	1.43	-1.15782	0.580348	--	--	gi|149465798|gb|AC205641.1|	Ixodes scapularis BAC ISG1-24P02, complete sequence	--	--	--	--	--
CL104.Contig8_Ip-T	2.3	0	2.05518	0.29204	1.96	2.3	-0.206008	0.88303	--	--	gi|149465798|gb|AC205641.1|	Ixodes scapularis BAC ISG1-24P02, complete sequence	--	--	--	--	--
CL1040.Contig1_Ip-T	1.92	14.74	-3.03042	0.00061107	1.91	1.92	0.017239	0.990671	gi|241574597|ref|XP_002403115.1|	casein kinase, putative [Ixodes scapularis] >gi|215502155|gb|EEC11649.1| casein kinase, putative [Ixodes scapularis]	gi|297703001|ref|XM_002828398.1|	PREDICTED: Pongo abelii casein kinase 1, gamma 2 (CSNK1G2), mRNA	sp|Q9Y6M4|KC1G3_HUMAN	Casein kinase I isoform gamma-3 OS=Homo sapiens GN=CSNK1G3 PE=1 SV=2	Serine/threonine protein kinase	K08958	casein kinase 1, gamma [EC:2.7.11.1]
CL1040.Contig2_Ip-T	1.06	2.25	-1.17573	0.473806	0	1.06	NA	NA	gi|241574597|ref|XP_002403115.1|	casein kinase, putative [Ixodes scapularis] >gi|215502155|gb|EEC11649.1| casein kinase, putative [Ixodes scapularis]	gi|354791994|gb|JN956495.1|	Mus musculus targeted KO-first, conditional ready, lacZ-tagged mutant allele Csnk1g2:tm1a(EUCOMM)Wtsi; transgenic	sp|Q62763|KC1G3_RAT	Casein kinase I isoform gamma-3 OS=Rattus norvegicus GN=Csnk1g3 PE=2 SV=1	--	K08958	casein kinase 1, gamma [EC:2.7.11.1]
CL1042.Contig1_Ip-T	0	2.24	-1.96648	0.297264	0	0	NA	NA	--	--	--	--	--	--	--	--	--
CL1042.Contig2_Ip-T	0	6.72	-4.02275	0.00970695	4.78	0	3.46621	0.040762	--	--	gi|239992851|gb|AC192414.3|	Ixodes scapularis, clone XX-5A1, complete sequence	--	--	--	--	--
CL1042.Contig3_Ip-T	1.56	2.31	-0.656213	0.657588	1.49	1.56	-0.041461	0.979982	gi|241164920|ref|XP_002409566.1|	hypothetical protein IscW_ISCW002547 [Ixodes scapularis] >gi|215494592|gb|EEC04233.1| hypothetical protein IscW_ISCW002547 [Ixodes scapularis]	gi|241164919|ref|XM_002409522.1|	Ixodes scapularis hypothetical protein, mRNA	--	--	--	--	--
CL1042.Contig4_Ip-T	0	1.68	-0.912328	0.615162	0	0	-1.90123	0.515349	--	--	--	--	--	--	--	--	--
CL1042.Contig5_Ip-T	0	4.21	-3.48561	0.0515805	0	0	0.680124	0.813287	--	--	--	--	--	--	--	--	--
CL1044.Contig1_Ip-T	1.11	0	1.14996	0.631845	0	1.11	NA	NA	--	--	gi|241165631|ref|XM_002409649.1|	Ixodes scapularis ABC transporter, putative, mRNA	--	--	--	--	--
CL1045.Contig1_Ip-T	2.12	2.28	-0.194836	0.887373	2.3	2.12	0.142342	0.917428	gi|241782370|ref|XP_002400353.1|	hypothetical protein IscW_ISCW015169 [Ixodes scapularis] >gi|215510743|gb|EEC20196.1| hypothetical protein IscW_ISCW015169 [Ixodes scapularis]	gi|241782369|ref|XM_002400309.1|	Ixodes scapularis hypothetical protein, mRNA	sp|Q9UQ35|SRRM2_HUMAN	Serine/arginine repetitive matrix protein 2 OS=Homo sapiens GN=SRRM2 PE=1 SV=2	--	K13172	serine/arginine repetitive matrix protein 2
CL1045.Contig2_Ip-T	2.04	1.44	0.412634	0.791135	2.1	2.04	0.0665928	0.962547	gi|241782370|ref|XP_002400353.1|	hypothetical protein IscW_ISCW015169 [Ixodes scapularis] >gi|215510743|gb|EEC20196.1| hypothetical protein IscW_ISCW015169 [Ixodes scapularis]	gi|241782369|ref|XM_002400309.1|	Ixodes scapularis hypothetical protein, mRNA	sp|Q8BTI8|SRRM2_MOUSE	Serine/arginine repetitive matrix protein 2 OS=Mus musculus GN=Srrm2 PE=1 SV=3	--	K13172	serine/arginine repetitive matrix protein 2
CL1045.Contig3_Ip-T	3.38	1.34	1.24492	0.373274	1.61	3.38	-1.04519	0.433957	gi|241782370|ref|XP_002400353.1|	hypothetical protein IscW_ISCW015169 [Ixodes scapularis] >gi|215510743|gb|EEC20196.1| hypothetical protein IscW_ISCW015169 [Ixodes scapularis]	gi|241782369|ref|XM_002400309.1|	Ixodes scapularis hypothetical protein, mRNA	sp|Q9UQ35|SRRM2_HUMAN	Serine/arginine repetitive matrix protein 2 OS=Homo sapiens GN=SRRM2 PE=1 SV=2	--	K13172	serine/arginine repetitive matrix protein 2
CL1045.Contig4_Ip-T	2.95	2.56	0.114705	0.925728	1.86	2.95	-0.64064	0.630814	gi|241782370|ref|XP_002400353.1|	hypothetical protein IscW_ISCW015169 [Ixodes scapularis] >gi|215510743|gb|EEC20196.1| hypothetical protein IscW_ISCW015169 [Ixodes scapularis]	gi|241782369|ref|XM_002400309.1|	Ixodes scapularis hypothetical protein, mRNA	sp|Q8BTI8|SRRM2_MOUSE	Serine/arginine repetitive matrix protein 2 OS=Mus musculus GN=Srrm2 PE=1 SV=3	--	K13172	serine/arginine repetitive matrix protein 2
CL1046.Contig1_Ip-T	1.85	4.81	-1.46838	0.213749	0	1.85	-2.01476	0.345542	--	--	gi|241837062|ref|XM_002415096.1|	Ixodes scapularis arginase, putative, mRNA	--	--	--	--	--
CL1048.Contig1_Ip-T	172.83	7.19	4.49735	3.71437e-39	37.36	172.83	-2.18501	7.94966e-22	gi|93359255|gb|ABF13207.1|	glycine/tyrosine-rich eggshell protein [Opisthorchis viverrini]	gi|305380996|gb|HM213906.1|	Ixodes scapularis antifreeze glycoprotein (afgp) mRNA, complete cds	sp|P24856|ANP_NOTCO	Ice-structuring glycoprotein (Fragment) OS=Notothenia coriiceps neglecta GN=afgp8 PE=1 SV=2	--	K03252	translation initiation factor 3 subunit C
CL1049.Contig1_Ip-T	0	4.81	-3.11712	0.0473186	0	0	-1.15743	0.722564	gi|297706232|ref|XP_002829940.1|	PREDICTED: LOW QUALITY PROTEIN: zinc finger protein 135-like [Pongo abelii]	gi|241720863|ref|XM_002413595.1|	Ixodes scapularis hypothetical protein, mRNA	sp|Q9Y2H8|ZN510_HUMAN	Zinc finger protein 510 OS=Homo sapiens GN=ZNF510 PE=2 SV=1	FOG: Zn-finger	K09228	KRAB domain-containing zinc finger protein
CL1049.Contig2_Ip-T	0	5.36	-3.22522	0.0334887	0	0	-1.90596	0.601565	gi|297706232|ref|XP_002829940.1|	PREDICTED: LOW QUALITY PROTEIN: zinc finger protein 135-like [Pongo abelii]	--	--	sp|Q9Y2H8|ZN510_HUMAN	Zinc finger protein 510 OS=Homo sapiens GN=ZNF510 PE=2 SV=1	FOG: Zn-finger	K09228	KRAB domain-containing zinc finger protein
CL105.Contig1_Ip-T	4.99	7.76	-0.726883	0.374036	13.9	4.99	1.50275	0.0335353	gi|240995347|ref|XP_002404600.1|	peptidyl-tRNA hydrolase, putative [Ixodes scapularis] >gi|215491610|gb|EEC01251.1| peptidyl-tRNA hydrolase, putative [Ixodes scapularis]	gi|240995346|ref|XM_002404556.1|	Ixodes scapularis peptidyl-tRNA hydrolase, putative, mRNA	sp|O76387|PTH2_CAEEL	Probable peptidyl-tRNA hydrolase 2 OS=Caenorhabditis elegans GN=C24G6.8 PE=2 SV=1	Uncharacterized conserved protein	K04794	peptidyl-tRNA hydrolase, PTH2 family [EC:3.1.1.29]
CL105.Contig2_Ip-T	1.55	1.2	0.279368	0.872924	1.57	1.55	0.043269	0.978868	gi|240995347|ref|XP_002404600.1|	peptidyl-tRNA hydrolase, putative [Ixodes scapularis] >gi|215491610|gb|EEC01251.1| peptidyl-tRNA hydrolase, putative [Ixodes scapularis]	gi|240995346|ref|XM_002404556.1|	Ixodes scapularis peptidyl-tRNA hydrolase, putative, mRNA	sp|O76387|PTH2_CAEEL	Probable peptidyl-tRNA hydrolase 2 OS=Caenorhabditis elegans GN=C24G6.8 PE=2 SV=1	Uncharacterized conserved protein	K04794	peptidyl-tRNA hydrolase, PTH2 family [EC:3.1.1.29]
CL1050.Contig1_Ip-T	0	1.05	NA	NA	0	0	NA	NA	--	--	gi|239835821|gb|AC192419.4|	Ixodes scapularis, clone XX-43A1, complete sequence	--	--	--	--	--
CL1051.Contig1_Ip-T	5.51	0	3.37219	0.0331803	1.19	5.51	-2.18632	0.0863866	--	--	--	--	--	--	--	--	--
CL1051.Contig2_Ip-T	5.81	0	4.44867	0.0166529	6.03	5.81	0.0783925	0.925522	gi|242000820|ref|XP_002435053.1|	acid methyltransferase, putative [Ixodes scapularis] >gi|215498383|gb|EEC07877.1| acid methyltransferase, putative [Ixodes scapularis]	gi|242000819|ref|XM_002435008.1|	Ixodes scapularis acid methyltransferase, putative, mRNA	--	--	--	K10718	juvenile hormone acid methyltransferase [EC:2.1.1.-]
CL1051.Contig3_Ip-T	3.76	0	NA	NA	1.2	3.76	-1.62293	0.246319	gi|242000820|ref|XP_002435053.1|	acid methyltransferase, putative [Ixodes scapularis] >gi|215498383|gb|EEC07877.1| acid methyltransferase, putative [Ixodes scapularis]	--	--	--	--	--	--	--
CL1052.Contig1_Ip-T	7.81	2.36	1.63667	0.0964073	14.17	7.81	0.884218	0.15982	gi|241610288|ref|XP_002406156.1|	secreted cysteine rich protein, putative [Ixodes scapularis] >gi|215500770|gb|EEC10264.1| secreted cysteine rich protein, putative [Ixodes scapularis]	gi|241610287|ref|XM_002406112.1|	Ixodes scapularis secreted cysteine rich protein, putative, mRNA	sp|P83516|IXCI_BOOMI	Chymotrypsin-elastase inhibitor ixodidin OS=Boophilus microplus PE=1 SV=2	--	--	--
CL1052.Contig2_Ip-T	21.42	14.02	0.521606	0.287093	58.86	21.42	1.4831	1.47969e-05	gi|241610288|ref|XP_002406156.1|	secreted cysteine rich protein, putative [Ixodes scapularis] >gi|215500770|gb|EEC10264.1| secreted cysteine rich protein, putative [Ixodes scapularis]	gi|241610287|ref|XM_002406112.1|	Ixodes scapularis secreted cysteine rich protein, putative, mRNA	sp|P83516|IXCI_BOOMI	Chymotrypsin-elastase inhibitor ixodidin OS=Boophilus microplus PE=1 SV=2	--	--	--
CL1053.Contig1_Ip-T	1.29	16.34	-3.75283	8.07449e-05	1.22	1.29	-0.0557173	0.975598	gi|241708843|ref|XP_002413352.1|	hypothetical protein IscW_ISCW012869 [Ixodes scapularis] >gi|215507166|gb|EEC16660.1| hypothetical protein IscW_ISCW012869 [Ixodes scapularis]	gi|241708840|ref|XM_002413306.1|	Ixodes scapularis hypothetical protein, mRNA	sp|Q9Y6Q3|ZFP37_HUMAN	Zinc finger protein 37 homolog OS=Homo sapiens GN=ZFP37 PE=2 SV=3	FOG: Zn-finger	K09228	KRAB domain-containing zinc finger protein
CL1053.Contig2_Ip-T	1.19	5.81	-2.37744	0.0587607	0	1.19	NA	NA	gi|334328875|ref|XP_003341137.1|	PREDICTED: zinc finger protein 91-like [Monodelphis domestica]	--	--	sp|Q8N4W9|ZN808_HUMAN	Zinc finger protein 808 OS=Homo sapiens GN=ZNF808 PE=2 SV=2	FOG: Zn-finger	K09228	KRAB domain-containing zinc finger protein
CL1053.Contig3_Ip-T	1.43	7.46	-2.47303	0.0284439	0	1.43	NA	NA	gi|260834223|ref|XP_002612111.1|	hypothetical protein BRAFLDRAFT_62643 [Branchiostoma floridae] >gi|229297484|gb|EEN68120.1| hypothetical protein BRAFLDRAFT_62643 [Branchiostoma floridae]	gi|241708840|ref|XM_002413306.1|	Ixodes scapularis hypothetical protein, mRNA	sp|Q8TD23|ZN675_HUMAN	Zinc finger protein 675 OS=Homo sapiens GN=ZNF675 PE=1 SV=3	FOG: Zn-finger	K09228	KRAB domain-containing zinc finger protein
CL1056.Contig1_Ip-T	5.31	6.05	-0.278089	0.745504	9.07	5.31	0.797163	0.303338	gi|241745615|ref|XP_002412441.1|	golgi proteininvolved in ER retention, putative [Ixodes scapularis] >gi|215505840|gb|EEC15334.1| golgi proteininvolved in ER retention, putative [Ixodes scapularis]	gi|350585527|ref|XM_003481932.1|	PREDICTED: Sus scrofa protein RER1-like (LOC100736849), mRNA	sp|Q498C8|RER1_RAT	Protein RER1 OS=Rattus norvegicus GN=Rer1 PE=2 SV=1	Golgi protein involved in Golgi-to-ER retrieval	--	--
CL1056.Contig2_Ip-T	5.6	6.67	-0.342126	0.678398	9.39	5.6	0.770471	0.309188	gi|241745615|ref|XP_002412441.1|	golgi proteininvolved in ER retention, putative [Ixodes scapularis] >gi|215505840|gb|EEC15334.1| golgi proteininvolved in ER retention, putative [Ixodes scapularis]	gi|350585527|ref|XM_003481932.1|	PREDICTED: Sus scrofa protein RER1-like (LOC100736849), mRNA	sp|Q498C8|RER1_RAT	Protein RER1 OS=Rattus norvegicus GN=Rer1 PE=2 SV=1	Golgi protein involved in Golgi-to-ER retrieval	--	--
CL1056.Contig3_Ip-T	5.64	5.9	-0.154886	0.85529	11.06	5.64	0.996357	0.169926	gi|241745615|ref|XP_002412441.1|	golgi proteininvolved in ER retention, putative [Ixodes scapularis] >gi|215505840|gb|EEC15334.1| golgi proteininvolved in ER retention, putative [Ixodes scapularis]	gi|350585527|ref|XM_003481932.1|	PREDICTED: Sus scrofa protein RER1-like (LOC100736849), mRNA	sp|Q498C8|RER1_RAT	Protein RER1 OS=Rattus norvegicus GN=Rer1 PE=2 SV=1	Golgi protein involved in Golgi-to-ER retrieval	--	--
CL1056.Contig4_Ip-T	4.78	8.43	-0.908388	0.261852	8.4	4.78	0.838151	0.301082	gi|241745615|ref|XP_002412441.1|	golgi proteininvolved in ER retention, putative [Ixodes scapularis] >gi|215505840|gb|EEC15334.1| golgi proteininvolved in ER retention, putative [Ixodes scapularis]	gi|350585527|ref|XM_003481932.1|	PREDICTED: Sus scrofa protein RER1-like (LOC100736849), mRNA	sp|Q498C8|RER1_RAT	Protein RER1 OS=Rattus norvegicus GN=Rer1 PE=2 SV=1	Golgi protein involved in Golgi-to-ER retrieval	--	--
CL1056.Contig5_Ip-T	7.83	18.83	-1.35581	0.0205486	22.33	7.83	1.53667	0.00616581	gi|241745615|ref|XP_002412441.1|	golgi proteininvolved in ER retention, putative [Ixodes scapularis] >gi|215505840|gb|EEC15334.1| golgi proteininvolved in ER retention, putative [Ixodes scapularis]	gi|350585527|ref|XM_003481932.1|	PREDICTED: Sus scrofa protein RER1-like (LOC100736849), mRNA	sp|Q498C8|RER1_RAT	Protein RER1 OS=Rattus norvegicus GN=Rer1 PE=2 SV=1	Golgi protein involved in Golgi-to-ER retrieval	--	--
CL1057.Contig1_Ip-T	1.58	3.35	-1.1741	0.382626	1.54	1.58	-0.0122215	0.994031	gi|241598685|ref|XP_002404777.1|	Na+/dicarboxylate, Na+/tricarboxylate and phosphate transporter, putative [Ixodes scapularis] >gi|215500486|gb|EEC09980.1| Na+/dicarboxylate, Na+/tricarboxylate and phosphate transporter, putative [Ixodes scapularis]	gi|239992851|gb|AC192414.3|	Ixodes scapularis, clone XX-5A1, complete sequence	sp|Q86YT5|S13A5_HUMAN	Solute carrier family 13 member 5 OS=Homo sapiens GN=SLC13A5 PE=1 SV=1	Di- and tricarboxylate transporters	K14445	solute carrier family 13 (sodium-dependent dicarboxylate transporter), member 2/3/5
CL1057.Contig2_Ip-T	0	2.26	-1.31013	0.434485	1.17	0	0.295225	0.881276	gi|241598685|ref|XP_002404777.1|	Na+/dicarboxylate, Na+/tricarboxylate and phosphate transporter, putative [Ixodes scapularis] >gi|215500486|gb|EEC09980.1| Na+/dicarboxylate, Na+/tricarboxylate and phosphate transporter, putative [Ixodes scapularis]	gi|239992851|gb|AC192414.3|	Ixodes scapularis, clone XX-5A1, complete sequence	sp|Q86YT5|S13A5_HUMAN	Solute carrier family 13 member 5 OS=Homo sapiens GN=SLC13A5 PE=1 SV=1	Di- and tricarboxylate transporters	K14445	solute carrier family 13 (sodium-dependent dicarboxylate transporter), member 2/3/5
CL1058.Contig1_Ip-T	2.71	8.62	-1.75926	0.0579439	2.49	2.71	-0.0973745	0.938685	gi|241631815|ref|XP_002410284.1|	conserved hypothetical protein [Ixodes scapularis] >gi|215503366|gb|EEC12860.1| conserved hypothetical protein [Ixodes scapularis]	gi|241631814|ref|XM_002410240.1|	Ixodes scapularis conserved hypothetical protein, mRNA	sp|Q9UQ35|SRRM2_HUMAN	Serine/arginine repetitive matrix protein 2 OS=Homo sapiens GN=SRRM2 PE=1 SV=2	Membrane protein involved in colicin uptake	K10801	methyl-CpG-binding domain protein 4 [EC:3.2.2.-]
CL1058.Contig2_Ip-T	1.68	7.79	-2.30303	0.0317557	3.12	1.68	0.917857	0.496057	gi|241631815|ref|XP_002410284.1|	conserved hypothetical protein [Ixodes scapularis] >gi|215503366|gb|EEC12860.1| conserved hypothetical protein [Ixodes scapularis]	gi|241631814|ref|XM_002410240.1|	Ixodes scapularis conserved hypothetical protein, mRNA	sp|Q8BTI8|SRRM2_MOUSE	Serine/arginine repetitive matrix protein 2 OS=Mus musculus GN=Srrm2 PE=1 SV=3	Membrane protein involved in colicin uptake	K10801	methyl-CpG-binding domain protein 4 [EC:3.2.2.-]
CL1059.Contig2_Ip-T	1.46	6.2	-2.17617	0.0642382	0	1.46	NA	NA	--	--	--	--	--	--	--	--	--
CL106.Contig1_Ip-T	NA	NA	NA	NA	1.2	0	NA	NA	--	--	--	--	--	--	--	--	--
CL106.Contig2_Ip-T	3.6	0	NA	NA	2.63	3.6	-0.428161	0.712783	--	--	--	--	--	--	--	--	--
CL1061.Contig1_Ip-T	2.86	10.4	-1.95236	0.0254005	3.25	2.86	0.209197	0.85791	--	--	--	--	--	--	--	--	--
CL1063.Contig2_Ip-T	1	1.16	-0.303991	0.877086	0	1	-1.7611	0.526449	--	--	--	--	--	--	--	--	--
CL1064.Contig1_Ip-T	7.78	5.55	0.397416	0.617471	3.13	7.78	-1.28883	0.16053	gi|241685606|ref|XP_002412789.1|	conserved hypothetical protein [Ixodes scapularis] >gi|215506591|gb|EEC16085.1| conserved hypothetical protein [Ixodes scapularis]	gi|295685747|gb|GU319059.1|	Ixodes scapularis clone 01_O22_T3 tandem repeat region	sp|Q99501|GA2L1_HUMAN	GAS2-like protein 1 OS=Homo sapiens GN=GAS2L1 PE=1 SV=2	Calponin	K10382	dystonin
CL1064.Contig2_Ip-T	1.33	2.92	-1.22441	0.39942	1.06	1.33	-0.302589	0.871615	--	--	gi|295685747|gb|GU319059.1|	Ixodes scapularis clone 01_O22_T3 tandem repeat region	--	--	--	--	--
CL1066.Contig1_Ip-T	0	1.05	-2.16026	0.448415	0	0	NA	NA	--	--	--	--	--	--	--	--	--
CL1067.Contig1_Ip-T	2.45	5.75	-1.32065	0.209722	2.92	2.45	0.277959	0.823682	--	--	gi|241999213|ref|XM_002434205.1|	Ixodes scapularis conserved hypothetical protein, mRNA	--	--	--	--	--
CL1067.Contig2_Ip-T	1.78	2.83	-0.758791	0.577322	2.26	1.78	0.369218	0.797726	--	--	gi|241999213|ref|XM_002434205.1|	Ixodes scapularis conserved hypothetical protein, mRNA	--	--	--	--	--
CL1068.Contig1_Ip-T	4.05	1.12	1.76456	0.206781	1.12	4.05	-1.82965	0.19062	--	--	--	--	--	--	--	--	--
CL1068.Contig2_Ip-T	4.4	3.73	0.148462	0.883531	0	4.4	-2.6273	0.088017	--	--	gi|241594257|ref|XM_002404282.1|	Ixodes scapularis hypothetical protein, mRNA	--	--	--	--	--
CL1069.Contig1_Ip-T	0	1.01	-1.16311	0.634213	1.14	0	1.2727	0.591603	--	--	gi|149465859|gb|AC205653.1|	Ixodes scapularis BAC ISG1-63P02, complete sequence	--	--	--	--	--
CL1069.Contig2_Ip-T	3.25	4.8	-0.652461	0.524972	2.74	3.25	-0.221491	0.851241	--	--	gi|149465859|gb|AC205653.1|	Ixodes scapularis BAC ISG1-63P02, complete sequence	--	--	--	--	--
CL1069.Contig3_Ip-T	3.41	6.48	-1.01609	0.280135	2.07	3.41	-0.695368	0.578526	--	--	gi|149465859|gb|AC205653.1|	Ixodes scapularis BAC ISG1-63P02, complete sequence	--	--	--	--	--
CL107.Contig1_Ip-T	1.84	6.05	-1.8071	0.105613	0	1.84	-1.47642	0.44919	gi|240976669|ref|XP_002402466.1|	hypothetical protein IscW_ISCW000867 [Ixodes scapularis] >gi|215491187|gb|EEC00828.1| hypothetical protein IscW_ISCW000867 [Ixodes scapularis]	gi|240976668|ref|XM_002402422.1|	Ixodes scapularis hypothetical protein, mRNA	--	--	--	--	--
CL107.Contig2_Ip-T	3.73	5.12	-0.546834	0.57519	2.44	3.73	-0.587522	0.616955	gi|240976669|ref|XP_002402466.1|	hypothetical protein IscW_ISCW000867 [Ixodes scapularis] >gi|215491187|gb|EEC00828.1| hypothetical protein IscW_ISCW000867 [Ixodes scapularis]	gi|240976668|ref|XM_002402422.1|	Ixodes scapularis hypothetical protein, mRNA	--	--	--	--	--
CL1070.Contig1_Ip-T	48.83	39.63	0.211309	0.492018	58.32	48.83	0.280996	0.314351	gi|346474166|gb|AEO36927.1|	hypothetical protein [Amblyomma maculatum]	gi|70721641|tpg|BK004989.1|	TPA_exp: Gasterosteus aculeatus RTN3-A1 (RTN3) mRNA, complete cds; and 3' UTR	sp|Q8K0T0|RTN1_MOUSE	Reticulon-1 OS=Mus musculus GN=Rtn1 PE=1 SV=1	Translation initiation factor 2 (IF-2; GTPase)	K00688	starch phosphorylase [EC:2.4.1.1]
CL1070.Contig2_Ip-T	44.5	56.04	-0.422518	0.143244	54.02	44.5	0.304461	0.296052	gi|346474166|gb|AEO36927.1|	hypothetical protein [Amblyomma maculatum]	gi|70721641|tpg|BK004989.1|	TPA_exp: Gasterosteus aculeatus RTN3-A1 (RTN3) mRNA, complete cds; and 3' UTR	sp|A7MC64|RTN1_XENTR	Reticulon-1 OS=Xenopus tropicalis GN=rtn1 PE=2 SV=2	--	K00688	starch phosphorylase [EC:2.4.1.1]
CL1070.Contig3_Ip-T	41.92	35.72	0.141041	0.667099	55.62	41.92	0.432738	0.140509	gi|346474166|gb|AEO36927.1|	hypothetical protein [Amblyomma maculatum]	gi|70721641|tpg|BK004989.1|	TPA_exp: Gasterosteus aculeatus RTN3-A1 (RTN3) mRNA, complete cds; and 3' UTR	sp|A7MC64|RTN1_XENTR	Reticulon-1 OS=Xenopus tropicalis GN=rtn1 PE=2 SV=2	Predicted molecular chaperone distantly related to HSP70-fold metalloproteases	K00688	starch phosphorylase [EC:2.4.1.1]
CL1071.Contig1_Ip-T	1.8	3.81	-1.17166	0.35261	0	1.8	-2.10953	0.337893	gi|241997934|ref|XP_002433610.1|	conserved hypothetical protein [Ixodes scapularis] >gi|215495369|gb|EEC05010.1| conserved hypothetical protein [Ixodes scapularis]	gi|241997933|ref|XM_002433565.1|	Ixodes scapularis conserved hypothetical protein, mRNA	--	--	--	--	--
CL1071.Contig2_Ip-T	0	3.6	-2.07392	0.171353	1.24	0	0.471174	0.811864	gi|241997934|ref|XP_002433610.1|	conserved hypothetical protein [Ixodes scapularis] >gi|215495369|gb|EEC05010.1| conserved hypothetical protein [Ixodes scapularis]	gi|241997933|ref|XM_002433565.1|	Ixodes scapularis conserved hypothetical protein, mRNA	--	--	--	--	--
CL1072.Contig1_Ip-T	40.53	36.79	0.0498106	0.879386	20.62	40.53	-0.950173	0.0122779	gi|241725792|ref|XP_002413737.1|	secreted salivary gland peptide, putative [Ixodes scapularis] >gi|215507553|gb|EEC17045.1| secreted salivary gland peptide, putative [Ixodes scapularis]	gi|241725791|ref|XM_002413692.1|	Ixodes scapularis secreted salivary gland peptide, putative, mRNA	--	--	--	--	--
CL1074.Contig1_Ip-T	3.02	4.69	-0.724905	0.49055	0	3.02	-1.62867	0.297574	gi|241718565|ref|XP_002403964.1|	histone H3 methyltransferase, putative [Ixodes scapularis] >gi|215505278|gb|EEC14772.1| histone H3 methyltransferase, putative [Ixodes scapularis]	gi|344306989|ref|XM_003422117.1|	PREDICTED: Loxodonta africana histone-lysine N-methyltransferase, H3 lysine-79 specific-like (LOC100661109), mRNA	sp|Q8TEK3|DOT1L_HUMAN	Histone-lysine N-methyltransferase, H3 lysine-79 specific OS=Homo sapiens GN=DOT1L PE=1 SV=2	--	K11427	histone-lysine N-methyltransferase, H3 lysine-79 specific [EC:2.1.1.43]
CL1074.Contig2_Ip-T	2.26	4.78	-1.17055	0.298163	0	2.26	-2.62548	0.221645	gi|241718565|ref|XP_002403964.1|	histone H3 methyltransferase, putative [Ixodes scapularis] >gi|215505278|gb|EEC14772.1| histone H3 methyltransferase, putative [Ixodes scapularis]	gi|344306989|ref|XM_003422117.1|	PREDICTED: Loxodonta africana histone-lysine N-methyltransferase, H3 lysine-79 specific-like (LOC100661109), mRNA	sp|Q8TEK3|DOT1L_HUMAN	Histone-lysine N-methyltransferase, H3 lysine-79 specific OS=Homo sapiens GN=DOT1L PE=1 SV=2	--	K11427	histone-lysine N-methyltransferase, H3 lysine-79 specific [EC:2.1.1.43]
CL1075.Contig1_Ip-T	5.05	8.67	-0.869615	0.27279	4.59	5.05	-0.113017	0.903259	--	--	gi|240981309|ref|XM_002403666.1|	Ixodes scapularis hypothetical protein, mRNA	--	--	--	K04710	ceramide synthetase [EC:2.3.1.24]
CL1075.Contig2_Ip-T	1.82	4.63	-1.43694	0.230046	1.74	1.82	-0.0400785	0.979094	--	--	--	--	--	--	--	--	--
CL1076.Contig1_Ip-T	11.91	13.56	-0.27705	0.628248	13	11.91	0.151111	0.793888	gi|346465401|gb|AEO32545.1|	hypothetical protein [Amblyomma maculatum]	gi|291416006|ref|XM_002724194.1|	PREDICTED: Oryctolagus cuniculus ADP-ribosylation factor GTPase activating protein 1-like (LOC100339132), mRNA	sp|Q9EPJ9|ARFG1_MOUSE	ADP-ribosylation factor GTPase-activating protein 1 OS=Mus musculus GN=Arfgap1 PE=1 SV=2	GTPase-activating protein that regulates ARFs (ADP-ribosylation factors), involved in ARF-mediated vesicular transport	K12492	ADP-ribosylation factor GTPase-activating protein 1
CL1076.Contig2_Ip-T	11.96	17.23	-0.616571	0.252099	12.72	11.96	0.113654	0.844891	gi|346465401|gb|AEO32545.1|	hypothetical protein [Amblyomma maculatum]	gi|291416006|ref|XM_002724194.1|	PREDICTED: Oryctolagus cuniculus ADP-ribosylation factor GTPase activating protein 1-like (LOC100339132), mRNA	sp|Q9EPJ9|ARFG1_MOUSE	ADP-ribosylation factor GTPase-activating protein 1 OS=Mus musculus GN=Arfgap1 PE=1 SV=2	GTPase-activating protein that regulates ARFs (ADP-ribosylation factors), involved in ARF-mediated vesicular transport	K12492	ADP-ribosylation factor GTPase-activating protein 1
CL1076.Contig3_Ip-T	12.86	18.03	-0.577375	0.269354	11.16	12.86	-0.179781	0.760371	gi|346465401|gb|AEO32545.1|	hypothetical protein [Amblyomma maculatum]	gi|291416006|ref|XM_002724194.1|	PREDICTED: Oryctolagus cuniculus ADP-ribosylation factor GTPase activating protein 1-like (LOC100339132), mRNA	sp|Q9EPJ9|ARFG1_MOUSE	ADP-ribosylation factor GTPase-activating protein 1 OS=Mus musculus GN=Arfgap1 PE=1 SV=2	GTPase-activating protein that regulates ARFs (ADP-ribosylation factors), involved in ARF-mediated vesicular transport	K12492	ADP-ribosylation factor GTPase-activating protein 1
CL1076.Contig4_Ip-T	16.29	24.55	-0.681602	0.135091	17.82	16.29	0.154283	0.754935	gi|242001642|ref|XP_002435464.1|	hypothetical protein IscW_ISCW005982 [Ixodes scapularis] >gi|215498800|gb|EEC08294.1| hypothetical protein IscW_ISCW005982 [Ixodes scapularis]	gi|122891885|gb|AC167685.2|	Daphnia pulex clone JGIAZSN-5E22, complete sequence	sp|Q6ZQP7|YV021_HUMAN	Uncharacterized protein LOC284861 OS=Homo sapiens PE=2 SV=1	--	K13171	serine/arginine repetitive matrix protein 1
CL1076.Contig5_Ip-T	12.29	16.9	-0.549404	0.306536	11.64	12.29	-0.0536212	0.927577	gi|346465401|gb|AEO32545.1|	hypothetical protein [Amblyomma maculatum]	gi|291416006|ref|XM_002724194.1|	PREDICTED: Oryctolagus cuniculus ADP-ribosylation factor GTPase activating protein 1-like (LOC100339132), mRNA	sp|Q9EPJ9|ARFG1_MOUSE	ADP-ribosylation factor GTPase-activating protein 1 OS=Mus musculus GN=Arfgap1 PE=1 SV=2	GTPase-activating protein that regulates ARFs (ADP-ribosylation factors), involved in ARF-mediated vesicular transport	K12492	ADP-ribosylation factor GTPase-activating protein 1
CL1076.Contig6_Ip-T	16.46	23.44	-0.599874	0.192439	14.48	16.46	-0.16013	0.757789	gi|242001642|ref|XP_002435464.1|	hypothetical protein IscW_ISCW005982 [Ixodes scapularis] >gi|215498800|gb|EEC08294.1| hypothetical protein IscW_ISCW005982 [Ixodes scapularis]	gi|122891885|gb|AC167685.2|	Daphnia pulex clone JGIAZSN-5E22, complete sequence	sp|Q6ZQP7|YV021_HUMAN	Uncharacterized protein LOC284861 OS=Homo sapiens PE=2 SV=1	--	K13171	serine/arginine repetitive matrix protein 1
CL1077.Contig1_Ip-T	17.69	20.67	-0.31447	0.500206	12.19	17.69	-0.512463	0.33578	gi|346471105|gb|AEO35397.1|	hypothetical protein [Amblyomma maculatum]	gi|325303983|tpg|BK007702.1|	TPA_inf: Amblyomma variegatum vacuolar assembly/sorting protein DID2 mRNA, complete cds	sp|Q7SZB5|CHM1B_XENLA	Charged multivesicular body protein 1b OS=Xenopus laevis GN=chmp1b PE=2 SV=1	Conserved protein implicated in secretion	K12197	charged multivesicular body protein 1
CL1078.Contig1_Ip-T	1.97	1.19	0.637368	0.699021	1.34	1.97	-0.53119	0.739991	gi|241266490|ref|XP_002406212.1|	cell adhesion molecule, putative [Ixodes scapularis] >gi|215496871|gb|EEC06511.1| cell adhesion molecule, putative [Ixodes scapularis]	gi|241266489|ref|XM_002406168.1|	Ixodes scapularis cell adhesion molecule, putative, mRNA	--	--	--	--	--
CL1079.Contig2_Ip-T	1.08	1.72	-0.761243	0.663062	0	1.08	NA	NA	--	--	gi|295685588|gb|GU318900.1|	Ixodes scapularis clone 01_L03_T7 tandem repeat region	--	--	--	--	--
CL108.Contig1_Ip-T	1.15	2.43	-1.16919	0.458633	1.37	1.15	0.277315	0.878965	--	--	gi|239937583|gb|AC192744.5|	Ixodes scapularis, clone XX-61A1, complete sequence	--	--	--	--	--
CL108.Contig2_Ip-T	0	0	NA	NA	1.96	0	1.18005	0.507437	--	--	gi|149465859|gb|AC205653.1|	Ixodes scapularis BAC ISG1-63P02, complete sequence	--	--	--	--	--
CL108.Contig3_Ip-T	2.65	7.74	-1.63621	0.0878087	1.2	2.65	-1.11819	0.464242	--	--	gi|295685276|gb|GU318588.1|	Ixodes scapularis clone 01_D21_T3 tandem repeat region	--	--	--	--	--
CL108.Contig4_Ip-T	0	4	-3.97883	0.0467553	0	0	NA	NA	--	--	gi|149465859|gb|AC205653.1|	Ixodes scapularis BAC ISG1-63P02, complete sequence	--	--	--	--	--
CL108.Contig5_Ip-T	0	2.14	NA	NA	1.02	0	NA	NA	--	--	gi|239937583|gb|AC192744.5|	Ixodes scapularis, clone XX-61A1, complete sequence	--	--	--	--	--
CL108.Contig7_Ip-T	0	5.02	-3.41755	0.0349558	0	0	NA	NA	--	--	gi|149465859|gb|AC205653.1|	Ixodes scapularis BAC ISG1-63P02, complete sequence	--	--	--	--	--
CL1081.Contig1_Ip-T	15.77	18.6	-0.327986	0.505767	16.89	15.77	0.123759	0.806413	gi|241325975|ref|XP_002408225.1|	Nipped-B protein, putative [Ixodes scapularis] >gi|215497275|gb|EEC06769.1| Nipped-B protein, putative [Ixodes scapularis]	gi|241325974|ref|XM_002408181.1|	Ixodes scapularis Nipped-B protein, putative, mRNA	sp|Q6KCD5|NIPBL_MOUSE	Nipped-B-like protein OS=Mus musculus GN=Nipbl PE=1 SV=1	Translation initiation factor 2 (IF-2; GTPase)	K06672	cohesin loading factor subunit SCC2
CL1081.Contig2_Ip-T	15.45	17.91	-0.303024	0.544579	18.55	15.45	0.288585	0.560575	gi|241325975|ref|XP_002408225.1|	Nipped-B protein, putative [Ixodes scapularis] >gi|215497275|gb|EEC06769.1| Nipped-B protein, putative [Ixodes scapularis]	gi|241325974|ref|XM_002408181.1|	Ixodes scapularis Nipped-B protein, putative, mRNA	sp|Q6KCD5|NIPBL_MOUSE	Nipped-B-like protein OS=Mus musculus GN=Nipbl PE=1 SV=1	Translation initiation factor 2 (IF-2; GTPase)	K06672	cohesin loading factor subunit SCC2
CL1085.Contig1_Ip-T	6.93	4.23	0.622332	0.477756	4.89	6.93	-0.478248	0.571689	gi|241696879|ref|XP_002413100.1|	hypothetical protein IscW_ISCW012391 [Ixodes scapularis] >gi|215506914|gb|EEC16408.1| hypothetical protein IscW_ISCW012391 [Ixodes scapularis]	gi|241696878|ref|XM_002413055.1|	Ixodes scapularis hypothetical protein, mRNA	sp|Q80X90|FLNB_MOUSE	Filamin-B OS=Mus musculus GN=Flnb PE=1 SV=3	--	K04437	filamin
CL1085.Contig2_Ip-T	3.35	2.99	0.0741497	0.948437	1.62	3.35	-1.02339	0.443914	gi|241696879|ref|XP_002413100.1|	hypothetical protein IscW_ISCW012391 [Ixodes scapularis] >gi|215506914|gb|EEC16408.1| hypothetical protein IscW_ISCW012391 [Ixodes scapularis]	gi|241696878|ref|XM_002413055.1|	Ixodes scapularis hypothetical protein, mRNA	sp|Q80X90|FLNB_MOUSE	Filamin-B OS=Mus musculus GN=Flnb PE=1 SV=3	--	K04437	filamin
CL1086.Contig1_Ip-T	0	3.2	-3.95236	0.0759198	0	0	0.652804	0.86711	--	--	gi|239937583|gb|AC192744.5|	Ixodes scapularis, clone XX-61A1, complete sequence	--	--	--	--	--
CL1086.Contig2_Ip-T	0	9.52	-4.49283	0.00153055	0	0	NA	NA	--	--	--	--	--	--	--	--	--
CL1087.Contig1_Ip-T	1.51	0	NA	NA	0	1.51	-1.62867	0.461392	--	--	gi|149465770|gb|AC205634.1|	Ixodes scapularis BAC ISG1-06P02, complete sequence	--	--	--	--	--
CL1089.Contig1_Ip-T	1.07	3.67	-1.86804	0.197335	3.67	1.07	1.80294	0.213507	gi|240952300|ref|XP_002399379.1|	embryonic polarity dorsal, putative [Ixodes scapularis] >gi|215490582|gb|EEC00225.1| embryonic polarity dorsal, putative [Ixodes scapularis]	gi|58202306|gb|AY748243.1|	Aedes aegypti Dorsal isoform 1-B (REL1) mRNA, complete cds, alternatively spliced	sp|P15330|DORS_DROME	Embryonic polarity protein dorsal OS=Drosophila melanogaster GN=dl PE=1 SV=2	--	K09255	Rel/ankyrin family, other
CL1089.Contig2_Ip-T	1.53	4.41	-1.61711	0.201345	2.43	1.53	0.692197	0.637561	gi|240952300|ref|XP_002399379.1|	embryonic polarity dorsal, putative [Ixodes scapularis] >gi|215490582|gb|EEC00225.1| embryonic polarity dorsal, putative [Ixodes scapularis]	gi|58202306|gb|AY748243.1|	Aedes aegypti Dorsal isoform 1-B (REL1) mRNA, complete cds, alternatively spliced	sp|P15330|DORS_DROME	Embryonic polarity protein dorsal OS=Drosophila melanogaster GN=dl PE=1 SV=2	--	K09255	Rel/ankyrin family, other
CL109.Contig1_Ip-T	2.63	5.74	-1.21585	0.24002	0	2.63	-1.6743	0.321476	--	--	--	--	--	--	--	--	--
CL109.Contig2_Ip-T	0	1.34	-1.76364	0.453928	0	0	0.698544	0.803075	--	--	--	--	--	--	--	--	--
CL1090.Contig1_Ip-T	3.76	6.59	-0.899412	0.325228	3.26	3.76	-0.181088	0.868096	gi|241750770|ref|XP_002400897.1|	zinc finger protein, putative [Ixodes scapularis] >gi|215508254|gb|EEC17708.1| zinc finger protein, putative [Ixodes scapularis]	gi|241750769|ref|XM_002400853.1|	Ixodes scapularis zinc finger protein, putative, mRNA	sp|P42694|HELZ_HUMAN	Probable helicase with zinc finger domain OS=Homo sapiens GN=HELZ PE=1 SV=2	Fe-S oxidoreductase	K14972	PAX-interacting protein 1
CL1090.Contig2_Ip-T	4.26	6.89	-0.783516	0.371284	3.43	4.26	-0.287872	0.782653	gi|241750770|ref|XP_002400897.1|	zinc finger protein, putative [Ixodes scapularis] >gi|215508254|gb|EEC17708.1| zinc finger protein, putative [Ixodes scapularis]	gi|241750769|ref|XM_002400853.1|	Ixodes scapularis zinc finger protein, putative, mRNA	sp|P42694|HELZ_HUMAN	Probable helicase with zinc finger domain OS=Homo sapiens GN=HELZ PE=1 SV=2	Fe-S oxidoreductase	K14972	PAX-interacting protein 1
CL1090.Contig3_Ip-T	4.36	7.27	-0.827493	0.335758	3.27	4.36	-0.390265	0.71012	gi|241750770|ref|XP_002400897.1|	zinc finger protein, putative [Ixodes scapularis] >gi|215508254|gb|EEC17708.1| zinc finger protein, putative [Ixodes scapularis]	gi|241750769|ref|XM_002400853.1|	Ixodes scapularis zinc finger protein, putative, mRNA	sp|Q6DFV5|HELZ_MOUSE	Probable helicase with zinc finger domain OS=Mus musculus GN=Helz PE=1 SV=2	Fe-S oxidoreductase	K14972	PAX-interacting protein 1
CL1091.Contig1_Ip-T	0	6.21	-3.84475	0.0142675	0	0	0.115921	0.968772	--	--	gi|149465776|gb|AC205635.1|	Ixodes scapularis BAC ISG1-11P02, complete sequence	--	--	--	--	--
CL1093.Contig1_Ip-T	1.52	2.86	-1.00181	0.478215	0	1.52	-2.46827	0.332892	gi|241157304|ref|XP_002407997.1|	hypothetical protein IscW_ISCW003115 [Ixodes scapularis] >gi|215494275|gb|EEC03916.1| hypothetical protein IscW_ISCW003115 [Ixodes scapularis]	gi|149465802|gb|AC205642.1|	Ixodes scapularis BAC ISG1-27P02, complete sequence	--	--	--	--	--
CL1093.Contig2_Ip-T	1.75	1.13	0.541166	0.753056	0	1.75	-1.84148	0.387543	gi|241157304|ref|XP_002407997.1|	hypothetical protein IscW_ISCW003115 [Ixodes scapularis] >gi|215494275|gb|EEC03916.1| hypothetical protein IscW_ISCW003115 [Ixodes scapularis]	gi|149465802|gb|AC205642.1|	Ixodes scapularis BAC ISG1-27P02, complete sequence	--	--	--	--	--
CL1095.Contig1_Ip-T	4.61	14.78	-1.77067	0.0126305	5.26	4.61	0.215069	0.815047	--	--	gi|149465822|gb|AC205646.1|	Ixodes scapularis BAC ISG1-42P02, complete sequence	--	--	--	--	--
CL1096.Contig2_Ip-T	0	0	0.704815	0.781331	2.09	0	1.32274	0.454166	gi|241752308|ref|XP_002401038.1|	transmembrane protein 194A, putative [Ixodes scapularis] >gi|215508293|gb|EEC17747.1| transmembrane protein 194A, putative [Ixodes scapularis]	gi|241752307|ref|XM_002400994.1|	Ixodes scapularis transmembrane protein 194A, putative, mRNA	sp|Q6ZQE4|T194A_MOUSE	Transmembrane protein 194A OS=Mus musculus GN=Tmem194a PE=1 SV=2	--	--	--
CL1096.Contig3_Ip-T	0	0	-0.892829	0.730188	2.47	0	2.41855	0.218519	gi|241752308|ref|XP_002401038.1|	transmembrane protein 194A, putative [Ixodes scapularis] >gi|215508293|gb|EEC17747.1| transmembrane protein 194A, putative [Ixodes scapularis]	gi|241752307|ref|XM_002400994.1|	Ixodes scapularis transmembrane protein 194A, putative, mRNA	sp|Q6ZQE4|T194A_MOUSE	Transmembrane protein 194A OS=Mus musculus GN=Tmem194a PE=1 SV=2	--	--	--
CL1096.Contig4_Ip-T	0	0	NA	NA	1.87	0	1.79031	0.376866	gi|241752308|ref|XP_002401038.1|	transmembrane protein 194A, putative [Ixodes scapularis] >gi|215508293|gb|EEC17747.1| transmembrane protein 194A, putative [Ixodes scapularis]	gi|241752307|ref|XM_002400994.1|	Ixodes scapularis transmembrane protein 194A, putative, mRNA	sp|Q6ZQE4|T194A_MOUSE	Transmembrane protein 194A OS=Mus musculus GN=Tmem194a PE=1 SV=2	--	--	--
CL1096.Contig5_Ip-T	2.03	1.72	0.149205	0.920352	4.12	2.03	1.04594	0.383311	gi|241752308|ref|XP_002401038.1|	transmembrane protein 194A, putative [Ixodes scapularis] >gi|215508293|gb|EEC17747.1| transmembrane protein 194A, putative [Ixodes scapularis]	gi|241752307|ref|XM_002400994.1|	Ixodes scapularis transmembrane protein 194A, putative, mRNA	sp|Q6ZQE4|T194A_MOUSE	Transmembrane protein 194A OS=Mus musculus GN=Tmem194a PE=1 SV=2	--	--	--
CL1096.Contig6_Ip-T	2.29	2.08	0.0488981	0.971749	4.42	2.29	0.973471	0.39474	gi|241752308|ref|XP_002401038.1|	transmembrane protein 194A, putative [Ixodes scapularis] >gi|215508293|gb|EEC17747.1| transmembrane protein 194A, putative [Ixodes scapularis]	gi|241752307|ref|XM_002400994.1|	Ixodes scapularis transmembrane protein 194A, putative, mRNA	sp|Q6ZQE4|T194A_MOUSE	Transmembrane protein 194A OS=Mus musculus GN=Tmem194a PE=1 SV=2	--	--	--
CL1096.Contig7_Ip-T	2.55	2.27	0.077939	0.952739	4.97	2.55	0.987521	0.361111	gi|241752308|ref|XP_002401038.1|	transmembrane protein 194A, putative [Ixodes scapularis] >gi|215508293|gb|EEC17747.1| transmembrane protein 194A, putative [Ixodes scapularis]	gi|241752307|ref|XM_002400994.1|	Ixodes scapularis transmembrane protein 194A, putative, mRNA	sp|Q6ZQE4|T194A_MOUSE	Transmembrane protein 194A OS=Mus musculus GN=Tmem194a PE=1 SV=2	--	--	--
CL1096.Contig8_Ip-T	2.25	2.29	-0.115289	0.932139	4.36	2.25	0.979176	0.395675	gi|241752308|ref|XP_002401038.1|	transmembrane protein 194A, putative [Ixodes scapularis] >gi|215508293|gb|EEC17747.1| transmembrane protein 194A, putative [Ixodes scapularis]	gi|241752307|ref|XM_002400994.1|	Ixodes scapularis transmembrane protein 194A, putative, mRNA	sp|Q6ZQE4|T194A_MOUSE	Transmembrane protein 194A OS=Mus musculus GN=Tmem194a PE=1 SV=2	--	--	--
CL1097.Contig1_Ip-T	6.78	8.8	-0.466084	0.525394	4.17	6.78	-0.676465	0.444539	--	--	gi|295685421|gb|GU318733.1|	Ixodes scapularis clone 01_H05_T7 tandem repeat region	--	--	--	--	--
CL1097.Contig2_Ip-T	5.84	4.66	0.235772	0.791777	4.2	5.84	-0.450806	0.622911	--	--	gi|295685421|gb|GU318733.1|	Ixodes scapularis clone 01_H05_T7 tandem repeat region	--	--	--	--	--
CL1099.Contig1_Ip-T	0	3.77	NA	NA	NA	NA	NA	NA	gi|67083623|gb|AAY66747.1|	putative secreted protein [Ixodes scapularis]	gi|67083622|gb|DQ066110.1|	Ixodes scapularis isolate ISNU-cluster-247 putative secreted protein mRNA, complete cds	--	--	--	--	--
CL1099.Contig2_Ip-T	0	13.85	-4.88168	0.000103467	NA	NA	NA	NA	gi|67083623|gb|AAY66747.1|	putative secreted protein [Ixodes scapularis]	gi|67083668|gb|DQ066133.1|	Ixodes scapularis isolate ISNU-cluster-486 putative secreted salivary protein mRNA, complete cds	--	--	--	--	--
CL110.Contig10_Ip-T	1.59	3.33	-1.15636	0.38982	1.26	1.59	-0.31083	0.856169	gi|345493682|ref|XP_003427127.1|	PREDICTED: hypothetical protein LOC100120957 isoform 2 [Nasonia vitripennis]	gi|195335188|ref|XM_002034221.1|	Drosophila sechellia GM21767 (Dsec\GM21767), mRNA	sp|O16011|MBL_DROME	Protein muscleblind OS=Drosophila melanogaster GN=mbl PE=2 SV=2	--	K14943	muscleblind
CL110.Contig11_Ip-T	1.16	2.58	-1.24311	0.422797	0	1.16	-0.357475	0.859811	gi|241855383|ref|XP_002416017.1|	hypothetical protein IscW_ISCW014804 [Ixodes scapularis] >gi|215510231|gb|EEC19684.1| hypothetical protein IscW_ISCW014804 [Ixodes scapularis]	gi|241855382|ref|XM_002415972.1|	Ixodes scapularis hypothetical protein, mRNA	sp|Q6Q2B2|MBN2A_TAKRU	Muscleblind-like protein 2a OS=Takifugu rubripes GN=mbnl2a PE=2 SV=1	--	K14943	muscleblind
CL110.Contig12_Ip-T	1.76	2.87	-0.795341	0.558853	1.14	1.76	-0.601769	0.725561	gi|189237273|ref|XP_001812946.1|	PREDICTED: similar to muscleblind CG33197-PA [Tribolium castaneum]	gi|241855382|ref|XM_002415972.1|	Ixodes scapularis hypothetical protein, mRNA	sp|Q6Q2B2|MBN2A_TAKRU	Muscleblind-like protein 2a OS=Takifugu rubripes GN=mbnl2a PE=2 SV=1	--	K14943	muscleblind
CL110.Contig1_Ip-T	1.39	2.57	-0.976549	0.51042	1.3	1.39	-0.0718006	0.967453	gi|241855383|ref|XP_002416017.1|	hypothetical protein IscW_ISCW014804 [Ixodes scapularis] >gi|215510231|gb|EEC19684.1| hypothetical protein IscW_ISCW014804 [Ixodes scapularis]	gi|241855382|ref|XM_002415972.1|	Ixodes scapularis hypothetical protein, mRNA	sp|Q8R003|MBNL3_MOUSE	Muscleblind-like protein 3 OS=Mus musculus GN=Mbnl3 PE=2 SV=1	--	K14943	muscleblind
CL110.Contig2_Ip-T	1.41	0	1.14279	0.591052	0	1.41	-1.04869	0.612334	gi|241855383|ref|XP_002416017.1|	hypothetical protein IscW_ISCW014804 [Ixodes scapularis] >gi|215510231|gb|EEC19684.1| hypothetical protein IscW_ISCW014804 [Ixodes scapularis]	gi|241855382|ref|XM_002415972.1|	Ixodes scapularis hypothetical protein, mRNA	sp|Q5ZKW9|MBNL1_CHICK	Muscleblind-like protein 1 OS=Gallus gallus GN=MBNL1 PE=2 SV=1	--	K14943	muscleblind
CL110.Contig3_Ip-T	1.25	2.61	-1.15199	0.447842	0	1.25	-0.48158	0.808987	gi|241855383|ref|XP_002416017.1|	hypothetical protein IscW_ISCW014804 [Ixodes scapularis] >gi|215510231|gb|EEC19684.1| hypothetical protein IscW_ISCW014804 [Ixodes scapularis]	gi|241855382|ref|XM_002415972.1|	Ixodes scapularis hypothetical protein, mRNA	sp|Q6Q2B2|MBN2A_TAKRU	Muscleblind-like protein 2a OS=Takifugu rubripes GN=mbnl2a PE=2 SV=1	--	K14943	muscleblind
CL110.Contig4_Ip-T	1.93	3.1	-0.773533	0.553117	1.74	1.93	-0.124741	0.934037	gi|241593532|ref|XP_002404205.1|	afadin, putative [Ixodes scapularis] >gi|215500369|gb|EEC09863.1| afadin, putative [Ixodes scapularis]	gi|195164456|ref|XM_002023028.1|	Drosophila persimilis GL16372 (Dper\GL16372), mRNA	sp|O35889|AFAD_RAT	Afadin OS=Rattus norvegicus GN=Mllt4 PE=1 SV=1	Translation initiation factor 2 (IF-2; GTPase)	K05702	afadin
CL110.Contig5_Ip-T	1.05	2.32	-1.2336	0.449922	1.47	1.05	0.510199	0.780451	gi|189237273|ref|XP_001812946.1|	PREDICTED: similar to muscleblind CG33197-PA [Tribolium castaneum]	gi|195335188|ref|XM_002034221.1|	Drosophila sechellia GM21767 (Dsec\GM21767), mRNA	sp|Q6Q2B2|MBN2A_TAKRU	Muscleblind-like protein 2a OS=Takifugu rubripes GN=mbnl2a PE=2 SV=1	--	K14943	muscleblind
CL110.Contig7_Ip-T	1.52	2.04	-0.514364	0.73791	1.64	1.52	0.134397	0.934033	gi|189237273|ref|XP_001812946.1|	PREDICTED: similar to muscleblind CG33197-PA [Tribolium castaneum]	gi|195335188|ref|XM_002034221.1|	Drosophila sechellia GM21767 (Dsec\GM21767), mRNA	sp|Q6Q2B2|MBN2A_TAKRU	Muscleblind-like protein 2a OS=Takifugu rubripes GN=mbnl2a PE=2 SV=1	--	K14943	muscleblind
CL110.Contig8_Ip-T	1.37	2.12	-0.719754	0.645055	1.36	1.37	0.0142034	0.99351	gi|270007552|gb|EFA04000.1|	hypothetical protein TcasGA2_TC014149 [Tribolium castaneum]	gi|195335188|ref|XM_002034221.1|	Drosophila sechellia GM21767 (Dsec\GM21767), mRNA	sp|O16011|MBL_DROME	Protein muscleblind OS=Drosophila melanogaster GN=mbl PE=2 SV=2	--	K14943	muscleblind
CL110.Contig9_Ip-T	1.01	2.18	-1.19984	0.473665	1.06	1.01	0.0944816	0.962429	gi|345493682|ref|XP_003427127.1|	PREDICTED: hypothetical protein LOC100120957 isoform 2 [Nasonia vitripennis]	gi|195335188|ref|XM_002034221.1|	Drosophila sechellia GM21767 (Dsec\GM21767), mRNA	sp|O16011|MBL_DROME	Protein muscleblind OS=Drosophila melanogaster GN=mbl PE=2 SV=2	--	K14943	muscleblind
CL1100.Contig1_Ip-T	2.88	1.82	0.572264	0.6712	3.12	2.88	0.14025	0.905262	gi|241606924|ref|XP_002405793.1|	conserved hypothetical protein [Ixodes scapularis] >gi|215500680|gb|EEC10174.1| conserved hypothetical protein [Ixodes scapularis]	gi|241606923|ref|XM_002405749.1|	Ixodes scapularis conserved hypothetical protein, mRNA	sp|Q9CYU6|WDR85_MOUSE	WD repeat-containing protein 85 OS=Mus musculus GN=Wdr85 PE=2 SV=1	--	K14963	COMPASS component SWD3
CL1100.Contig2_Ip-T	1.87	4.76	-1.43779	0.223409	3.87	1.87	1.07407	0.387888	gi|241606924|ref|XP_002405793.1|	conserved hypothetical protein [Ixodes scapularis] >gi|215500680|gb|EEC10174.1| conserved hypothetical protein [Ixodes scapularis]	gi|241606923|ref|XM_002405749.1|	Ixodes scapularis conserved hypothetical protein, mRNA	sp|Q9CYU6|WDR85_MOUSE	WD repeat-containing protein 85 OS=Mus musculus GN=Wdr85 PE=2 SV=1	--	K14963	COMPASS component SWD3
CL1100.Contig3_Ip-T	2.34	3.48	-0.662445	0.583272	5.12	2.34	1.15441	0.292484	gi|241606924|ref|XP_002405793.1|	conserved hypothetical protein [Ixodes scapularis] >gi|215500680|gb|EEC10174.1| conserved hypothetical protein [Ixodes scapularis]	gi|241606923|ref|XM_002405749.1|	Ixodes scapularis conserved hypothetical protein, mRNA	sp|Q9CYU6|WDR85_MOUSE	WD repeat-containing protein 85 OS=Mus musculus GN=Wdr85 PE=2 SV=1	--	K14963	COMPASS component SWD3
CL1100.Contig4_Ip-T	3.03	1.91	0.575879	0.661465	6.55	3.03	1.13695	0.239514	gi|241606924|ref|XP_002405793.1|	conserved hypothetical protein [Ixodes scapularis] >gi|215500680|gb|EEC10174.1| conserved hypothetical protein [Ixodes scapularis]	gi|241606923|ref|XM_002405749.1|	Ixodes scapularis conserved hypothetical protein, mRNA	sp|Q9CYU6|WDR85_MOUSE	WD repeat-containing protein 85 OS=Mus musculus GN=Wdr85 PE=2 SV=1	FOG: WD40 repeat	K14963	COMPASS component SWD3
CL1101.Contig1_Ip-T	1.39	0	NA	NA	1.85	1.39	0.437213	0.786108	gi|357621018|gb|EHJ73004.1|	putative protein sidekick precursor [Danaus plexippus]	gi|241186227|ref|XM_002400739.1|	Ixodes scapularis sdk-P1, putative, mRNA	sp|O97394|SDK_DROME	Protein sidekick OS=Drosophila melanogaster GN=sdk PE=1 SV=2	--	K06757	neurofascin
CL1101.Contig2_Ip-T	3.09	1.26	1.20432	0.406905	1.7	3.09	-0.837299	0.534402	gi|357621018|gb|EHJ73004.1|	putative protein sidekick precursor [Danaus plexippus]	gi|241186227|ref|XM_002400739.1|	Ixodes scapularis sdk-P1, putative, mRNA	sp|O97394|SDK_DROME	Protein sidekick OS=Drosophila melanogaster GN=sdk PE=1 SV=2	--	K06757	neurofascin
CL1102.Contig1_Ip-T	80.21	69.12	0.124813	0.597485	120.6	80.21	0.613149	0.00287706	gi|241007817|ref|XP_002405181.1|	transmembrane protein Tmp21, putative [Ixodes scapularis] >gi|215491708|gb|EEC01349.1| transmembrane protein Tmp21, putative [Ixodes scapularis]	gi|325302787|tpg|BK007146.1|	TPA_exp: Amblyomma variegatum emp24/gp25L/p24 family of membrane trafficking protein mRNA, partial cds	sp|B4JYU5|TMEDA_DROGR	Transmembrane emp24 domain-containing protein bai OS=Drosophila grimshawi GN=bai PE=3 SV=2	--	K14809	ATP-dependent RNA helicase DDX55/SPB4 [EC:3.6.4.13]
CL1103.Contig1_Ip-T	1.7	8.87	-2.47327	0.016878	1.66	1.7	-0.00957885	0.995145	gi|241733213|ref|XP_002412316.1|	conserved hypothetical protein [Ixodes scapularis] >gi|215505563|gb|EEC15057.1| conserved hypothetical protein [Ixodes scapularis]	gi|241733212|ref|XM_002412271.1|	Ixodes scapularis conserved hypothetical protein, mRNA	sp|Q6AXX1|SLNL1_RAT	Schlafen-like protein 1 OS=Rattus norvegicus GN=Slfnl1 PE=2 SV=1	--	--	--
CL1103.Contig2_Ip-T	2.17	6.6	-1.69464	0.106052	2.37	2.17	0.151965	0.910691	gi|241733213|ref|XP_002412316.1|	conserved hypothetical protein [Ixodes scapularis] >gi|215505563|gb|EEC15057.1| conserved hypothetical protein [Ixodes scapularis]	gi|241733212|ref|XM_002412271.1|	Ixodes scapularis conserved hypothetical protein, mRNA	--	--	--	--	--
CL1103.Contig3_Ip-T	1.03	9.67	-3.32074	0.00382646	3.27	1.03	1.69142	0.261397	gi|241733213|ref|XP_002412316.1|	conserved hypothetical protein [Ixodes scapularis] >gi|215505563|gb|EEC15057.1| conserved hypothetical protein [Ixodes scapularis]	gi|241733212|ref|XM_002412271.1|	Ixodes scapularis conserved hypothetical protein, mRNA	sp|Q6AXX1|SLNL1_RAT	Schlafen-like protein 1 OS=Rattus norvegicus GN=Slfnl1 PE=2 SV=1	--	--	--
CL1103.Contig4_Ip-T	0	4.54	-5.00952	0.0256813	0	0	1.73259	0.658368	gi|241733213|ref|XP_002412316.1|	conserved hypothetical protein [Ixodes scapularis] >gi|215505563|gb|EEC15057.1| conserved hypothetical protein [Ixodes scapularis]	gi|241733212|ref|XM_002412271.1|	Ixodes scapularis conserved hypothetical protein, mRNA	--	--	--	--	--
CL1104.Contig1_Ip-T	3.17	4.14	-0.475014	0.657593	4.91	3.17	0.656013	0.523047	gi|260784072|ref|XP_002587093.1|	hypothetical protein BRAFLDRAFT_102609 [Branchiostoma floridae] >gi|229272230|gb|EEN43104.1| hypothetical protein BRAFLDRAFT_102609 [Branchiostoma floridae]	gi|241604276|ref|XM_002405820.1|	Ixodes scapularis fam13, putative, mRNA	--	--	--	--	--
CL1104.Contig2_Ip-T	2.24	4.48	-1.08987	0.341615	1.78	2.24	-0.306849	0.831697	--	--	--	--	--	--	--	--	--
CL1105.Contig1_Ip-T	2.05	3.22	-0.741303	0.560213	3.02	2.05	0.583697	0.651787	gi|157115938|ref|XP_001652724.1|	hypothetical protein AaeL_AAEL007376 [Aedes aegypti] >gi|108876726|gb|EAT40951.1| hypothetical protein AaeL_AAEL007376 [Aedes aegypti]	gi|74136803|gb|AC162897.4|	Mus musculus chromosome 7, clone RP23-371C4, complete sequence	sp|Q56A10|ZN608_MOUSE	Zinc finger protein 608 OS=Mus musculus GN=Znf608 PE=2 SV=1	--	K14007	protein transport protein SEC24
CL1105.Contig2_Ip-T	1.13	6.3	-2.56889	0.0396711	1.53	1.13	0.461982	0.795135	gi|194753876|ref|XP_001959231.1|	GF12771 [Drosophila ananassae] >gi|190620529|gb|EDV36053.1| GF12771 [Drosophila ananassae]	gi|74136803|gb|AC162897.4|	Mus musculus chromosome 7, clone RP23-371C4, complete sequence	sp|Q56A10|ZN608_MOUSE	Zinc finger protein 608 OS=Mus musculus GN=Znf608 PE=2 SV=1	--	--	--
CL1106.Contig1_Ip-T	1.87	1.98	-0.172328	0.906708	2.13	1.87	0.212588	0.882973	--	--	gi|149465802|gb|AC205642.1|	Ixodes scapularis BAC ISG1-27P02, complete sequence	--	--	--	--	--
CL1107.Contig1_Ip-T	6.82	30.74	-2.26214	2.44322e-05	9.11	6.82	0.442452	0.542622	gi|346465421|gb|AEO32555.1|	hypothetical protein [Amblyomma maculatum]	gi|291415401|ref|XM_002723894.1|	PREDICTED: Oryctolagus cuniculus CG12128-like (LOC100350970), mRNA	sp|Q3UHX9|CI114_MOUSE	Uncharacterized protein C9orf114 homolog OS=Mus musculus GN=D2Wsu81e PE=2 SV=1	Uncharacterized conserved protein	K09142	hypothetical protein
CL1107.Contig3_Ip-T	0	4.02	-3.49299	0.0569394	0	0	0.683736	0.816869	gi|241842224|ref|XP_002415384.1|	endonuclease G, putative [Ixodes scapularis] >gi|215509596|gb|EEC19049.1| endonuclease G, putative [Ixodes scapularis]	gi|241842223|ref|XM_002415339.1|	Ixodes scapularis endonuclease G, putative, mRNA	--	--	--	K01173	endonuclease G, mitochondrial
CL1108.Contig1_Ip-T	1.09	3.65	-1.83343	0.204285	1.01	1.09	-0.0852002	0.96588	gi|346466363|gb|AEO33026.1|	hypothetical protein [Amblyomma maculatum]	gi|170029209|ref|XM_001842434.1|	Culex quinquefasciatus 6-pyruvoyl tetrahydrobiopterin synthase, mRNA	sp|Q90W95|PTPS_POERE	6-pyruvoyl tetrahydrobiopterin synthase OS=Poecilia reticulata GN=pts PE=2 SV=1	6-pyruvoyl-tetrahydropterin synthase	K01737	6-pyruvoyl tetrahydrobiopterin synthase [EC:4.2.3.12]
CL1108.Contig2_Ip-T	0	2.61	-2.83237	0.163095	0	0	-1.0907	0.783181	gi|346466363|gb|AEO33026.1|	hypothetical protein [Amblyomma maculatum]	gi|170029209|ref|XM_001842434.1|	Culex quinquefasciatus 6-pyruvoyl tetrahydrobiopterin synthase, mRNA	sp|Q90W95|PTPS_POERE	6-pyruvoyl tetrahydrobiopterin synthase OS=Poecilia reticulata GN=pts PE=2 SV=1	6-pyruvoyl-tetrahydropterin synthase	K01737	6-pyruvoyl tetrahydrobiopterin synthase [EC:4.2.3.12]
CL1108.Contig4_Ip-T	1.58	0	2.40656	0.335948	1.47	1.58	-0.0793357	0.961713	gi|346466363|gb|AEO33026.1|	hypothetical protein [Amblyomma maculatum]	gi|170029209|ref|XM_001842434.1|	Culex quinquefasciatus 6-pyruvoyl tetrahydrobiopterin synthase, mRNA	sp|Q90W95|PTPS_POERE	6-pyruvoyl tetrahydrobiopterin synthase OS=Poecilia reticulata GN=pts PE=2 SV=1	6-pyruvoyl-tetrahydropterin synthase	K01737	6-pyruvoyl tetrahydrobiopterin synthase [EC:4.2.3.12]
CL111.Contig1_Ip-T	2.15	1.14	0.825437	0.612623	3.27	2.15	0.629727	0.615249	--	--	gi|295685458|gb|GU318770.1|	Ixodes scapularis clone 01_I01_T7 tandem repeat region	--	--	--	--	--
CL111.Contig2_Ip-T	0	4.23	-5.00702	0.0312919	0	0	NA	NA	--	--	gi|295685458|gb|GU318770.1|	Ixodes scapularis clone 01_I01_T7 tandem repeat region	--	--	--	--	--
CL111.Contig3_Ip-T	0	4.36	-3.77059	0.0413802	0	0	0.692197	0.824249	--	--	gi|295685458|gb|GU318770.1|	Ixodes scapularis clone 01_I01_T7 tandem repeat region	--	--	--	--	--
CL1110.Contig1_Ip-T	5.77	0	2.95328	0.0401184	8.29	5.77	0.547573	0.480299	gi|241145409|ref|XP_002404988.1|	acetyl-coenzyme A synthetase, cytoplasmic, putative [Ixodes scapularis] >gi|215493669|gb|EEC03310.1| acetyl-coenzyme A synthetase, cytoplasmic, putative [Ixodes scapularis]	gi|157130017|ref|XM_001655469.1|	Aedes aegypti acetyl-coa synthetase partial mRNA	sp|Q9NR19|ACSA_HUMAN	Acetyl-coenzyme A synthetase, cytoplasmic OS=Homo sapiens GN=ACSS2 PE=1 SV=1	Acyl-coenzyme A synthetases/AMP-(fatty) acid ligases	K01895	acetyl-CoA synthetase [EC:6.2.1.1]
CL1110.Contig2_Ip-T	6.69	0	2.69608	0.0348932	7.42	6.69	0.174186	0.820723	gi|241145409|ref|XP_002404988.1|	acetyl-coenzyme A synthetase, cytoplasmic, putative [Ixodes scapularis] >gi|215493669|gb|EEC03310.1| acetyl-coenzyme A synthetase, cytoplasmic, putative [Ixodes scapularis]	gi|157130017|ref|XM_001655469.1|	Aedes aegypti acetyl-coa synthetase partial mRNA	sp|Q9NR19|ACSA_HUMAN	Acetyl-coenzyme A synthetase, cytoplasmic OS=Homo sapiens GN=ACSS2 PE=1 SV=1	Acyl-coenzyme A synthetases/AMP-(fatty) acid ligases	K01895	acetyl-CoA synthetase [EC:6.2.1.1]
CL1111.Contig1_Ip-T	1.28	6.51	-2.43638	0.0424216	4.88	1.28	1.95551	0.129707	gi|241614137|ref|XP_002407500.1|	zinc finger protein, putative [Ixodes scapularis] >gi|215502830|gb|EEC12324.1| zinc finger protein, putative [Ixodes scapularis]	gi|241614136|ref|XM_002407456.1|	Ixodes scapularis zinc finger protein, putative, mRNA	sp|Q96ND8|ZN583_HUMAN	Zinc finger protein 583 OS=Homo sapiens GN=ZNF583 PE=2 SV=2	FOG: Zn-finger	K09228	KRAB domain-containing zinc finger protein
CL1111.Contig2_Ip-T	1.46	9.64	-2.81293	0.00756128	2.32	1.46	0.692929	0.644976	gi|241614137|ref|XP_002407500.1|	zinc finger protein, putative [Ixodes scapularis] >gi|215502830|gb|EEC12324.1| zinc finger protein, putative [Ixodes scapularis]	gi|241614136|ref|XM_002407456.1|	Ixodes scapularis zinc finger protein, putative, mRNA	sp|Q3V080|ZN583_MOUSE	Zinc finger protein 583 OS=Mus musculus GN=Znf583 PE=2 SV=1	FOG: Zn-finger	K09228	KRAB domain-containing zinc finger protein
CL1112.Contig1_Ip-T	15.65	27.93	-0.925519	0.0380157	303.16	15.65	4.30062	1.56698e-68	--	--	gi|241728427|ref|XM_002413745.1|	Ixodes scapularis hypothetical protein, mRNA	--	--	--	--	--
CL1112.Contig2_Ip-T	577.15	281.28	0.947073	1.14397e-20	316.78	577.15	-0.840692	1.56237e-17	--	--	gi|241728427|ref|XM_002413745.1|	Ixodes scapularis hypothetical protein, mRNA	--	--	--	--	--
CL1112.Contig3_Ip-T	126.52	197.08	-0.729282	7.01873e-06	429.14	126.52	1.78686	8.9848e-41	--	--	gi|241728427|ref|XM_002413745.1|	Ixodes scapularis hypothetical protein, mRNA	--	--	--	--	--
CL1114.Contig3_Ip-T	0	1.39	-0.979988	0.627348	0	0	NA	NA	gi|241259173|ref|XP_002404804.1|	hypothetical protein IscW_ISCW017976 [Ixodes scapularis] >gi|215496705|gb|EEC06345.1| hypothetical protein IscW_ISCW017976 [Ixodes scapularis]	gi|241259172|ref|XM_002404760.1|	Ixodes scapularis hypothetical protein, mRNA	--	--	--	--	--
CL1114.Contig4_Ip-T	0	1.25	NA	NA	NA	NA	NA	NA	--	--	gi|241259172|ref|XM_002404760.1|	Ixodes scapularis hypothetical protein, mRNA	--	--	--	--	--
CL1115.Contig2_Ip-T	0	0	-0.595101	0.802014	1.98	0	1.69993	0.38047	--	--	--	--	--	--	--	--	--
CL1115.Contig3_Ip-T	0	1.24	NA	NA	NA	NA	NA	NA	--	--	--	--	--	--	--	--	--
CL1117.Contig1_Ip-T	2.46	0	2.15221	0.261816	2.51	2.46	0.0538017	0.966842	gi|241051739|ref|XP_002407452.1|	cytochrome P450, putative [Ixodes scapularis] >gi|215492219|gb|EEC01860.1| cytochrome P450, putative [Ixodes scapularis]	gi|241842843|ref|XM_002415387.1|	Ixodes scapularis cytochrome P450, putative, mRNA	sp|Q64417|CP3AE_CAVPO	Cytochrome P450 3A14 OS=Cavia porcellus GN=CYP3A14 PE=2 SV=2	Cytochrome P450	K01832	cytochrome P450, family 5, subfamily A (thromboxane-A synthase) [EC:5.3.99.5]
CL1118.Contig1_Ip-T	11.64	18.35	-0.746555	0.161755	12.57	11.64	0.135666	0.817107	gi|241111163|ref|XP_002399222.1|	Josephin-1, putative [Ixodes scapularis] >gi|215492910|gb|EEC02551.1| Josephin-1, putative [Ixodes scapularis]	gi|241111162|ref|XM_002399181.1|	Ixodes scapularis Josephin-1, putative, mRNA	sp|Q5R739|JOS1_PONAB	Josephin-1 OS=Pongo abelii GN=JOSD1 PE=2 SV=1	--	K15235	josephin [EC:3.4.19.12]
CL1118.Contig2_Ip-T	3.88	14.65	-2.00664	0.00690935	3.66	3.88	-0.0594403	0.954899	--	--	--	--	--	--	--	--	--
CL1119.Contig1_Ip-T	34.59	87.41	-1.42731	2.11552e-07	20.47	34.59	-0.732071	0.0641766	gi|346468483|gb|AEO34086.1|	hypothetical protein [Amblyomma maculatum]	gi|194743235|ref|XM_001954070.1|	Drosophila ananassae GF16907 (Dana\GF16907), mRNA	sp|Q863I2|OXSR1_PIG	Serine/threonine-protein kinase OSR1 OS=Sus scrofa GN=OXSR1 PE=2 SV=1	Serine/threonine protein kinase	K08282	non-specific serine/threonine protein kinase [EC:2.7.11.1]
CL112.Contig1_Ip-T	5.98	17.39	-1.62991	0.0107196	6.05	5.98	0.0415623	0.960153	gi|346473950|gb|AEO36819.1|	hypothetical protein [Amblyomma maculatum]	gi|347971399|ref|XM_003436687.1|	Anopheles gambiae str. PEST AGAP004179-PB (AgaP_AGAP004179) mRNA, complete cds	sp|Q86XE3|EFHA2_HUMAN	EF-hand domain-containing family member A2 OS=Homo sapiens GN=EFHA2 PE=2 SV=1	--	K15105	solute carrier family 25 (mitochondrial aspartate/glutamate transporter), member 12/13
CL112.Contig2_Ip-T	7.1	13.06	-0.96913	0.140388	4.75	7.1	-0.555119	0.512028	gi|346473950|gb|AEO36819.1|	hypothetical protein [Amblyomma maculatum]	gi|195112105|ref|XM_002000581.1|	Drosophila mojavensis GI22428 (Dmoj\GI22428), mRNA	sp|Q86XE3|EFHA2_HUMAN	EF-hand domain-containing family member A2 OS=Homo sapiens GN=EFHA2 PE=2 SV=1	--	--	--
CL1120.Contig1_Ip-T	0	2.18	NA	NA	0	0	NA	NA	--	--	gi|241839596|ref|XM_002415216.1|	Ixodes scapularis hypothetical protein, mRNA	--	--	--	--	--
CL1122.Contig10_Ip-T	5.12	8.1	-0.751644	0.349725	3.57	5.12	-0.495447	0.615588	gi|148232651|ref|NP_001091442.1|	zinc finger CCCH-type containing 11A [Xenopus laevis] >gi|141795385|gb|AAI39501.1| LOC100049151 protein [Xenopus laevis]	--	--	sp|Q5ZJJ1|ZC11A_CHICK	Zinc finger CCCH domain-containing protein 11A OS=Gallus gallus GN=ZC3H11A PE=2 SV=1	--	K13219	splicing factor, proline- and glutamine-rich
CL1122.Contig11_Ip-T	6.98	10.18	-0.634305	0.366605	4.36	6.98	-0.654126	0.451427	gi|148232651|ref|NP_001091442.1|	zinc finger CCCH-type containing 11A [Xenopus laevis] >gi|141795385|gb|AAI39501.1| LOC100049151 protein [Xenopus laevis]	--	--	sp|Q5ZJJ1|ZC11A_CHICK	Zinc finger CCCH domain-containing protein 11A OS=Gallus gallus GN=ZC3H11A PE=2 SV=1	Translation initiation factor 2 (IF-2; GTPase)	K14404	cleavage and polyadenylation specificity factor subunit 4
CL1122.Contig12_Ip-T	0	3.97	-2.23101	0.132646	1.62	0	0.87277	0.638309	gi|148232651|ref|NP_001091442.1|	zinc finger CCCH-type containing 11A [Xenopus laevis] >gi|141795385|gb|AAI39501.1| LOC100049151 protein [Xenopus laevis]	--	--	sp|Q5ZJJ1|ZC11A_CHICK	Zinc finger CCCH domain-containing protein 11A OS=Gallus gallus GN=ZC3H11A PE=2 SV=1	Translation initiation factor 2 (IF-2; GTPase)	K14404	cleavage and polyadenylation specificity factor subunit 4
CL1122.Contig13_Ip-T	0	2.71	-1.54266	0.333087	1.9	0	0.965272	0.57953	gi|148232651|ref|NP_001091442.1|	zinc finger CCCH-type containing 11A [Xenopus laevis] >gi|141795385|gb|AAI39501.1| LOC100049151 protein [Xenopus laevis]	--	--	sp|Q5ZJJ1|ZC11A_CHICK	Zinc finger CCCH domain-containing protein 11A OS=Gallus gallus GN=ZC3H11A PE=2 SV=1	Translation initiation factor 2 (IF-2; GTPase)	K14404	cleavage and polyadenylation specificity factor subunit 4
CL1122.Contig14_Ip-T	1.01	1.78	-0.907388	0.606481	2.14	1.01	1.10803	0.510219	gi|148232651|ref|NP_001091442.1|	zinc finger CCCH-type containing 11A [Xenopus laevis] >gi|141795385|gb|AAI39501.1| LOC100049151 protein [Xenopus laevis]	--	--	sp|Q5ZJJ1|ZC11A_CHICK	Zinc finger CCCH domain-containing protein 11A OS=Gallus gallus GN=ZC3H11A PE=2 SV=1	--	K14404	cleavage and polyadenylation specificity factor subunit 4
CL1122.Contig15_Ip-T	1.15	1.44	-0.414301	0.817775	2.44	1.15	1.11002	0.481333	gi|148232651|ref|NP_001091442.1|	zinc finger CCCH-type containing 11A [Xenopus laevis] >gi|141795385|gb|AAI39501.1| LOC100049151 protein [Xenopus laevis]	--	--	sp|Q5ZJJ1|ZC11A_CHICK	Zinc finger CCCH domain-containing protein 11A OS=Gallus gallus GN=ZC3H11A PE=2 SV=1	Translation initiation factor 2 (IF-2; GTPase)	K14404	cleavage and polyadenylation specificity factor subunit 4
CL1122.Contig16_Ip-T	0	1.3	-0.512321	0.790119	1.12	0	0.232215	0.907494	gi|148232651|ref|NP_001091442.1|	zinc finger CCCH-type containing 11A [Xenopus laevis] >gi|141795385|gb|AAI39501.1| LOC100049151 protein [Xenopus laevis]	--	--	sp|Q5ZJJ1|ZC11A_CHICK	Zinc finger CCCH domain-containing protein 11A OS=Gallus gallus GN=ZC3H11A PE=2 SV=1	Translation initiation factor 2 (IF-2; GTPase)	K14404	cleavage and polyadenylation specificity factor subunit 4
CL1122.Contig1_Ip-T	2.03	3.88	-1.02444	0.400142	0	2.03	-1.28301	0.475046	gi|241650744|ref|XP_002411239.1|	hypothetical protein IscW_ISCW020489 [Ixodes scapularis] >gi|215503869|gb|EEC13363.1| hypothetical protein IscW_ISCW020489 [Ixodes scapularis]	gi|241650743|ref|XM_002411194.1|	Ixodes scapularis hypothetical protein, mRNA	sp|Q5ZJJ1|ZC11A_CHICK	Zinc finger CCCH domain-containing protein 11A OS=Gallus gallus GN=ZC3H11A PE=2 SV=1	--	K14404	cleavage and polyadenylation specificity factor subunit 4
CL1122.Contig2_Ip-T	1.4	2.96	-1.17004	0.413124	1.59	1.4	0.208373	0.900721	gi|241650744|ref|XP_002411239.1|	hypothetical protein IscW_ISCW020489 [Ixodes scapularis] >gi|215503869|gb|EEC13363.1| hypothetical protein IscW_ISCW020489 [Ixodes scapularis]	gi|241650743|ref|XM_002411194.1|	Ixodes scapularis hypothetical protein, mRNA	sp|Q5ZJJ1|ZC11A_CHICK	Zinc finger CCCH domain-containing protein 11A OS=Gallus gallus GN=ZC3H11A PE=2 SV=1	--	K14404	cleavage and polyadenylation specificity factor subunit 4
CL1122.Contig3_Ip-T	1.14	2.12	-0.984896	0.547155	1.59	1.14	0.504766	0.774061	gi|148232651|ref|NP_001091442.1|	zinc finger CCCH-type containing 11A [Xenopus laevis] >gi|141795385|gb|AAI39501.1| LOC100049151 protein [Xenopus laevis]	--	--	sp|Q5ZJJ1|ZC11A_CHICK	Zinc finger CCCH domain-containing protein 11A OS=Gallus gallus GN=ZC3H11A PE=2 SV=1	--	K14404	cleavage and polyadenylation specificity factor subunit 4
CL1122.Contig4_Ip-T	4.86	9.57	-1.06743	0.171749	3.67	4.86	-0.380404	0.701595	gi|148232651|ref|NP_001091442.1|	zinc finger CCCH-type containing 11A [Xenopus laevis] >gi|141795385|gb|AAI39501.1| LOC100049151 protein [Xenopus laevis]	--	--	sp|Q5ZJJ1|ZC11A_CHICK	Zinc finger CCCH domain-containing protein 11A OS=Gallus gallus GN=ZC3H11A PE=2 SV=1	Translation initiation factor 2 (IF-2; GTPase)	K13219	splicing factor, proline- and glutamine-rich
CL1122.Contig5_Ip-T	4.79	8.56	-0.927451	0.249912	5.07	4.79	0.106733	0.907548	gi|148232651|ref|NP_001091442.1|	zinc finger CCCH-type containing 11A [Xenopus laevis] >gi|141795385|gb|AAI39501.1| LOC100049151 protein [Xenopus laevis]	--	--	sp|Q5ZJJ1|ZC11A_CHICK	Zinc finger CCCH domain-containing protein 11A OS=Gallus gallus GN=ZC3H11A PE=2 SV=1	Translation initiation factor 2 (IF-2; GTPase)	K13219	splicing factor, proline- and glutamine-rich
CL1122.Contig6_Ip-T	6.07	9.51	-0.737615	0.318882	4.46	6.07	-0.41988	0.638758	gi|148232651|ref|NP_001091442.1|	zinc finger CCCH-type containing 11A [Xenopus laevis] >gi|141795385|gb|AAI39501.1| LOC100049151 protein [Xenopus laevis]	--	--	sp|Q5ZJJ1|ZC11A_CHICK	Zinc finger CCCH domain-containing protein 11A OS=Gallus gallus GN=ZC3H11A PE=2 SV=1	--	K13219	splicing factor, proline- and glutamine-rich
CL1122.Contig7_Ip-T	6.33	8.35	-0.489437	0.517649	5.77	6.33	-0.108862	0.89564	gi|148232651|ref|NP_001091442.1|	zinc finger CCCH-type containing 11A [Xenopus laevis] >gi|141795385|gb|AAI39501.1| LOC100049151 protein [Xenopus laevis]	--	--	sp|Q5ZJJ1|ZC11A_CHICK	Zinc finger CCCH domain-containing protein 11A OS=Gallus gallus GN=ZC3H11A PE=2 SV=1	Translation initiation factor 2 (IF-2; GTPase)	K14404	cleavage and polyadenylation specificity factor subunit 4
CL1122.Contig8_Ip-T	6.04	10.62	-0.904029	0.209744	3.34	6.04	-0.829928	0.388635	gi|148232651|ref|NP_001091442.1|	zinc finger CCCH-type containing 11A [Xenopus laevis] >gi|141795385|gb|AAI39501.1| LOC100049151 protein [Xenopus laevis]	--	--	sp|Q5ZJJ1|ZC11A_CHICK	Zinc finger CCCH domain-containing protein 11A OS=Gallus gallus GN=ZC3H11A PE=2 SV=1	Translation initiation factor 2 (IF-2; GTPase)	K13219	splicing factor, proline- and glutamine-rich
CL1122.Contig9_Ip-T	5.49	9.29	-0.848738	0.266156	4.09	5.49	-0.399933	0.669592	gi|148232651|ref|NP_001091442.1|	zinc finger CCCH-type containing 11A [Xenopus laevis] >gi|141795385|gb|AAI39501.1| LOC100049151 protein [Xenopus laevis]	--	--	sp|Q5ZJJ1|ZC11A_CHICK	Zinc finger CCCH domain-containing protein 11A OS=Gallus gallus GN=ZC3H11A PE=2 SV=1	Translation initiation factor 2 (IF-2; GTPase)	K13219	splicing factor, proline- and glutamine-rich
CL1123.Contig1_Ip-T	2.85	0	NA	NA	5.09	2.85	0.861476	0.409911	--	--	gi|241396011|ref|XM_002409497.1|	Ixodes scapularis animal-type fatty acid synthase, putative, mRNA	--	--	--	--	--
CL1123.Contig2_Ip-T	183.6	111.98	0.623459	0.000251975	445.6	183.6	1.30396	3.06619e-27	gi|241581367|ref|XP_002403503.1|	fatty acid synthase, putative [Ixodes scapularis] >gi|215502217|gb|EEC11711.1| fatty acid synthase, putative [Ixodes scapularis]	gi|153792599|ref|NM_001099930.1|	Sus scrofa fatty acid synthase (FASN), mRNA >gi|148733528|gb|EF589048.1| Sus scrofa fatty acid synthase (FASN) mRNA, complete cds	sp|P49327|FAS_HUMAN	Fatty acid synthase OS=Homo sapiens GN=FASN PE=1 SV=3	Polyketide synthase modules and related proteins	K00665	fatty acid synthase, animal type [EC:2.3.1.85]
CL1124.Contig1_Ip-T	0	1.54	NA	NA	0	0	NA	NA	--	--	gi|149465798|gb|AC205641.1|	Ixodes scapularis BAC ISG1-24P02, complete sequence	--	--	--	--	--
CL1125.Contig1_Ip-T	0	2.05	-3.18438	0.191052	0	0	NA	NA	--	--	--	--	--	--	--	--	--
CL1126.Contig1_Ip-T	0	12.14	-4.69156	0.000305963	NA	NA	NA	NA	--	--	--	--	--	--	--	--	--
CL1127.Contig1_Ip-T	1.19	1.31	-0.228471	0.9004	0	1.19	-0.70012	0.741287	gi|241087451|ref|XP_002409199.1|	hypothetical protein IscW_ISCW000212 [Ixodes scapularis] >gi|215492668|gb|EEC02309.1| hypothetical protein IscW_ISCW000212 [Ixodes scapularis]	gi|241087450|ref|XM_002409155.1|	Ixodes scapularis hypothetical protein, mRNA	sp|Q95JC9|PRP_PIG	Basic proline-rich protein OS=Sus scrofa PE=1 SV=2	ATPases involved in chromosome partitioning	K02184	formin 2
CL1127.Contig2_Ip-T	1.12	2.29	-1.12171	0.486476	0	1.12	-1.46065	0.558068	gi|241087451|ref|XP_002409199.1|	hypothetical protein IscW_ISCW000212 [Ixodes scapularis] >gi|215492668|gb|EEC02309.1| hypothetical protein IscW_ISCW000212 [Ixodes scapularis]	gi|241087450|ref|XM_002409155.1|	Ixodes scapularis hypothetical protein, mRNA	sp|Q95JC9|PRP_PIG	Basic proline-rich protein OS=Sus scrofa PE=1 SV=2	ATPases involved in chromosome partitioning	K02184	formin 2
CL1127.Contig3_Ip-T	0	2.57	-2.11821	0.24144	0	0	-0.0456167	0.986013	gi|241087451|ref|XP_002409199.1|	hypothetical protein IscW_ISCW000212 [Ixodes scapularis] >gi|215492668|gb|EEC02309.1| hypothetical protein IscW_ISCW000212 [Ixodes scapularis]	gi|241087450|ref|XM_002409155.1|	Ixodes scapularis hypothetical protein, mRNA	sp|Q95JC9|PRP_PIG	Basic proline-rich protein OS=Sus scrofa PE=1 SV=2	ATPases involved in chromosome partitioning	K02184	formin 2
CL1127.Contig4_Ip-T	1.23	1.35	-0.224167	0.90072	1.14	1.23	-0.0848518	0.963903	gi|241087451|ref|XP_002409199.1|	hypothetical protein IscW_ISCW000212 [Ixodes scapularis] >gi|215492668|gb|EEC02309.1| hypothetical protein IscW_ISCW000212 [Ixodes scapularis]	gi|241087450|ref|XM_002409155.1|	Ixodes scapularis hypothetical protein, mRNA	sp|Q95JC9|PRP_PIG	Basic proline-rich protein OS=Sus scrofa PE=1 SV=2	ATPases involved in chromosome partitioning	K02184	formin 2
CL1127.Contig5_Ip-T	1.24	2.99	-1.35967	0.354986	0	1.24	-0.700605	0.735951	gi|241087451|ref|XP_002409199.1|	hypothetical protein IscW_ISCW000212 [Ixodes scapularis] >gi|215492668|gb|EEC02309.1| hypothetical protein IscW_ISCW000212 [Ixodes scapularis]	gi|241087450|ref|XM_002409155.1|	Ixodes scapularis hypothetical protein, mRNA	sp|Q95JC9|PRP_PIG	Basic proline-rich protein OS=Sus scrofa PE=1 SV=2	ATPases involved in chromosome partitioning	K02184	formin 2
CL1127.Contig6_Ip-T	0	1	-0.926367	0.694417	0	0	-0.19762	0.944397	gi|241087451|ref|XP_002409199.1|	hypothetical protein IscW_ISCW000212 [Ixodes scapularis] >gi|215492668|gb|EEC02309.1| hypothetical protein IscW_ISCW000212 [Ixodes scapularis]	gi|241087450|ref|XM_002409155.1|	Ixodes scapularis hypothetical protein, mRNA	sp|Q95JC9|PRP_PIG	Basic proline-rich protein OS=Sus scrofa PE=1 SV=2	ATPases involved in chromosome partitioning	K02184	formin 2
CL1128.Contig1_Ip-T	2.23	7.08	-1.75657	0.0860538	3.79	2.23	0.789927	0.509158	gi|242000074|ref|XP_002434680.1|	coiled-coil domain-containing protein 64A, putative [Ixodes scapularis] >gi|215498010|gb|EEC07504.1| coiled-coil domain-containing protein 64A, putative [Ixodes scapularis]	gi|242000073|ref|XM_002434635.1|	Ixodes scapularis coiled-coil domain-containing protein 64A, putative, mRNA	--	--	--	--	--
CL1129.Contig1_Ip-T	14.15	13.02	0.0302067	0.95649	24.52	14.15	0.81793	0.0835864	gi|241704186|ref|XP_002413224.1|	fatty acyl-CoA elongase, putative [Ixodes scapularis] >gi|215507038|gb|EEC16532.1| fatty acyl-CoA elongase, putative [Ixodes scapularis]	gi|158295980|ref|XM_001237829.2|	Anopheles gambiae str. PEST AGAP006520-PA (AgaP_AGAP006520) mRNA, complete cds	sp|Q6PC64|ELOV6_DANRE	Elongation of very long chain fatty acids protein 6 OS=Danio rerio GN=elovl6 PE=2 SV=1	Uncharacterized protein conserved in bacteria with the myosin-like domain	K10203	elongation of very long chain fatty acids protein 6 [EC:2.3.1.-]
CL1129.Contig2_Ip-T	23.81	12.85	0.799933	0.10097	36.56	23.81	0.643471	0.0866848	gi|241704186|ref|XP_002413224.1|	fatty acyl-CoA elongase, putative [Ixodes scapularis] >gi|215507038|gb|EEC16532.1| fatty acyl-CoA elongase, putative [Ixodes scapularis]	gi|158295980|ref|XM_001237829.2|	Anopheles gambiae str. PEST AGAP006520-PA (AgaP_AGAP006520) mRNA, complete cds	sp|Q6PC64|ELOV6_DANRE	Elongation of very long chain fatty acids protein 6 OS=Danio rerio GN=elovl6 PE=2 SV=1	Uncharacterized protein conserved in bacteria with the myosin-like domain	K10203	elongation of very long chain fatty acids protein 6 [EC:2.3.1.-]
CL1129.Contig3_Ip-T	14.3	12.8	0.0700054	0.899544	26.33	14.3	0.905465	0.050586	gi|241704186|ref|XP_002413224.1|	fatty acyl-CoA elongase, putative [Ixodes scapularis] >gi|215507038|gb|EEC16532.1| fatty acyl-CoA elongase, putative [Ixodes scapularis]	gi|158295980|ref|XM_001237829.2|	Anopheles gambiae str. PEST AGAP006520-PA (AgaP_AGAP006520) mRNA, complete cds	sp|Q6PC64|ELOV6_DANRE	Elongation of very long chain fatty acids protein 6 OS=Danio rerio GN=elovl6 PE=2 SV=1	Uncharacterized protein conserved in bacteria with the myosin-like domain	K10203	elongation of very long chain fatty acids protein 6 [EC:2.3.1.-]
CL1129.Contig4_Ip-T	15.06	13.79	0.0372334	0.944755	25.17	15.06	0.765756	0.0976986	gi|241704186|ref|XP_002413224.1|	fatty acyl-CoA elongase, putative [Ixodes scapularis] >gi|215507038|gb|EEC16532.1| fatty acyl-CoA elongase, putative [Ixodes scapularis]	gi|158295980|ref|XM_001237829.2|	Anopheles gambiae str. PEST AGAP006520-PA (AgaP_AGAP006520) mRNA, complete cds	sp|Q6PC64|ELOV6_DANRE	Elongation of very long chain fatty acids protein 6 OS=Danio rerio GN=elovl6 PE=2 SV=1	Uncharacterized protein conserved in bacteria with the myosin-like domain	K10203	elongation of very long chain fatty acids protein 6 [EC:2.3.1.-]
CL113.Contig1_Ip-T	117.94	0	7.79204	3.46535e-26	33.97	117.94	-1.77095	4.98456e-12	gi|241174485|ref|XP_002411014.1|	hypothetical protein IscW_ISCW003391 [Ixodes scapularis] >gi|215495096|gb|EEC04737.1| hypothetical protein IscW_ISCW003391 [Ixodes scapularis]	gi|241174484|ref|XM_002410969.1|	Ixodes scapularis hypothetical protein, mRNA	sp|P35084|RPB1_DICDI	DNA-directed RNA polymerase II subunit rpb1 OS=Dictyostelium discoideum GN=polr2a PE=2 SV=2	DNA-directed RNA polymerase, beta' subunit/160 kD subunit	K03006	DNA-directed RNA polymerase II subunit RPB1 [EC:2.7.7.6]
CL1130.Contig1_Ip-T	5.38	2.26	1.16142	0.287677	4.79	5.38	-0.142808	0.874688	gi|241701340|ref|XP_002402846.1|	hypothetical protein IscW_ISCW010734 [Ixodes scapularis] >gi|215504888|gb|EEC14382.1| hypothetical protein IscW_ISCW010734 [Ixodes scapularis]	gi|241701339|ref|XM_002402802.1|	Ixodes scapularis hypothetical protein, mRNA	sp|Q8IYB3|SRRM1_HUMAN	Serine/arginine repetitive matrix protein 1 OS=Homo sapiens GN=SRRM1 PE=1 SV=2	Uncharacterized protein conserved in bacteria with the myosin-like domain	K13171	serine/arginine repetitive matrix protein 1
CL1130.Contig2_Ip-T	3.97	1.68	1.15081	0.364585	3.34	3.97	-0.224518	0.833673	gi|241701340|ref|XP_002402846.1|	hypothetical protein IscW_ISCW010734 [Ixodes scapularis] >gi|215504888|gb|EEC14382.1| hypothetical protein IscW_ISCW010734 [Ixodes scapularis]	gi|241701339|ref|XM_002402802.1|	Ixodes scapularis hypothetical protein, mRNA	sp|Q8IYB3|SRRM1_HUMAN	Serine/arginine repetitive matrix protein 1 OS=Homo sapiens GN=SRRM1 PE=1 SV=2	Uncharacterized protein conserved in bacteria with the myosin-like domain	K13171	serine/arginine repetitive matrix protein 1
CL1130.Contig3_Ip-T	1.67	4.53	-1.52953	0.21365	2.66	1.67	0.696351	0.620245	gi|241701340|ref|XP_002402846.1|	hypothetical protein IscW_ISCW010734 [Ixodes scapularis] >gi|215504888|gb|EEC14382.1| hypothetical protein IscW_ISCW010734 [Ixodes scapularis]	gi|241701339|ref|XM_002402802.1|	Ixodes scapularis hypothetical protein, mRNA	sp|Q6ZQP7|YV021_HUMAN	Uncharacterized protein LOC284861 OS=Homo sapiens PE=2 SV=1	Uncharacterized protein conserved in bacteria with the myosin-like domain	K13171	serine/arginine repetitive matrix protein 1
CL1130.Contig4_Ip-T	3.21	4	-0.407293	0.705448	5.69	3.21	0.850628	0.388735	gi|241701340|ref|XP_002402846.1|	hypothetical protein IscW_ISCW010734 [Ixodes scapularis] >gi|215504888|gb|EEC14382.1| hypothetical protein IscW_ISCW010734 [Ixodes scapularis]	gi|241701339|ref|XM_002402802.1|	Ixodes scapularis hypothetical protein, mRNA	sp|Q6ZQP7|YV021_HUMAN	Uncharacterized protein LOC284861 OS=Homo sapiens PE=2 SV=1	Uncharacterized protein conserved in bacteria with the myosin-like domain	K13171	serine/arginine repetitive matrix protein 1
CL1131.Contig1_Ip-T	0	3.4	-2.49926	0.136716	2.04	0	1.6972	0.373891	--	--	--	--	--	--	--	--	--
CL1131.Contig2_Ip-T	1.62	3.69	-1.27749	0.327438	0	1.62	-1.43243	0.487556	--	--	--	--	--	--	--	--	--
CL1132.Contig1_Ip-T	2.92	3.02	-0.138446	0.90689	3.76	2.92	0.389537	0.728182	gi|241840388|ref|XP_002415294.1|	hypothetical protein IscW_ISCW023374 [Ixodes scapularis] >gi|215509506|gb|EEC18959.1| hypothetical protein IscW_ISCW023374 [Ixodes scapularis]	gi|241840387|ref|XM_002415249.1|	Ixodes scapularis hypothetical protein, mRNA	sp|Q96K80|ZC3HA_HUMAN	Zinc finger CCCH domain-containing protein 10 OS=Homo sapiens GN=ZC3H10 PE=1 SV=1	ABC-type transport system involved in resistance to organic solvents, periplasmic component	K13911	basic salivary proline-rich protein 1/2
CL1132.Contig2_Ip-T	3.86	5.6	-0.626692	0.507671	3.43	3.86	-0.14562	0.891705	gi|241840388|ref|XP_002415294.1|	hypothetical protein IscW_ISCW023374 [Ixodes scapularis] >gi|215509506|gb|EEC18959.1| hypothetical protein IscW_ISCW023374 [Ixodes scapularis]	gi|241840387|ref|XM_002415249.1|	Ixodes scapularis hypothetical protein, mRNA	sp|Q96K80|ZC3HA_HUMAN	Zinc finger CCCH domain-containing protein 10 OS=Homo sapiens GN=ZC3H10 PE=1 SV=1	ABC-type transport system involved in resistance to organic solvents, periplasmic component	K13911	basic salivary proline-rich protein 1/2
CL1132.Contig3_Ip-T	2.39	4.15	-0.885967	0.440822	4.07	2.39	0.792791	0.492562	gi|241840388|ref|XP_002415294.1|	hypothetical protein IscW_ISCW023374 [Ixodes scapularis] >gi|215509506|gb|EEC18959.1| hypothetical protein IscW_ISCW023374 [Ixodes scapularis]	gi|241840387|ref|XM_002415249.1|	Ixodes scapularis hypothetical protein, mRNA	sp|Q96K80|ZC3HA_HUMAN	Zinc finger CCCH domain-containing protein 10 OS=Homo sapiens GN=ZC3H10 PE=1 SV=1	ABC-type transport system involved in resistance to organic solvents, periplasmic component	K13911	basic salivary proline-rich protein 1/2
CL1132.Contig4_Ip-T	1.98	4.59	-1.30286	0.267428	4.41	1.98	1.18005	0.320101	gi|241840388|ref|XP_002415294.1|	hypothetical protein IscW_ISCW023374 [Ixodes scapularis] >gi|215509506|gb|EEC18959.1| hypothetical protein IscW_ISCW023374 [Ixodes scapularis]	gi|241840387|ref|XM_002415249.1|	Ixodes scapularis hypothetical protein, mRNA	sp|Q96K80|ZC3HA_HUMAN	Zinc finger CCCH domain-containing protein 10 OS=Homo sapiens GN=ZC3H10 PE=1 SV=1	ABC-type transport system involved in resistance to organic solvents, periplasmic component	K13911	basic salivary proline-rich protein 1/2
CL1132.Contig5_Ip-T	2.74	4.56	-0.824724	0.44716	4.52	2.74	0.74692	0.492224	gi|241840388|ref|XP_002415294.1|	hypothetical protein IscW_ISCW023374 [Ixodes scapularis] >gi|215509506|gb|EEC18959.1| hypothetical protein IscW_ISCW023374 [Ixodes scapularis]	gi|241840387|ref|XM_002415249.1|	Ixodes scapularis hypothetical protein, mRNA	sp|Q96K80|ZC3HA_HUMAN	Zinc finger CCCH domain-containing protein 10 OS=Homo sapiens GN=ZC3H10 PE=1 SV=1	ABC-type transport system involved in resistance to organic solvents, periplasmic component	K13911	basic salivary proline-rich protein 1/2
CL1133.Contig1_Ip-T	2.08	12.04	-2.62305	0.00401852	2.66	2.08	0.379615	0.775365	gi|241122552|ref|XP_002403573.1|	steroid receptor RNA activator, putative [Ixodes scapularis] >gi|215493463|gb|EEC03104.1| steroid receptor RNA activator, putative [Ixodes scapularis]	gi|241122553|ref|XM_002403530.1|	Ixodes scapularis conserved hypothetical protein, mRNA	sp|Q80VJ2|SRA1_MOUSE	Steroid receptor RNA activator 1 OS=Mus musculus GN=Sra1 PE=1 SV=3	--	K14005	protein transport protein SEC31
CL1133.Contig2_Ip-T	2.82	11.84	-2.15977	0.0109211	4.06	2.82	0.550557	0.619625	gi|241122552|ref|XP_002403573.1|	steroid receptor RNA activator, putative [Ixodes scapularis] >gi|215493463|gb|EEC03104.1| steroid receptor RNA activator, putative [Ixodes scapularis]	gi|241122553|ref|XM_002403530.1|	Ixodes scapularis conserved hypothetical protein, mRNA	sp|Q80VJ2|SRA1_MOUSE	Steroid receptor RNA activator 1 OS=Mus musculus GN=Sra1 PE=1 SV=3	--	K14005	protein transport protein SEC31
CL1135.Contig1_Ip-T	183.78	2.96	5.86637	7.32906e-44	120.43	183.78	-0.585012	0.000469393	gi|241826626|ref|XP_002414701.1|	glycine rich secreted cement protein, putative [Ixodes scapularis] >gi|215508913|gb|EEC18366.1| glycine rich secreted cement protein, putative [Ixodes scapularis]	gi|293355263|ref|XM_002728607.1|	PREDICTED: Rattus norvegicus similar to Low-density lipoprotein receptor-related protein 4 precursor (Multiple epidermal growth factor-like domains 7) (LOC690854), mRNA	sp|Q9YIB4|CO1A1_CYNPY	Collagen alpha-1(I) chain OS=Cynops pyrrhogaster GN=COL1A1 PE=2 SV=1	RTX toxins and related Ca2+-binding proteins	K06236	collagen, type I/II/III/V/XI, alpha
CL1135.Contig2_Ip-T	156.01	2.99	5.61548	1.76619e-37	109.68	156.01	-0.483565	0.00670887	gi|241826626|ref|XP_002414701.1|	glycine rich secreted cement protein, putative [Ixodes scapularis] >gi|215508913|gb|EEC18366.1| glycine rich secreted cement protein, putative [Ixodes scapularis]	gi|293355263|ref|XM_002728607.1|	PREDICTED: Rattus norvegicus similar to Low-density lipoprotein receptor-related protein 4 precursor (Multiple epidermal growth factor-like domains 7) (LOC690854), mRNA	sp|Q9YIB4|CO1A1_CYNPY	Collagen alpha-1(I) chain OS=Cynops pyrrhogaster GN=COL1A1 PE=2 SV=1	RTX toxins and related Ca2+-binding proteins	K06236	collagen, type I/II/III/V/XI, alpha
CL1135.Contig3_Ip-T	155.87	3.41	5.42456	2.43528e-37	108.79	155.87	-0.494025	0.00572131	gi|241826626|ref|XP_002414701.1|	glycine rich secreted cement protein, putative [Ixodes scapularis] >gi|215508913|gb|EEC18366.1| glycine rich secreted cement protein, putative [Ixodes scapularis]	gi|293355263|ref|XM_002728607.1|	PREDICTED: Rattus norvegicus similar to Low-density lipoprotein receptor-related protein 4 precursor (Multiple epidermal growth factor-like domains 7) (LOC690854), mRNA	sp|Q9YIB4|CO1A1_CYNPY	Collagen alpha-1(I) chain OS=Cynops pyrrhogaster GN=COL1A1 PE=2 SV=1	RTX toxins and related Ca2+-binding proteins	K06236	collagen, type I/II/III/V/XI, alpha
CL1136.Contig1_Ip-T	10.18	11.27	-0.236616	0.704207	9.83	10.18	-0.0257016	0.968218	gi|14140097|emb|CAB55818.2|	hypothetical protein [Ixodes ricinus]	gi|14140096|emb|AJ269658.2|	Ixodes ricinus partial mRNA from salivary gland subtractive cDNA library, clone Seq24	sp|P80229|ILEU_PIG	Leukocyte elastase inhibitor OS=Sus scrofa GN=SERPINB1 PE=1 SV=1	Serine protease inhibitor	K13963	serpin B
CL1136.Contig2_Ip-T	2.93	5.51	-1.00102	0.325262	2.07	2.93	-0.476497	0.713983	--	--	--	--	--	--	--	--	--
CL1139.Contig1_Ip-T	5.79	14.49	-1.41329	0.0359992	4.46	5.79	-0.351747	0.697539	gi|241106893|ref|XP_002410080.1|	F-box/leucine rich repeat protein, putative [Ixodes scapularis] >gi|215492881|gb|EEC02522.1| F-box/leucine rich repeat protein, putative [Ixodes scapularis]	gi|241106892|ref|XM_002410036.1|	Ixodes scapularis F-box/leucine rich repeat protein, putative, mRNA	sp|Q8C2S5|FBXL5_MOUSE	F-box/LRR-repeat protein 5 OS=Mus musculus GN=Fbxl5 PE=2 SV=2	--	K10271	F-box and leucine-rich repeat protein 5
CL1139.Contig2_Ip-T	10.57	17.08	-0.782199	0.159829	9.96	10.57	-0.0609851	0.923721	gi|241106893|ref|XP_002410080.1|	F-box/leucine rich repeat protein, putative [Ixodes scapularis] >gi|215492881|gb|EEC02522.1| F-box/leucine rich repeat protein, putative [Ixodes scapularis]	gi|241106892|ref|XM_002410036.1|	Ixodes scapularis F-box/leucine rich repeat protein, putative, mRNA	sp|Q8C2S5|FBXL5_MOUSE	F-box/LRR-repeat protein 5 OS=Mus musculus GN=Fbxl5 PE=2 SV=2	--	K10271	F-box and leucine-rich repeat protein 5
CL1141.Contig1_Ip-T	3.05	5.44	-0.924663	0.360243	4.22	3.05	0.493206	0.647039	gi|242000950|ref|XP_002435118.1|	hypothetical protein IscW_ISCW005625 [Ixodes scapularis] >gi|215498448|gb|EEC07942.1| hypothetical protein IscW_ISCW005625 [Ixodes scapularis]	gi|241653613|ref|XM_002410452.1|	Ixodes scapularis conserved hypothetical protein, mRNA	--	--	--	--	--
CL1141.Contig2_Ip-T	2.76	7	-1.43255	0.14091	5.9	2.76	1.12082	0.269785	gi|242000950|ref|XP_002435118.1|	hypothetical protein IscW_ISCW005625 [Ixodes scapularis] >gi|215498448|gb|EEC07942.1| hypothetical protein IscW_ISCW005625 [Ixodes scapularis]	gi|241653613|ref|XM_002410452.1|	Ixodes scapularis conserved hypothetical protein, mRNA	--	--	--	--	--
CL1143.Contig1_Ip-T	1.11	0	NA	NA	0	1.11	-0.310212	0.879852	--	--	--	--	--	--	--	--	--
CL1144.Contig1_Ip-T	0	2.27	-2.74649	0.200477	0	0	NA	NA	--	--	gi|147463622|gb|AC192742.6|	Ixodes scapularis, clone XX-48A1, complete sequence	--	--	--	--	--
CL1146.Contig1_Ip-T	3.42	9.05	-1.49379	0.084109	8.44	3.42	1.32802	0.131364	gi|391335573|ref|XP_003742164.1|	PREDICTED: transducin-like enhancer protein 4 [Metaseiulus occidentalis]	gi|327287487|ref|XM_003228413.1|	PREDICTED: Anolis carolinensis transducin-like enhancer of split 3 (E(sp1) homolog, Drosophila) (tle3), mRNA	sp|Q62441|TLE4_MOUSE	Transducin-like enhancer protein 4 OS=Mus musculus GN=Tle4 PE=1 SV=4	Uncharacterized protein conserved in bacteria with the myosin-like domain	K04497	groucho
CL1146.Contig2_Ip-T	26.17	33.71	-0.455129	0.22397	26.21	26.17	0.0269761	0.946051	gi|259013506|ref|NP_001158497.1|	groucho protein [Saccoglossus kowalevskii] >gi|197734699|gb|ACH73245.1| groucho protein [Saccoglossus kowalevskii]	gi|348535729|ref|XM_003455304.1|	PREDICTED: Oreochromis niloticus transducin-like enhancer protein 4-like, transcript variant 5 (LOC100694813), mRNA	sp|O42478|TLE4_XENLA	Transducin-like enhancer protein 4 OS=Xenopus laevis GN=tle4 PE=1 SV=2	--	K04497	groucho
CL1146.Contig3_Ip-T	6.23	7.23	-0.304629	0.698832	6.84	6.23	0.159537	0.841647	gi|348572888|ref|XP_003472224.1|	PREDICTED: LOW QUALITY PROTEIN: transducin-like enhancer protein 4-like [Cavia porcellus]	gi|348535729|ref|XM_003455304.1|	PREDICTED: Oreochromis niloticus transducin-like enhancer protein 4-like, transcript variant 5 (LOC100694813), mRNA	sp|O42478|TLE4_XENLA	Transducin-like enhancer protein 4 OS=Xenopus laevis GN=tle4 PE=1 SV=2	--	K04497	groucho
CL1147.Contig1_Ip-T	88.28	3.19	4.70059	3.71738e-21	211.88	88.28	1.28786	1.55284e-13	gi|241722552|ref|XP_002404189.1|	hypothetical protein IscW_ISCW010901 [Ixodes scapularis] >gi|215505344|gb|EEC14838.1| hypothetical protein IscW_ISCW010901 [Ixodes scapularis]	gi|241706324|ref|XM_002413233.1|	Ixodes scapularis hypothetical protein, mRNA	--	--	--	--	--
CL1149.Contig1_Ip-T	2.26	4.9	-1.20632	0.280659	1.92	2.26	-0.210444	0.881656	gi|346473157|gb|AEO36423.1|	hypothetical protein [Amblyomma maculatum]	gi|241048577|ref|XM_002407256.1|	Ixodes scapularis cell division control protein/DNA repair exonuclease, putative, mRNA	sp|Q5ZK82|MPPE1_CHICK	Metallophosphoesterase 1 OS=Gallus gallus GN=MPPE1 PE=2 SV=1	--	--	--
CL1149.Contig2_Ip-T	0	5.05	-2.50015	0.0696785	1.26	0	0.432197	0.824643	gi|346473157|gb|AEO36423.1|	hypothetical protein [Amblyomma maculatum]	gi|241048577|ref|XM_002407256.1|	Ixodes scapularis cell division control protein/DNA repair exonuclease, putative, mRNA	sp|Q5ZK82|MPPE1_CHICK	Metallophosphoesterase 1 OS=Gallus gallus GN=MPPE1 PE=2 SV=1	--	--	--
CL115.Contig1_Ip-T	5.61	5.19	0.0224003	0.979649	3.52	5.61	-0.647653	0.503386	gi|241172945|ref|XP_002410801.1|	factor for adipocyte differentiation, putative [Ixodes scapularis] >gi|215494998|gb|EEC04639.1| factor for adipocyte differentiation, putative [Ixodes scapularis]	gi|241172944|ref|XM_002410756.1|	Ixodes scapularis factor for adipocyte differentiation, putative, mRNA	sp|Q8BX90|FND3A_MOUSE	Fibronectin type-III domain-containing protein 3A OS=Mus musculus GN=Fndc3a PE=1 SV=3	DNA polymerase III, gamma/tau subunits	K04464	mitogen-activated protein kinase 7 [EC:2.7.11.24]
CL115.Contig2_Ip-T	2.67	2.68	-0.0952592	0.939116	4.01	2.67	0.611535	0.587685	gi|241172945|ref|XP_002410801.1|	factor for adipocyte differentiation, putative [Ixodes scapularis] >gi|215494998|gb|EEC04639.1| factor for adipocyte differentiation, putative [Ixodes scapularis]	gi|241172944|ref|XM_002410756.1|	Ixodes scapularis factor for adipocyte differentiation, putative, mRNA	sp|Q8T4F7|ENA_DROME	Protein enabled OS=Drosophila melanogaster GN=ena PE=1 SV=4	--	K05747	Wiskott-Aldrich syndrome protein
CL1150.Contig1_Ip-T	0	2.93	-3.0367	0.126201	0	0	-0.901227	0.816593	gi|241859542|ref|XP_002416225.1|	conserved hypothetical protein [Ixodes scapularis] >gi|215510439|gb|EEC19892.1| conserved hypothetical protein [Ixodes scapularis]	gi|241859541|ref|XM_002416180.1|	Ixodes scapularis conserved hypothetical protein, mRNA	--	--	--	--	--
CL1150.Contig2_Ip-T	0	3	-3.03328	0.121962	0	0	-0.938701	0.807891	gi|241859542|ref|XP_002416225.1|	conserved hypothetical protein [Ixodes scapularis] >gi|215510439|gb|EEC19892.1| conserved hypothetical protein [Ixodes scapularis]	gi|241859541|ref|XM_002416180.1|	Ixodes scapularis conserved hypothetical protein, mRNA	--	--	--	--	--
CL1151.Contig1_Ip-T	5.22	13.67	-1.47876	0.0351134	4.88	5.22	-0.072396	0.936461	gi|240981144|ref|XP_002403628.1|	zinc finger protein, putative [Ixodes scapularis] >gi|215491400|gb|EEC01041.1| zinc finger protein, putative [Ixodes scapularis]	gi|240981143|ref|XM_002403584.1|	Ixodes scapularis zinc finger protein, putative, mRNA	sp|B5DF11|ZFAN5_RAT	AN1-type zinc finger protein 5 OS=Rattus norvegicus GN=Zfand5 PE=1 SV=1	--	K12163	AN1-type zinc finger and ubiquitin domain-containing protein 1
CL1151.Contig2_Ip-T	6.3	10.3	-0.799087	0.266192	3.67	6.3	-0.754799	0.417224	gi|240981144|ref|XP_002403628.1|	zinc finger protein, putative [Ixodes scapularis] >gi|215491400|gb|EEC01041.1| zinc finger protein, putative [Ixodes scapularis]	gi|240981143|ref|XM_002403584.1|	Ixodes scapularis zinc finger protein, putative, mRNA	sp|B5DF11|ZFAN5_RAT	AN1-type zinc finger protein 5 OS=Rattus norvegicus GN=Zfand5 PE=1 SV=1	--	K12163	AN1-type zinc finger and ubiquitin domain-containing protein 1
CL1151.Contig3_Ip-T	6.07	13.28	-1.21935	0.0732614	7.6	6.07	0.349076	0.655668	gi|240981144|ref|XP_002403628.1|	zinc finger protein, putative [Ixodes scapularis] >gi|215491400|gb|EEC01041.1| zinc finger protein, putative [Ixodes scapularis]	gi|240981143|ref|XM_002403584.1|	Ixodes scapularis zinc finger protein, putative, mRNA	sp|O76080|ZFAN5_HUMAN	AN1-type zinc finger protein 5 OS=Homo sapiens GN=ZFAND5 PE=1 SV=1	--	K12163	AN1-type zinc finger and ubiquitin domain-containing protein 1
CL1151.Contig4_Ip-T	9.19	11.82	-0.452959	0.473434	6.78	9.19	-0.414007	0.568598	gi|240981144|ref|XP_002403628.1|	zinc finger protein, putative [Ixodes scapularis] >gi|215491400|gb|EEC01041.1| zinc finger protein, putative [Ixodes scapularis]	gi|240981143|ref|XM_002403584.1|	Ixodes scapularis zinc finger protein, putative, mRNA	sp|B5DF11|ZFAN5_RAT	AN1-type zinc finger protein 5 OS=Rattus norvegicus GN=Zfand5 PE=1 SV=1	--	K12163	AN1-type zinc finger and ubiquitin domain-containing protein 1
CL1152.Contig1_Ip-T	1.35	0	0.817025	0.690843	1.34	1.35	0.0140463	0.993629	--	--	--	--	--	--	--	--	--
CL1152.Contig2_Ip-T	0	0	-0.167868	0.943571	2.87	0	2.01975	0.23526	--	--	--	--	--	--	--	--	--
CL1152.Contig3_Ip-T	1.92	0	1.15525	0.527082	0	1.92	-1.03663	0.558042	--	--	--	--	--	--	--	--	--
CL1153.Contig1_Ip-T	11.14	10.78	-0.0424739	0.945044	3.39	11.14	-1.69162	0.0398416	gi|241600204|ref|XP_002405104.1|	phosphatidylinositol-4-phosphate 5-kinase type II, putative [Ixodes scapularis] >gi|215502460|gb|EEC11954.1| phosphatidylinositol-4-phosphate 5-kinase type II, putative [Ixodes scapularis]	gi|348521010|ref|XM_003447972.1|	PREDICTED: Oreochromis niloticus phosphatidylinositol-5-phosphate 4-kinase type-2 beta-like (LOC100701287), mRNA	sp|Q5F356|PI42A_CHICK	Phosphatidylinositol 5-phosphate 4-kinase type-2 alpha OS=Gallus gallus GN=PIP4K2A PE=2 SV=1	Phosphatidylinositol-4-phosphate 5-kinase	K00920	1-phosphatidylinositol-5-phosphate 4-kinase [EC:2.7.1.149]
CL1153.Contig2_Ip-T	11.15	10.69	-0.0290841	0.962424	4.57	11.15	-1.262	0.0984036	gi|241600204|ref|XP_002405104.1|	phosphatidylinositol-4-phosphate 5-kinase type II, putative [Ixodes scapularis] >gi|215502460|gb|EEC11954.1| phosphatidylinositol-4-phosphate 5-kinase type II, putative [Ixodes scapularis]	gi|348521010|ref|XM_003447972.1|	PREDICTED: Oreochromis niloticus phosphatidylinositol-5-phosphate 4-kinase type-2 beta-like (LOC100701287), mRNA	sp|Q5F356|PI42A_CHICK	Phosphatidylinositol 5-phosphate 4-kinase type-2 alpha OS=Gallus gallus GN=PIP4K2A PE=2 SV=1	Phosphatidylinositol-4-phosphate 5-kinase	K00920	1-phosphatidylinositol-5-phosphate 4-kinase [EC:2.7.1.149]
CL1153.Contig3_Ip-T	2.04	6.73	-1.8119	0.08729	1.08	2.04	-0.892765	0.593955	gi|391339213|ref|XP_003743946.1|	PREDICTED: phosphatidylinositol 5-phosphate 4-kinase type-2 alpha-like [Metaseiulus occidentalis]	--	--	sp|Q6GL14|PI42C_XENTR	Phosphatidylinositol 5-phosphate 4-kinase type-2 gamma OS=Xenopus tropicalis GN=pip4k2c PE=2 SV=1	--	K00920	1-phosphatidylinositol-5-phosphate 4-kinase [EC:2.7.1.149]
CL1154.Contig1_Ip-T	8.65	0	6.85934	0.0030133	8.66	8.65	0.0264396	0.969588	gi|241174487|ref|XP_002411015.1|	hypothetical protein IscW_ISCW003392 [Ixodes scapularis] >gi|215495097|gb|EEC04738.1| hypothetical protein IscW_ISCW003392 [Ixodes scapularis]	gi|149465845|gb|AC205650.1|	Ixodes scapularis BAC ISG1-56P02, complete sequence	sp|P35084|RPB1_DICDI	DNA-directed RNA polymerase II subunit rpb1 OS=Dictyostelium discoideum GN=polr2a PE=2 SV=2	DNA-directed RNA polymerase, beta' subunit/160 kD subunit	K03006	DNA-directed RNA polymerase II subunit RPB1 [EC:2.7.7.6]
CL1154.Contig2_Ip-T	6.81	0	5.51429	0.00755557	6.7	6.81	0.00127896	0.9987	gi|241174487|ref|XP_002411015.1|	hypothetical protein IscW_ISCW003392 [Ixodes scapularis] >gi|215495097|gb|EEC04738.1| hypothetical protein IscW_ISCW003392 [Ixodes scapularis]	gi|149465845|gb|AC205650.1|	Ixodes scapularis BAC ISG1-56P02, complete sequence	sp|P35084|RPB1_DICDI	DNA-directed RNA polymerase II subunit rpb1 OS=Dictyostelium discoideum GN=polr2a PE=2 SV=2	DNA-directed RNA polymerase, beta' subunit/160 kD subunit	K03006	DNA-directed RNA polymerase II subunit RPB1 [EC:2.7.7.6]
CL1154.Contig3_Ip-T	21.05	3.64	2.44194	0.000397188	10.32	21.05	-1.0036	0.0589586	gi|241717560|ref|XP_002403912.1|	hypothetical protein IscW_ISCW010783 [Ixodes scapularis] >gi|215505260|gb|EEC14754.1| hypothetical protein IscW_ISCW010783 [Ixodes scapularis]	gi|149465845|gb|AC205650.1|	Ixodes scapularis BAC ISG1-56P02, complete sequence	--	--	--	--	--
CL1154.Contig4_Ip-T	10.79	1.68	2.5933	0.00870771	3.79	10.79	-1.48465	0.0657421	gi|241717560|ref|XP_002403912.1|	hypothetical protein IscW_ISCW010783 [Ixodes scapularis] >gi|215505260|gb|EEC14754.1| hypothetical protein IscW_ISCW010783 [Ixodes scapularis]	gi|241717559|ref|XM_002403868.1|	Ixodes scapularis hypothetical protein, mRNA	--	--	--	--	--
CL1157.Contig1_Ip-T	7.28	3.15	1.11872	0.230067	4.64	7.28	-0.625041	0.460169	gi|340382038|ref|XP_003389528.1|	PREDICTED: hypothetical protein LOC100633059 [Amphimedon queenslandica]	gi|149465859|gb|AC205653.1|	Ixodes scapularis BAC ISG1-63P02, complete sequence	sp|Q99PG2|OGFR_MOUSE	Opioid growth factor receptor OS=Mus musculus GN=Ogfr PE=2 SV=1	--	--	--
CL1157.Contig2_Ip-T	8.21	2.27	1.76482	0.072229	8.26	8.21	0.0335322	0.962382	gi|340382038|ref|XP_003389528.1|	PREDICTED: hypothetical protein LOC100633059 [Amphimedon queenslandica]	gi|241622232|ref|XM_002408875.1|	Ixodes scapularis opioid growth factor receptor, putative, mRNA	sp|Q99PG2|OGFR_MOUSE	Opioid growth factor receptor OS=Mus musculus GN=Ogfr PE=2 SV=1	--	--	--
CL1157.Contig3_Ip-T	4.7	2.32	0.92867	0.408055	5.93	4.7	0.360144	0.685046	gi|241622233|ref|XP_002408919.1|	opioid growth factor receptor, putative [Ixodes scapularis] >gi|215503074|gb|EEC12568.1| opioid growth factor receptor, putative [Ixodes scapularis]	gi|149465859|gb|AC205653.1|	Ixodes scapularis BAC ISG1-63P02, complete sequence	sp|Q4KLH3|OGRL1_RAT	Opioid growth factor receptor-like protein 1 OS=Rattus norvegicus GN=Ogfrl1 PE=2 SV=1	--	K11343	MRG-binding protein
CL1157.Contig4_Ip-T	5.62	2.12	1.31664	0.230439	7.65	5.62	0.469662	0.555552	gi|241622233|ref|XP_002408919.1|	opioid growth factor receptor, putative [Ixodes scapularis] >gi|215503074|gb|EEC12568.1| opioid growth factor receptor, putative [Ixodes scapularis]	gi|241622232|ref|XM_002408875.1|	Ixodes scapularis opioid growth factor receptor, putative, mRNA	sp|Q4KLH3|OGRL1_RAT	Opioid growth factor receptor-like protein 1 OS=Rattus norvegicus GN=Ogfrl1 PE=2 SV=1	--	K11343	MRG-binding protein
CL1158.Contig1_Ip-T	0	5.81	-2.7487	0.0404656	0	0	-1.54459	0.580093	gi|241712343|ref|XP_002412080.1|	hypothetical protein IscW_ISCW024677 [Ixodes scapularis] >gi|215505155|gb|EEC14649.1| hypothetical protein IscW_ISCW024677 [Ixodes scapularis]	gi|295685430|gb|GU318742.1|	Ixodes scapularis clone 01_H10_T3 tandem repeat region	--	--	--	--	--
CL1158.Contig2_Ip-T	0	8.19	-3.22843	0.00855473	0	0	-0.786466	0.746703	--	--	gi|295685430|gb|GU318742.1|	Ixodes scapularis clone 01_H10_T3 tandem repeat region	--	--	--	--	--
CL1158.Contig3_Ip-T	2.47	22.91	-3.30326	8.92866e-06	0	2.47	-1.30888	0.423592	--	--	gi|295685430|gb|GU318742.1|	Ixodes scapularis clone 01_H10_T3 tandem repeat region	--	--	--	--	--
CL1158.Contig4_Ip-T	0	4.58	-3.17418	0.0510007	1.29	0	1.28111	0.5662	--	--	--	--	--	--	--	--	--
CL116.Contig1_Ip-T	0	3.71	-3.04018	0.0851156	3.54	0	2.90742	0.103738	--	--	gi|219687591|dbj|AB469201.1|	Ixodes persulcatus mRNA for persulcatusin, complete cds	--	--	--	--	--
CL1160.Contig1_Ip-T	0	19.11	-4.6862	5.93898e-06	0	0	-0.301728	0.901145	--	--	gi|240959486|ref|XM_002400395.1|	Ixodes scapularis hypothetical protein, mRNA	--	--	--	--	--
CL1160.Contig2_Ip-T	1.1	30.64	-4.88971	7.65391e-09	1.31	1.1	0.276836	0.881818	--	--	--	--	--	--	--	--	--
CL1161.Contig1_Ip-T	27.03	9.94	1.35338	0.00722586	26.61	27.03	0.00217966	0.995586	gi|241093887|ref|XP_002409430.1|	mucin core protein, putative [Ixodes scapularis] >gi|215492736|gb|EEC02377.1| mucin core protein, putative [Ixodes scapularis]	gi|241093895|ref|XM_002409388.1|	Ixodes scapularis hypothetical protein, mRNA	sp|Q2YDH0|MUC24_BOVIN	Sialomucin core protein 24 OS=Bos taurus GN=CD164 PE=2 SV=1	Molecular chaperone	K06546	CD164 antigen
CL1161.Contig2_Ip-T	30.95	12.78	1.18619	0.00950299	24.11	30.95	-0.335535	0.390031	gi|325303184|tpg|DAA34678.1|	TPA: TPA_inf: hypothetical secreted protein 2063 [Amblyomma variegatum]	gi|241093895|ref|XM_002409388.1|	Ixodes scapularis hypothetical protein, mRNA	sp|Q2YDH0|MUC24_BOVIN	Sialomucin core protein 24 OS=Bos taurus GN=CD164 PE=2 SV=1	Molecular chaperone	K06546	CD164 antigen
CL1161.Contig3_Ip-T	25.94	13.81	0.819599	0.0804493	21.11	25.94	-0.272479	0.518242	gi|241093887|ref|XP_002409430.1|	mucin core protein, putative [Ixodes scapularis] >gi|215492736|gb|EEC02377.1| mucin core protein, putative [Ixodes scapularis]	gi|149465845|gb|AC205650.1|	Ixodes scapularis BAC ISG1-56P02, complete sequence	sp|Q2YDH0|MUC24_BOVIN	Sialomucin core protein 24 OS=Bos taurus GN=CD164 PE=2 SV=1	Molecular chaperone	K06546	CD164 antigen
CL1161.Contig4_Ip-T	28.95	12.53	1.11831	0.0167263	23.67	28.95	-0.265731	0.505162	gi|325303184|tpg|DAA34678.1|	TPA: TPA_inf: hypothetical secreted protein 2063 [Amblyomma variegatum]	gi|149465845|gb|AC205650.1|	Ixodes scapularis BAC ISG1-56P02, complete sequence	sp|Q2YDH0|MUC24_BOVIN	Sialomucin core protein 24 OS=Bos taurus GN=CD164 PE=2 SV=1	Molecular chaperone	K06546	CD164 antigen
CL1161.Contig5_Ip-T	25.02	11.8	0.994429	0.0432945	22.76	25.02	-0.111809	0.788923	gi|241093887|ref|XP_002409430.1|	mucin core protein, putative [Ixodes scapularis] >gi|215492736|gb|EEC02377.1| mucin core protein, putative [Ixodes scapularis]	gi|241093895|ref|XM_002409388.1|	Ixodes scapularis hypothetical protein, mRNA	sp|Q04900|MUC24_HUMAN	Sialomucin core protein 24 OS=Homo sapiens GN=CD164 PE=1 SV=2	--	K06546	CD164 antigen
CL1161.Contig6_Ip-T	28.36	11.89	1.16424	0.0144498	25.59	28.36	-0.123505	0.753371	gi|241093887|ref|XP_002409430.1|	mucin core protein, putative [Ixodes scapularis] >gi|215492736|gb|EEC02377.1| mucin core protein, putative [Ixodes scapularis]	gi|149465845|gb|AC205650.1|	Ixodes scapularis BAC ISG1-56P02, complete sequence	sp|Q04900|MUC24_HUMAN	Sialomucin core protein 24 OS=Homo sapiens GN=CD164 PE=1 SV=2	--	K06546	CD164 antigen
CL1162.Contig1_Ip-T	13.12	8.01	0.622028	0.328876	8.2	13.12	-0.653299	0.302417	--	--	--	--	--	--	--	--	--
CL1162.Contig2_Ip-T	36.37	16.66	1.03649	0.0116983	13.82	36.37	-1.37122	0.00146103	gi|241096880|ref|XP_002409575.1|	hypothetical protein IscW_ISCW001329 [Ixodes scapularis] >gi|215492786|gb|EEC02427.1| hypothetical protein IscW_ISCW001329 [Ixodes scapularis]	gi|78771736|gb|AC163992.9|	Mus musculus chromosome 1, clone RP23-193H10, complete sequence	sp|Q9JKC9|SYNRG_RAT	Synergin gamma OS=Rattus norvegicus GN=Synrg PE=1 SV=3	FOG: TPR repeat	K13172	serine/arginine repetitive matrix protein 2
CL1163.Contig1_Ip-T	5.52	8.56	-0.722808	0.352858	3.92	5.52	-0.469042	0.620011	gi|241565984|ref|XP_002402054.1|	RNAse H, putative [Ixodes scapularis] >gi|215499945|gb|EEC09439.1| RNAse H, putative [Ixodes scapularis]	gi|295685457|gb|GU318769.1|	Ixodes scapularis clone 01_I01_T3 tandem repeat region	sp|O75071|K0494_HUMAN	EF-hand domain-containing protein KIAA0494 OS=Homo sapiens GN=KIAA0494 PE=1 SV=1	Chromosome segregation ATPases	K14570	RNA exonuclease 1 [EC:3.1.-.-]
CL1163.Contig2_Ip-T	6.54	11.35	-0.885196	0.202735	3.9	6.54	-0.721044	0.427066	gi|241565984|ref|XP_002402054.1|	RNAse H, putative [Ixodes scapularis] >gi|215499945|gb|EEC09439.1| RNAse H, putative [Ixodes scapularis]	gi|295685457|gb|GU318769.1|	Ixodes scapularis clone 01_I01_T3 tandem repeat region	sp|Q7TME2|SPAG5_MOUSE	Sperm-associated antigen 5 OS=Mus musculus GN=Spag5 PE=1 SV=1	Translation initiation factor 2 (IF-2; GTPase)	K14570	RNA exonuclease 1 [EC:3.1.-.-]
CL1163.Contig3_Ip-T	8.98	1.81	2.22086	0.0288059	2.94	8.98	-1.58613	0.0780299	--	--	gi|295685457|gb|GU318769.1|	Ixodes scapularis clone 01_I01_T3 tandem repeat region	--	--	--	--	--
CL1164.Contig2_Ip-T	0	1.92	NA	NA	NA	NA	NA	NA	--	--	--	--	--	--	--	--	--
CL1165.Contig1_Ip-T	1.8	1.27	0.413302	0.803248	2.85	1.8	0.687738	0.611939	--	--	gi|149465807|gb|AC205643.1|	Ixodes scapularis BAC ISG1-31P02, complete sequence	--	--	--	--	--
CL1165.Contig2_Ip-T	0	0	-0.435001	0.845582	1.18	0	0.697962	0.740874	--	--	gi|149465807|gb|AC205643.1|	Ixodes scapularis BAC ISG1-31P02, complete sequence	--	--	--	--	--
CL1165.Contig4_Ip-T	2.13	2.63	-0.394075	0.766298	1.69	2.13	-0.309058	0.834719	--	--	gi|149465807|gb|AC205643.1|	Ixodes scapularis BAC ISG1-31P02, complete sequence	--	--	--	--	--
CL1166.Contig1_Ip-T	11.25	14.53	-0.458976	0.421069	16.1	11.25	0.541908	0.329853	gi|241692562|ref|XP_002411792.1|	protein held out wings, putative [Ixodes scapularis] >gi|215504650|gb|EEC14144.1| protein held out wings, putative [Ixodes scapularis]	gi|345489229|ref|XM_001604293.2|	PREDICTED: Nasonia vitripennis protein held out wings-like (LOC100120734), mRNA	sp|O01367|HOW_DROME	Protein held out wings OS=Drosophila melanogaster GN=how PE=1 SV=1	Splicing factor (branch point binding protein)	K14945	protein quaking
CL1166.Contig2_Ip-T	10.01	13.61	-0.533091	0.371922	12.89	10.01	0.389583	0.519857	gi|241692562|ref|XP_002411792.1|	protein held out wings, putative [Ixodes scapularis] >gi|215504650|gb|EEC14144.1| protein held out wings, putative [Ixodes scapularis]	gi|345489229|ref|XM_001604293.2|	PREDICTED: Nasonia vitripennis protein held out wings-like (LOC100120734), mRNA	sp|O01367|HOW_DROME	Protein held out wings OS=Drosophila melanogaster GN=how PE=1 SV=1	Splicing factor (branch point binding protein)	K14945	protein quaking
CL1166.Contig3_Ip-T	13.99	12.93	0.0238077	0.965857	30.85	13.99	1.16565	0.00921145	gi|241692562|ref|XP_002411792.1|	protein held out wings, putative [Ixodes scapularis] >gi|215504650|gb|EEC14144.1| protein held out wings, putative [Ixodes scapularis]	gi|345489229|ref|XM_001604293.2|	PREDICTED: Nasonia vitripennis protein held out wings-like (LOC100120734), mRNA	sp|O01367|HOW_DROME	Protein held out wings OS=Drosophila melanogaster GN=how PE=1 SV=1	Splicing factor (branch point binding protein)	K14945	protein quaking
CL1166.Contig4_Ip-T	15.28	11.65	0.301449	0.589325	28.88	15.28	0.943199	0.0341005	gi|241692562|ref|XP_002411792.1|	protein held out wings, putative [Ixodes scapularis] >gi|215504650|gb|EEC14144.1| protein held out wings, putative [Ixodes scapularis]	gi|345489229|ref|XM_001604293.2|	PREDICTED: Nasonia vitripennis protein held out wings-like (LOC100120734), mRNA	sp|O01367|HOW_DROME	Protein held out wings OS=Drosophila melanogaster GN=how PE=1 SV=1	Splicing factor (branch point binding protein)	K14945	protein quaking
CL1167.Contig1_Ip-T	7.67	18.69	-1.37483	0.019689	4.6	7.67	-0.71282	0.394488	gi|241263223|ref|XP_002405512.1|	hipk, putative [Ixodes scapularis] >gi|215496812|gb|EEC06452.1| hipk, putative [Ixodes scapularis]	gi|241263222|ref|XM_002405468.1|	Ixodes scapularis hipk, putative, mRNA	--	--	--	K08826	homeodomain interacting protein kinase [EC:2.7.11.1]
CL1167.Contig2_Ip-T	6.54	13.2	-1.10304	0.0992823	1.69	6.54	-1.92749	0.0849651	gi|241263223|ref|XP_002405512.1|	hipk, putative [Ixodes scapularis] >gi|215496812|gb|EEC06452.1| hipk, putative [Ixodes scapularis]	gi|241263222|ref|XM_002405468.1|	Ixodes scapularis hipk, putative, mRNA	--	--	--	K08826	homeodomain interacting protein kinase [EC:2.7.11.1]
CL1168.Contig1_Ip-T	2.12	2.49	-0.321947	0.810919	2.62	2.12	0.330275	0.803735	--	--	--	--	--	--	--	--	--
CL1169.Contig10_Ip-T	3.57	9.97	-1.57154	0.0598581	2.55	3.57	-0.460654	0.694918	gi|241690467|ref|XP_002411763.1|	conserved hypothetical protein [Ixodes scapularis] >gi|215504602|gb|EEC14096.1| conserved hypothetical protein [Ixodes scapularis]	gi|241690466|ref|XM_002411718.1|	Ixodes scapularis conserved hypothetical protein, mRNA	sp|Q8WWM7|ATX2L_HUMAN	Ataxin-2-like protein OS=Homo sapiens GN=ATXN2L PE=1 SV=2	Translation initiation factor 2 (IF-2; GTPase)	K06236	collagen, type I/II/III/V/XI, alpha
CL1169.Contig11_Ip-T	3.25	8.18	-1.42153	0.113546	2.77	3.25	-0.205781	0.861308	gi|241690467|ref|XP_002411763.1|	conserved hypothetical protein [Ixodes scapularis] >gi|215504602|gb|EEC14096.1| conserved hypothetical protein [Ixodes scapularis]	gi|241690466|ref|XM_002411718.1|	Ixodes scapularis conserved hypothetical protein, mRNA	sp|Q8WWM7|ATX2L_HUMAN	Ataxin-2-like protein OS=Homo sapiens GN=ATXN2L PE=1 SV=2	Translation initiation factor 2 (IF-2; GTPase)	K06236	collagen, type I/II/III/V/XI, alpha
CL1169.Contig12_Ip-T	3.25	9.7	-1.66741	0.0527487	2.53	3.25	-0.33653	0.780003	gi|241690467|ref|XP_002411763.1|	conserved hypothetical protein [Ixodes scapularis] >gi|215504602|gb|EEC14096.1| conserved hypothetical protein [Ixodes scapularis]	gi|241690466|ref|XM_002411718.1|	Ixodes scapularis conserved hypothetical protein, mRNA	sp|Q8WWM7|ATX2L_HUMAN	Ataxin-2-like protein OS=Homo sapiens GN=ATXN2L PE=1 SV=2	Translation initiation factor 2 (IF-2; GTPase)	K06236	collagen, type I/II/III/V/XI, alpha
CL1169.Contig13_Ip-T	3.05	9.99	-1.80154	0.0379823	3.15	3.05	0.0713152	0.95093	gi|241690467|ref|XP_002411763.1|	conserved hypothetical protein [Ixodes scapularis] >gi|215504602|gb|EEC14096.1| conserved hypothetical protein [Ixodes scapularis]	gi|241690466|ref|XM_002411718.1|	Ixodes scapularis conserved hypothetical protein, mRNA	sp|Q8WWM7|ATX2L_HUMAN	Ataxin-2-like protein OS=Homo sapiens GN=ATXN2L PE=1 SV=2	Translation initiation factor 2 (IF-2; GTPase)	K06236	collagen, type I/II/III/V/XI, alpha
CL1169.Contig1_Ip-T	3.47	10.3	-1.6595	0.0466749	3.08	3.47	-0.147233	0.896187	gi|241690467|ref|XP_002411763.1|	conserved hypothetical protein [Ixodes scapularis] >gi|215504602|gb|EEC14096.1| conserved hypothetical protein [Ixodes scapularis]	gi|241690466|ref|XM_002411718.1|	Ixodes scapularis conserved hypothetical protein, mRNA	sp|Q8WWM7|ATX2L_HUMAN	Ataxin-2-like protein OS=Homo sapiens GN=ATXN2L PE=1 SV=2	Translation initiation factor 2 (IF-2; GTPase)	K06236	collagen, type I/II/III/V/XI, alpha
CL1169.Contig2_Ip-T	3.18	8.39	-1.48951	0.0969917	1.36	3.18	-1.20065	0.396079	gi|241690467|ref|XP_002411763.1|	conserved hypothetical protein [Ixodes scapularis] >gi|215504602|gb|EEC14096.1| conserved hypothetical protein [Ixodes scapularis]	gi|241690466|ref|XM_002411718.1|	Ixodes scapularis conserved hypothetical protein, mRNA	sp|Q8WWM7|ATX2L_HUMAN	Ataxin-2-like protein OS=Homo sapiens GN=ATXN2L PE=1 SV=2	Translation initiation factor 2 (IF-2; GTPase)	K06236	collagen, type I/II/III/V/XI, alpha
CL1169.Contig3_Ip-T	2.86	9.45	-1.81417	0.042572	3.53	2.86	0.328426	0.774158	gi|241690467|ref|XP_002411763.1|	conserved hypothetical protein [Ixodes scapularis] >gi|215504602|gb|EEC14096.1| conserved hypothetical protein [Ixodes scapularis]	gi|241690466|ref|XM_002411718.1|	Ixodes scapularis conserved hypothetical protein, mRNA	sp|Q8WWM7|ATX2L_HUMAN	Ataxin-2-like protein OS=Homo sapiens GN=ATXN2L PE=1 SV=2	Translation initiation factor 2 (IF-2; GTPase)	K06236	collagen, type I/II/III/V/XI, alpha
CL1169.Contig4_Ip-T	3.4	9.55	-1.57983	0.0644814	3.88	3.4	0.215295	0.840614	gi|241690467|ref|XP_002411763.1|	conserved hypothetical protein [Ixodes scapularis] >gi|215504602|gb|EEC14096.1| conserved hypothetical protein [Ixodes scapularis]	gi|241690466|ref|XM_002411718.1|	Ixodes scapularis conserved hypothetical protein, mRNA	sp|Q8WWM7|ATX2L_HUMAN	Ataxin-2-like protein OS=Homo sapiens GN=ATXN2L PE=1 SV=2	Translation initiation factor 2 (IF-2; GTPase)	K06236	collagen, type I/II/III/V/XI, alpha
CL1169.Contig5_Ip-T	3.36	8.8	-1.47891	0.0908962	2.81	3.36	-0.233118	0.841255	gi|241690467|ref|XP_002411763.1|	conserved hypothetical protein [Ixodes scapularis] >gi|215504602|gb|EEC14096.1| conserved hypothetical protein [Ixodes scapularis]	gi|241690466|ref|XM_002411718.1|	Ixodes scapularis conserved hypothetical protein, mRNA	sp|Q8WWM7|ATX2L_HUMAN	Ataxin-2-like protein OS=Homo sapiens GN=ATXN2L PE=1 SV=2	Translation initiation factor 2 (IF-2; GTPase)	K06236	collagen, type I/II/III/V/XI, alpha
CL1169.Contig6_Ip-T	3.41	9.6	-1.58313	0.0633855	2.63	3.41	-0.349936	0.766608	gi|241690467|ref|XP_002411763.1|	conserved hypothetical protein [Ixodes scapularis] >gi|215504602|gb|EEC14096.1| conserved hypothetical protein [Ixodes scapularis]	gi|241690466|ref|XM_002411718.1|	Ixodes scapularis conserved hypothetical protein, mRNA	sp|Q8WWM7|ATX2L_HUMAN	Ataxin-2-like protein OS=Homo sapiens GN=ATXN2L PE=1 SV=2	Translation initiation factor 2 (IF-2; GTPase)	K06236	collagen, type I/II/III/V/XI, alpha
CL1169.Contig7_Ip-T	2.91	8.13	-1.5721	0.0891717	2.79	2.91	-0.0359814	0.976251	gi|241690467|ref|XP_002411763.1|	conserved hypothetical protein [Ixodes scapularis] >gi|215504602|gb|EEC14096.1| conserved hypothetical protein [Ixodes scapularis]	gi|241690466|ref|XM_002411718.1|	Ixodes scapularis conserved hypothetical protein, mRNA	sp|Q8WWM7|ATX2L_HUMAN	Ataxin-2-like protein OS=Homo sapiens GN=ATXN2L PE=1 SV=2	Translation initiation factor 2 (IF-2; GTPase)	K06236	collagen, type I/II/III/V/XI, alpha
CL1169.Contig8_Ip-T	2.81	9.78	-1.88913	0.0339631	2.43	2.81	-0.184841	0.883564	gi|241690467|ref|XP_002411763.1|	conserved hypothetical protein [Ixodes scapularis] >gi|215504602|gb|EEC14096.1| conserved hypothetical protein [Ixodes scapularis]	gi|241690466|ref|XM_002411718.1|	Ixodes scapularis conserved hypothetical protein, mRNA	sp|Q8WWM7|ATX2L_HUMAN	Ataxin-2-like protein OS=Homo sapiens GN=ATXN2L PE=1 SV=2	Translation initiation factor 2 (IF-2; GTPase)	K06236	collagen, type I/II/III/V/XI, alpha
CL1169.Contig9_Ip-T	3.65	8.26	-1.26811	0.145178	2.72	3.65	-0.399517	0.728146	gi|241690467|ref|XP_002411763.1|	conserved hypothetical protein [Ixodes scapularis] >gi|215504602|gb|EEC14096.1| conserved hypothetical protein [Ixodes scapularis]	gi|241690466|ref|XM_002411718.1|	Ixodes scapularis conserved hypothetical protein, mRNA	sp|Q8WWM7|ATX2L_HUMAN	Ataxin-2-like protein OS=Homo sapiens GN=ATXN2L PE=1 SV=2	Translation initiation factor 2 (IF-2; GTPase)	K06236	collagen, type I/II/III/V/XI, alpha
CL117.Contig1_Ip-T	2.51	20.88	-3.14623	3.32328e-05	5.49	2.51	1.15389	0.275858	gi|391332141|ref|XP_003740496.1|	PREDICTED: aquaporin AQPcic-like [Metaseiulus occidentalis]	gi|241711398|ref|XM_002403442.1|	Ixodes scapularis aquaporin-1, putative, mRNA	sp|Q7PWV1|AQP_ANOGA	Aquaporin AQPAn.G OS=Anopheles gambiae GN=AGAP008842 PE=3 SV=4	Glycerol uptake facilitator and related permeases (Major Intrinsic Protein Family)	K09884	aquaporin rerated protein, invertebrate
CL117.Contig2_Ip-T	1.46	20.08	-3.87158	1.0028e-05	4.21	1.46	1.55262	0.230823	--	--	--	--	--	--	--	--	--
CL117.Contig3_Ip-T	0	1.54	NA	NA	0	0	NA	NA	--	--	--	--	--	--	--	--	--
CL1170.Contig1_Ip-T	7.84	6.06	0.28167	0.716949	5.04	7.84	-0.612657	0.451524	--	--	gi|124301296|gb|AC192427.8|	Ixodes scapularis, clone XX-66A1, complete sequence	--	--	--	--	--
CL1170.Contig2_Ip-T	17.12	7.04	1.19217	0.0528022	14.17	17.12	-0.24807	0.631326	gi|241047276|ref|XP_002407232.1|	transport system membrane protein, putative [Ixodes scapularis] >gi|215492151|gb|EEC01792.1| transport system membrane protein, putative [Ixodes scapularis]	gi|149534158|ref|XM_001519773.1|	PREDICTED: Ornithorhynchus anatinus natural resistance-associated macrophage protein 2-like (LOC100090781), partial mRNA	sp|P49283|MVL_DROME	Protein Malvolio OS=Drosophila melanogaster GN=Mvl PE=2 SV=2	Mn2+ and Fe2+ transporters of the NRAMP family	K12347	natural resistance-associated macrophage protein
CL1170.Contig3_Ip-T	0	5.75	-3.76543	0.0192184	0	0	0.702845	0.794937	--	--	gi|124301296|gb|AC192427.8|	Ixodes scapularis, clone XX-66A1, complete sequence	--	--	--	--	--
CL1171.Contig1_Ip-T	0	1.47	-1.86327	0.415361	0	0	-0.594137	0.8638	--	--	gi|149465822|gb|AC205646.1|	Ixodes scapularis BAC ISG1-42P02, complete sequence	--	--	--	--	--
CL1171.Contig2_Ip-T	0	3.41	-2.16364	0.171484	0	0	-0.730115	0.777499	--	--	gi|149465822|gb|AC205646.1|	Ixodes scapularis BAC ISG1-42P02, complete sequence	--	--	--	--	--
CL1171.Contig3_Ip-T	0	3.19	-3.76342	0.0812396	0	0	NA	NA	--	--	gi|149465822|gb|AC205646.1|	Ixodes scapularis BAC ISG1-42P02, complete sequence	--	--	--	--	--
CL1172.Contig1_Ip-T	14.85	26.06	-0.90124	0.0500328	15.57	14.85	0.0930787	0.858802	gi|241998292|ref|XP_002433789.1|	alpha-mannosidase II, putative [Ixodes scapularis] >gi|215495548|gb|EEC05189.1| alpha-mannosidase II, putative [Ixodes scapularis]	gi|327288517|ref|XM_003228925.1|	PREDICTED: Anolis carolinensis mannosidase, alpha, class 2A, member 2 (man2a2), mRNA	sp|P28494|MA2A1_RAT	Alpha-mannosidase 2 (Fragment) OS=Rattus norvegicus GN=Man2a1 PE=1 SV=1	Alpha-mannosidase	K01231	alpha-mannosidase II [EC:3.2.1.114]
CL1172.Contig2_Ip-T	7.64	13.03	-0.860058	0.182909	6.44	7.64	-0.221739	0.773466	gi|241998292|ref|XP_002433789.1|	alpha-mannosidase II, putative [Ixodes scapularis] >gi|215495548|gb|EEC05189.1| alpha-mannosidase II, putative [Ixodes scapularis]	gi|149465776|gb|AC205635.1|	Ixodes scapularis BAC ISG1-11P02, complete sequence	sp|P27046|MA2A1_MOUSE	Alpha-mannosidase 2 OS=Mus musculus GN=Man2a1 PE=1 SV=2	--	K01231	alpha-mannosidase II [EC:3.2.1.114]
CL1174.Contig1_Ip-T	0	0	-0.431972	0.849825	1.13	0	0.695205	0.747082	--	--	gi|149465776|gb|AC205635.1|	Ixodes scapularis BAC ISG1-11P02, complete sequence	--	--	--	--	--
CL1176.Contig1_Ip-T	0	1.39	NA	NA	0	0	NA	NA	gi|270017040|gb|EFA13486.1|	hypothetical protein TcasGA2_TC004225 [Tribolium castaneum]	--	--	--	--	--	K12839	survival of motor neuron-related-splicing factor 30
CL1176.Contig2_Ip-T	0	1.02	NA	NA	NA	NA	NA	NA	--	--	--	--	--	--	--	--	--
CL1178.Contig1_Ip-T	0	1.17	-2.15288	0.424585	0	0	NA	NA	--	--	gi|239937583|gb|AC192744.5|	Ixodes scapularis, clone XX-61A1, complete sequence	--	--	--	--	--
CL1179.Contig1_Ip-T	5.22	17.42	-1.82849	0.00563751	2.83	5.22	-0.858475	0.409418	gi|241733197|ref|XP_002412309.1|	alpha/beta hydrolase domain-containing protein, putative [Ixodes scapularis] >gi|215505556|gb|EEC15050.1| alpha/beta hydrolase domain-containing protein, putative [Ixodes scapularis]	gi|241733196|ref|XM_002412264.1|	Ixodes scapularis alpha/beta hydrolase domain-containing protein, putative, mRNA	sp|Q3T0A0|ABHD1_BOVIN	Abhydrolase domain-containing protein 1 OS=Bos taurus GN=ABHD1 PE=2 SV=1	Predicted hydrolase of the alpha/beta-hydrolase fold	K13696	abhydrolase domain-containing protein 1/3
CL1179.Contig2_Ip-T	5.54	17.29	-1.73185	0.00790372	3.24	5.54	-0.74912	0.449793	gi|241733197|ref|XP_002412309.1|	alpha/beta hydrolase domain-containing protein, putative [Ixodes scapularis] >gi|215505556|gb|EEC15050.1| alpha/beta hydrolase domain-containing protein, putative [Ixodes scapularis]	gi|241733196|ref|XM_002412264.1|	Ixodes scapularis alpha/beta hydrolase domain-containing protein, putative, mRNA	sp|Q3T0A0|ABHD1_BOVIN	Abhydrolase domain-containing protein 1 OS=Bos taurus GN=ABHD1 PE=2 SV=1	Predicted hydrolase of the alpha/beta-hydrolase fold	K13696	abhydrolase domain-containing protein 1/3
CL118.Contig1_Ip-T	14.21	29.74	-1.15536	0.0102238	28.25	14.21	1.01612	0.0257935	gi|242001296|ref|XP_002435291.1|	zinc finger protein, putative [Ixodes scapularis] >gi|215498621|gb|EEC08115.1| zinc finger protein, putative [Ixodes scapularis]	gi|242001295|ref|XM_002435246.1|	Ixodes scapularis zinc finger protein, putative, mRNA	sp|Q1L8G7|GATD1_DANRE	GATA zinc finger domain-containing protein 1 OS=Danio rerio GN=gatad1 PE=2 SV=1	--	--	--
CL1181.Contig1_Ip-T	87.98	18.55	2.15589	1.84358e-11	59.52	87.98	-0.539028	0.0246053	gi|241154894|ref|XP_002407409.1|	IMP-GMP specific 5&apos;-nucleotidase, putative [Ixodes scapularis] >gi|215494113|gb|EEC03754.1| IMP-GMP specific 5&apos;-nucleotidase, putative [Ixodes scapularis]	gi|325302995|tpg|BK007592.1|	TPA_inf: Amblyomma variegatum IMP-GMP specific 5'-nucleotidase mRNA, partial cds	sp|Q5RA22|5NTC_PONAB	Cytosolic purine 5'-nucleotidase OS=Pongo abelii GN=NT5C2 PE=2 SV=1	--	K01081	5'-nucleotidase [EC:3.1.3.5]
CL1181.Contig2_Ip-T	36.44	12.74	1.42629	0.00117139	48.75	36.44	0.444652	0.157088	gi|241154894|ref|XP_002407409.1|	IMP-GMP specific 5&apos;-nucleotidase, putative [Ixodes scapularis] >gi|215494113|gb|EEC03754.1| IMP-GMP specific 5&apos;-nucleotidase, putative [Ixodes scapularis]	gi|325302995|tpg|BK007592.1|	TPA_inf: Amblyomma variegatum IMP-GMP specific 5'-nucleotidase mRNA, partial cds	sp|Q5RA22|5NTC_PONAB	Cytosolic purine 5'-nucleotidase OS=Pongo abelii GN=NT5C2 PE=2 SV=1	--	K01081	5'-nucleotidase [EC:3.1.3.5]
CL1181.Contig3_Ip-T	63.68	12.99	2.20357	6.88695e-09	54.52	63.68	-0.199282	0.453381	gi|241154894|ref|XP_002407409.1|	IMP-GMP specific 5&apos;-nucleotidase, putative [Ixodes scapularis] >gi|215494113|gb|EEC03754.1| IMP-GMP specific 5&apos;-nucleotidase, putative [Ixodes scapularis]	gi|325302995|tpg|BK007592.1|	TPA_inf: Amblyomma variegatum IMP-GMP specific 5'-nucleotidase mRNA, partial cds	sp|Q5RA22|5NTC_PONAB	Cytosolic purine 5'-nucleotidase OS=Pongo abelii GN=NT5C2 PE=2 SV=1	--	K01081	5'-nucleotidase [EC:3.1.3.5]
CL1181.Contig4_Ip-T	56.7	16.11	1.72553	3.30885e-06	54.52	56.7	-0.0317905	0.907503	gi|241154894|ref|XP_002407409.1|	IMP-GMP specific 5&apos;-nucleotidase, putative [Ixodes scapularis] >gi|215494113|gb|EEC03754.1| IMP-GMP specific 5&apos;-nucleotidase, putative [Ixodes scapularis]	gi|325302995|tpg|BK007592.1|	TPA_inf: Amblyomma variegatum IMP-GMP specific 5'-nucleotidase mRNA, partial cds	sp|Q5RA22|5NTC_PONAB	Cytosolic purine 5'-nucleotidase OS=Pongo abelii GN=NT5C2 PE=2 SV=1	--	K01081	5'-nucleotidase [EC:3.1.3.5]
CL1183.Contig1_Ip-T	0	2.31	-1.58406	0.362266	0	0	NA	NA	--	--	gi|149465770|gb|AC205634.1|	Ixodes scapularis BAC ISG1-06P02, complete sequence	--	--	--	--	--
CL1184.Contig1_Ip-T	1.25	1.33	-0.179364	0.920465	0	1.25	-1.29716	0.571868	gi|241589147|ref|XP_002403813.1|	zinc finger protein, putative [Ixodes scapularis] >gi|215502255|gb|EEC11749.1| zinc finger protein, putative [Ixodes scapularis]	gi|241589158|ref|XM_002403771.1|	Ixodes scapularis zinc finger protein, putative, mRNA	--	--	--	--	--
CL1184.Contig2_Ip-T	0	5.21	-2.62315	0.0584395	3	0	1.76174	0.268345	gi|241589159|ref|XP_002403815.1|	zinc finger protein, putative [Ixodes scapularis] >gi|215502257|gb|EEC11751.1| zinc finger protein, putative [Ixodes scapularis]	gi|241589158|ref|XM_002403771.1|	Ixodes scapularis zinc finger protein, putative, mRNA	sp|Q99676|ZN184_HUMAN	Zinc finger protein 184 OS=Homo sapiens GN=ZNF184 PE=1 SV=4	FOG: Zn-finger	K09228	KRAB domain-containing zinc finger protein
CL1184.Contig3_Ip-T	0	5.47	-3.05598	0.036105	1.89	0	1.45773	0.443511	gi|241589159|ref|XP_002403815.1|	zinc finger protein, putative [Ixodes scapularis] >gi|215502257|gb|EEC11751.1| zinc finger protein, putative [Ixodes scapularis]	gi|241589158|ref|XM_002403771.1|	Ixodes scapularis zinc finger protein, putative, mRNA	sp|Q5VIY5|ZN468_HUMAN	Zinc finger protein 468 OS=Homo sapiens GN=ZNF468 PE=2 SV=1	FOG: Zn-finger	K09228	KRAB domain-containing zinc finger protein
CL1184.Contig4_Ip-T	1.43	4.1	-1.60947	0.219519	3.56	1.43	1.34063	0.323633	gi|241589159|ref|XP_002403815.1|	zinc finger protein, putative [Ixodes scapularis] >gi|215502257|gb|EEC11751.1| zinc finger protein, putative [Ixodes scapularis]	gi|241589158|ref|XM_002403771.1|	Ixodes scapularis zinc finger protein, putative, mRNA	sp|Q5VIY5|ZN468_HUMAN	Zinc finger protein 468 OS=Homo sapiens GN=ZNF468 PE=2 SV=1	FOG: Zn-finger	K09228	KRAB domain-containing zinc finger protein
CL1184.Contig5_Ip-T	0	4.35	-2.49719	0.0924811	0	0	0.110164	0.960422	--	--	gi|241589151|ref|XM_002403770.1|	Ixodes scapularis hypothetical protein, mRNA	--	--	--	--	--
CL1184.Contig6_Ip-T	0	3.61	-2.43597	0.130775	1.13	0	0.695205	0.747082	--	--	gi|241589151|ref|XM_002403770.1|	Ixodes scapularis hypothetical protein, mRNA	--	--	--	--	--
CL1184.Contig7_Ip-T	0	1.88	-1.16872	0.514627	2.46	0	1.49155	0.373852	gi|241589159|ref|XP_002403815.1|	zinc finger protein, putative [Ixodes scapularis] >gi|215502257|gb|EEC11751.1| zinc finger protein, putative [Ixodes scapularis]	gi|241589158|ref|XM_002403771.1|	Ixodes scapularis zinc finger protein, putative, mRNA	sp|Q5VIY5|ZN468_HUMAN	Zinc finger protein 468 OS=Homo sapiens GN=ZNF468 PE=2 SV=1	FOG: Zn-finger	K09228	KRAB domain-containing zinc finger protein
CL1185.Contig1_Ip-T	2.13	8.07	-2.01158	0.0446414	0	2.13	-1.82729	0.342989	gi|241858441|ref|XP_002416156.1|	tyrosine aminotransferase, putative [Ixodes scapularis] >gi|215510370|gb|EEC19823.1| tyrosine aminotransferase, putative [Ixodes scapularis]	gi|241858440|ref|XM_002416111.1|	Ixodes scapularis tyrosine aminotransferase, putative, mRNA	sp|P04694|ATTY_RAT	Tyrosine aminotransferase OS=Rattus norvegicus GN=Tat PE=1 SV=1	Aspartate/tyrosine/aromatic aminotransferase	K00815	tyrosine aminotransferase [EC:2.6.1.5]
CL1185.Contig2_Ip-T	2.82	6.85	-1.37027	0.159029	1.03	2.82	-1.42828	0.360764	gi|391334058|ref|XP_003741425.1|	PREDICTED: tyrosine aminotransferase-like [Metaseiulus occidentalis]	gi|241858440|ref|XM_002416111.1|	Ixodes scapularis tyrosine aminotransferase, putative, mRNA	sp|P04694|ATTY_RAT	Tyrosine aminotransferase OS=Rattus norvegicus GN=Tat PE=1 SV=1	Aspartate/tyrosine/aromatic aminotransferase	K00815	tyrosine aminotransferase [EC:2.6.1.5]
CL1185.Contig3_Ip-T	4.86	12.29	-1.42832	0.0515751	1.62	4.86	-1.56019	0.200209	gi|241858441|ref|XP_002416156.1|	tyrosine aminotransferase, putative [Ixodes scapularis] >gi|215510370|gb|EEC19823.1| tyrosine aminotransferase, putative [Ixodes scapularis]	gi|241858440|ref|XM_002416111.1|	Ixodes scapularis tyrosine aminotransferase, putative, mRNA	sp|P04694|ATTY_RAT	Tyrosine aminotransferase OS=Rattus norvegicus GN=Tat PE=1 SV=1	Aspartate/tyrosine/aromatic aminotransferase	K00815	tyrosine aminotransferase [EC:2.6.1.5]
CL1185.Contig4_Ip-T	4.28	9.65	-1.26278	0.11655	1.4	4.28	-1.58741	0.223486	gi|391334058|ref|XP_003741425.1|	PREDICTED: tyrosine aminotransferase-like [Metaseiulus occidentalis]	gi|241858440|ref|XM_002416111.1|	Ixodes scapularis tyrosine aminotransferase, putative, mRNA	sp|P04694|ATTY_RAT	Tyrosine aminotransferase OS=Rattus norvegicus GN=Tat PE=1 SV=1	Aspartate/tyrosine/aromatic aminotransferase	K00815	tyrosine aminotransferase [EC:2.6.1.5]
CL1187.Contig1_Ip-T	0	0	NA	NA	1.06	0	1.29326	0.600393	gi|241654025|ref|XP_002410516.1|	short-chain alcohol dehydrogenase, putative [Ixodes scapularis] >gi|215501678|gb|EEC11172.1| short-chain alcohol dehydrogenase, putative [Ixodes scapularis]	gi|241654024|ref|XM_002410471.1|	Ixodes scapularis short-chain alcohol dehydrogenase, putative, mRNA	--	--	--	--	--
CL1187.Contig2_Ip-T	6.69	2.05	1.61652	0.12724	2.83	6.69	-1.21643	0.213616	gi|241654025|ref|XP_002410516.1|	short-chain alcohol dehydrogenase, putative [Ixodes scapularis] >gi|215501678|gb|EEC11172.1| short-chain alcohol dehydrogenase, putative [Ixodes scapularis]	gi|241654024|ref|XM_002410471.1|	Ixodes scapularis short-chain alcohol dehydrogenase, putative, mRNA	sp|P50171|DHB8_MOUSE	Estradiol 17-beta-dehydrogenase 8 OS=Mus musculus GN=Hsd17b8 PE=1 SV=2	Dehydrogenases with different specificities (related to short-chain alcohol dehydrogenases)	K13370	estradiol 17beta-dehydrogenase / testosterone 17beta-dehydrogenase / [EC:1.1.1.62 1.1.1.63]
CL1189.Contig1_Ip-T	0	6.47	-3.49675	0.0156819	1.45	0	1.27394	0.54482	--	--	gi|295685365|gb|GU318677.1|	Ixodes scapularis clone 01_F23_T3 tandem repeat region	--	--	--	--	--
CL1190.Contig1_Ip-T	44.97	13.26	1.67202	5.10679e-05	72.5	44.97	0.713791	0.00819975	gi|241754608|ref|XP_002406265.1|	NADH-cytochrome B5 reductase, putative [Ixodes scapularis] >gi|215506086|gb|EEC15580.1| NADH-cytochrome B5 reductase, putative [Ixodes scapularis]	gi|125977487|ref|XM_001352741.1|	Drosophila pseudoobscura pseudoobscura GA19251 (Dpse\GA19251), mRNA	sp|Q5BJ68|NB5R2_XENTR	NADH-cytochrome b5 reductase 2 OS=Xenopus tropicalis GN=cyb5r2 PE=2 SV=1	2-polyprenylphenol hydroxylase and related flavodoxin oxidoreductases	K00326	cytochrome-b5 reductase [EC:1.6.2.2]
CL1192.Contig1_Ip-T	1.35	4.62	-1.8648	0.148528	2.98	1.35	1.16713	0.417845	gi|241053356|ref|XP_002407579.1|	fetal globin-inducing factor, putative [Ixodes scapularis] >gi|215492234|gb|EEC01875.1| fetal globin-inducing factor, putative [Ixodes scapularis]	gi|149465822|gb|AC205646.1|	Ixodes scapularis BAC ISG1-42P02, complete sequence	sp|Q8VE42|ANR49_MOUSE	Ankyrin repeat domain-containing protein 49 OS=Mus musculus GN=Ankrd49 PE=1 SV=1	FOG: Ankyrin repeat	K10380	ankyrin
CL1192.Contig2_Ip-T	1.57	4.07	-1.46413	0.253778	3.54	1.57	1.19776	0.36738	gi|241053356|ref|XP_002407579.1|	fetal globin-inducing factor, putative [Ixodes scapularis] >gi|215492234|gb|EEC01875.1| fetal globin-inducing factor, putative [Ixodes scapularis]	gi|149465822|gb|AC205646.1|	Ixodes scapularis BAC ISG1-42P02, complete sequence	sp|Q8VE42|ANR49_MOUSE	Ankyrin repeat domain-containing protein 49 OS=Mus musculus GN=Ankrd49 PE=1 SV=1	FOG: Ankyrin repeat	K10380	ankyrin
CL1194.Contig1_Ip-T	0	5.04	-4.36671	0.0219952	0	0	1.71665	0.565161	--	--	gi|22002223|gb|AC104634.5|	Homo sapiens BAC clone RP11-793L24 from 2, complete sequence	--	--	--	--	--
CL1194.Contig2_Ip-T	3.19	3.75	-0.3232	0.768242	0	3.19	-2.48529	0.159048	--	--	--	--	--	--	--	--	--
CL1196.Contig1_Ip-T	4.62	9.5	-1.1299	0.153935	5.04	4.62	0.150304	0.87144	gi|345479426|ref|XP_003423947.1|	PREDICTED: protein virilizer-like [Nasonia vitripennis]	gi|170057858|ref|XM_001864633.1|	Culex quinquefasciatus virilizer, mRNA	sp|Q9W1R5|VIR_DROME	Protein virilizer OS=Drosophila melanogaster GN=vir PE=1 SV=1	ATPases involved in chromosome partitioning	K11647	SWI/SNF-related matrix-associated actin-dependent regulator of chromatin subfamily A member 2/4 [EC:3.6.4.-]
CL1196.Contig2_Ip-T	4.77	10.58	-1.23914	0.105412	3.44	4.77	-0.446808	0.659381	gi|345479426|ref|XP_003423947.1|	PREDICTED: protein virilizer-like [Nasonia vitripennis]	gi|170057858|ref|XM_001864633.1|	Culex quinquefasciatus virilizer, mRNA	sp|Q9W1R5|VIR_DROME	Protein virilizer OS=Drosophila melanogaster GN=vir PE=1 SV=1	ATPases involved in chromosome partitioning	K13095	splicing factor 1
CL1197.Contig1_Ip-T	17.34	45.42	-1.47909	0.000122329	9.89	17.34	-0.785289	0.163658	gi|241630493|ref|XP_002410170.1|	galectin, putative [Ixodes scapularis] >gi|215503332|gb|EEC12826.1| galectin, putative [Ixodes scapularis]	gi|241630492|ref|XM_002410126.1|	Ixodes scapularis galectin, putative, mRNA	sp|Q3T0D6|LEG4_BOVIN	Galectin-4 OS=Bos taurus GN=LGALS4 PE=2 SV=1	--	K10091	galectin-4
CL1197.Contig2_Ip-T	15	50.77	-1.84888	1.92038e-06	10.7	15	-0.462579	0.419664	gi|241630493|ref|XP_002410170.1|	galectin, putative [Ixodes scapularis] >gi|215503332|gb|EEC12826.1| galectin, putative [Ixodes scapularis]	gi|241630492|ref|XM_002410126.1|	Ixodes scapularis galectin, putative, mRNA	sp|Q3T0D6|LEG4_BOVIN	Galectin-4 OS=Bos taurus GN=LGALS4 PE=2 SV=1	--	K10091	galectin-4
CL1198.Contig1_Ip-T	3.45	8.2	-1.33889	0.130074	2.16	3.45	-0.650792	0.598177	--	--	gi|295685747|gb|GU319059.1|	Ixodes scapularis clone 01_O22_T3 tandem repeat region	--	--	--	--	--
CL1199.Contig1_Ip-T	4.14	2.46	0.661107	0.562595	5	4.14	0.29707	0.756121	--	--	gi|147463622|gb|AC192742.6|	Ixodes scapularis, clone XX-48A1, complete sequence	--	--	--	--	--
CL1199.Contig2_Ip-T	3.73	3.78	-0.109077	0.91747	5.41	3.73	0.561226	0.55988	--	--	gi|147463622|gb|AC192742.6|	Ixodes scapularis, clone XX-48A1, complete sequence	--	--	--	--	--
CL120.Contig1_Ip-T	4.68	2.66	0.725216	0.504242	3.72	4.68	-0.306433	0.758997	gi|241129276|ref|XP_002404478.1|	conserved hypothetical protein [Ixodes scapularis] >gi|215493612|gb|EEC03253.1| conserved hypothetical protein [Ixodes scapularis]	gi|241129275|ref|XM_002404434.1|	Ixodes scapularis conserved hypothetical protein, mRNA	--	--	--	--	--
CL120.Contig2_Ip-T	4.53	2.5	0.767717	0.489916	2.5	4.53	-0.83281	0.453968	gi|241129276|ref|XP_002404478.1|	conserved hypothetical protein [Ixodes scapularis] >gi|215493612|gb|EEC03253.1| conserved hypothetical protein [Ixodes scapularis]	gi|241129275|ref|XM_002404434.1|	Ixodes scapularis conserved hypothetical protein, mRNA	--	--	--	K03175	TNF receptor-associated factor 6
CL1202.Contig1_Ip-T	5.78	8.2	-0.59442	0.444497	7.13	5.78	0.327605	0.684125	--	--	--	--	--	--	--	--	--
CL1202.Contig3_Ip-T	5.81	8.21	-0.58871	0.448159	0	5.81	-3.90969	0.0194972	--	--	--	--	--	--	--	--	--
CL1202.Contig4_Ip-T	31.98	66.32	-1.14214	0.000144733	30.96	31.98	-0.0219918	0.951785	gi|240979808|ref|XP_002403253.1|	phosphorylase kinase gamma subunit, putative [Ixodes scapularis] >gi|215491336|gb|EEC00977.1| phosphorylase kinase gamma subunit, putative [Ixodes scapularis]	gi|347968999|ref|XM_003436290.1|	Anopheles gambiae str. PEST AGAP002986-PB (AgaP_AGAP002986) mRNA, complete cds	sp|Q62829|PAK3_RAT	Serine/threonine-protein kinase PAK 3 OS=Rattus norvegicus GN=Pak3 PE=1 SV=1	Serine/threonine protein kinase	K05733	p21-activated kinase 3 [EC:2.7.11.1]
CL1202.Contig5_Ip-T	12.28	11.62	-0.0101655	0.986258	4.82	12.28	-1.32443	0.0717697	gi|240979808|ref|XP_002403253.1|	phosphorylase kinase gamma subunit, putative [Ixodes scapularis] >gi|215491336|gb|EEC00977.1| phosphorylase kinase gamma subunit, putative [Ixodes scapularis]	gi|1336003|gb|U56080.1|DMU56080	Drosophila melanogaster p21-activated protein kinase 1 Dpak1 (Dpak1) mRNA, complete cds	sp|Q29502|PAK2_RABIT	Serine/threonine-protein kinase PAK 2 OS=Oryctolagus cuniculus GN=PAK2 PE=1 SV=1	ABC-type dipeptide transport system, periplasmic component	K05733	p21-activated kinase 3 [EC:2.7.11.1]
CL1203.Contig1_Ip-T	0	1.95	-1.17363	0.505479	0	0	-0.411326	0.857702	gi|340379830|ref|XP_003388428.1|	PREDICTED: fibrillin-1-like, partial [Amphimedon queenslandica]	gi|242000183|ref|XM_002434690.1|	Ixodes scapularis hypothetical protein, mRNA	sp|Q80V70|MEGF6_MOUSE	Multiple epidermal growth factor-like domains protein 6 OS=Mus musculus GN=Megf6 PE=2 SV=3	--	K08023	latent transforming growth factor beta binding protein
CL1203.Contig2_Ip-T	1.36	0	0.910134	0.661708	0	1.36	-2.41883	0.365304	gi|340379830|ref|XP_003388428.1|	PREDICTED: fibrillin-1-like, partial [Amphimedon queenslandica]	gi|241672096|ref|XM_002411394.1|	Ixodes scapularis hypothetical protein, mRNA	sp|Q80V70|MEGF6_MOUSE	Multiple epidermal growth factor-like domains protein 6 OS=Mus musculus GN=Megf6 PE=2 SV=3	--	K08023	latent transforming growth factor beta binding protein
CL1203.Contig3_Ip-T	4.52	2.39	0.829446	0.460997	2.45	4.52	-0.858768	0.442582	gi|281205428|gb|EFA79619.1|	EGF-like domain-containing protein [Polysphondylium pallidum PN500]	gi|242000183|ref|XM_002434690.1|	Ixodes scapularis hypothetical protein, mRNA	sp|O75095|MEGF6_HUMAN	Multiple epidermal growth factor-like domains protein 6 OS=Homo sapiens GN=MEGF6 PE=1 SV=4	--	K06825	fibrillin 1
CL1204.Contig2_Ip-T	0	1.77	-2.75012	0.257959	0	0	1.67685	0.562549	--	--	--	--	--	--	--	--	--
CL1204.Contig3_Ip-T	0	1.8	-3.33379	0.211351	1.05	0	2.49109	0.414496	--	--	--	--	--	--	--	--	--
CL1204.Contig4_Ip-T	0	1.03	-1.91839	0.486879	1.86	0	2.70595	0.255696	--	--	--	--	--	--	--	--	--
CL1205.Contig1_Ip-T	2.18	4.61	-1.1703	0.306999	1.18	2.18	-0.860769	0.59313	gi|241629512|ref|XP_002410092.1|	hypothetical protein IscW_ISCW020368 [Ixodes scapularis] >gi|215503310|gb|EEC12804.1| hypothetical protein IscW_ISCW020368 [Ixodes scapularis]	gi|239992852|gb|AC192429.17|	Ixodes scapularis, clone XX-68A1, complete sequence	--	--	--	--	--
CL1205.Contig2_Ip-T	0	1.2	NA	NA	NA	NA	NA	NA	--	--	gi|295685147|gb|GU318459.1|	Ixodes scapularis clone 01_A22_T7 tandem repeat region	--	--	--	--	--
CL1205.Contig3_Ip-T	1.4	5.03	-1.935	0.122267	2.22	1.4	0.689906	0.653445	gi|241629512|ref|XP_002410092.1|	hypothetical protein IscW_ISCW020368 [Ixodes scapularis] >gi|215503310|gb|EEC12804.1| hypothetical protein IscW_ISCW020368 [Ixodes scapularis]	gi|239992852|gb|AC192429.17|	Ixodes scapularis, clone XX-68A1, complete sequence	--	--	--	--	--
CL1207.Contig1_Ip-T	4.01	7.78	-1.04603	0.225522	3.82	4.01	-0.0452569	0.964997	gi|241681397|ref|XP_002411595.1|	hydrolase/acyltransferase, putative [Ixodes scapularis] >gi|215504335|gb|EEC13829.1| hydrolase/acyltransferase, putative [Ixodes scapularis]	gi|241681396|ref|XM_002411550.1|	Ixodes scapularis hydrolase/acyltransferase, putative, mRNA	sp|Q9VUQ5|AGO2_DROME	Protein argonaute-2 OS=Drosophila melanogaster GN=AGO2 PE=1 SV=3	--	K14398	cleavage and polyadenylation specificity factor subunit 6/7
CL1207.Contig2_Ip-T	4.12	8.73	-1.1732	0.158972	5.55	4.12	0.454616	0.626073	gi|241681397|ref|XP_002411595.1|	hydrolase/acyltransferase, putative [Ixodes scapularis] >gi|215504335|gb|EEC13829.1| hydrolase/acyltransferase, putative [Ixodes scapularis]	gi|241681396|ref|XM_002411550.1|	Ixodes scapularis hydrolase/acyltransferase, putative, mRNA	sp|Q9VUQ5|AGO2_DROME	Protein argonaute-2 OS=Drosophila melanogaster GN=AGO2 PE=1 SV=3	--	K14398	cleavage and polyadenylation specificity factor subunit 6/7
CL1207.Contig3_Ip-T	0	1.42	-4.23961	0.227561	0	0	3.56393	0.361607	gi|241681397|ref|XP_002411595.1|	hydrolase/acyltransferase, putative [Ixodes scapularis] >gi|215504335|gb|EEC13829.1| hydrolase/acyltransferase, putative [Ixodes scapularis]	gi|241681396|ref|XM_002411550.1|	Ixodes scapularis hydrolase/acyltransferase, putative, mRNA	--	--	--	--	--
CL1208.Contig1_Ip-T	4.15	12.11	-1.63488	0.0328398	0	4.15	-2.94427	0.0788445	--	--	--	--	--	--	--	--	--
CL1208.Contig2_Ip-T	1.34	3.66	-1.53948	0.261376	0	1.34	-1.11058	0.604752	--	--	--	--	--	--	--	--	--
CL1209.Contig1_Ip-T	7.24	17.1	-1.3298	0.0296567	8.25	7.24	0.213177	0.771453	gi|2738906|gb|AAB94567.1|	AamEcRA2 [Amblyomma americanum]	gi|76880160|dbj|AB191193.1|	Ornithodoros moubata OmEcRA mRNA for nuclear receptor, complete cds	sp|P49880|ECR_AEDAE	Ecdysone receptor OS=Aedes aegypti GN=EcR PE=1 SV=2	--	K14034	ecdysone receptor
CL1209.Contig2_Ip-T	5.41	3.49	0.542536	0.579281	0	5.41	-2.82589	0.0493217	gi|241997786|ref|XP_002433542.1|	conserved hypothetical protein [Ixodes scapularis] >gi|215493727|gb|EEC03368.1| conserved hypothetical protein [Ixodes scapularis]	gi|2738905|gb|AF020188.1|	Amblyomma americanum ecdysteroid receptor (AamEcRA2) mRNA, complete cds	--	--	--	--	--
CL121.Contig1_Ip-T	37.22	94.51	-1.43425	6.11998e-08	72.37	37.22	0.984086	0.000510971	gi|241556280|ref|XP_002399674.1|	U2 snRNP splicing factor, small subunit, putative [Ixodes scapularis] >gi|215499705|gb|EEC09199.1| U2 snRNP splicing factor, small subunit, putative [Ixodes scapularis]	gi|325303587|tpg|BK007214.1|	TPA_inf: Amblyomma variegatum U2 snRNP splicing factor small subunit mRNA, partial cds	sp|Q94535|U2AF1_DROME	Splicing factor U2af 38 kDa subunit OS=Drosophila melanogaster GN=U2af38 PE=1 SV=2	--	K12836	splicing factor U2AF 35 kDa subunit
CL121.Contig2_Ip-T	26.97	62.2	-1.29543	4.8139e-05	43.18	26.97	0.70378	0.0438905	gi|241556280|ref|XP_002399674.1|	U2 snRNP splicing factor, small subunit, putative [Ixodes scapularis] >gi|215499705|gb|EEC09199.1| U2 snRNP splicing factor, small subunit, putative [Ixodes scapularis]	gi|325303587|tpg|BK007214.1|	TPA_inf: Amblyomma variegatum U2 snRNP splicing factor small subunit mRNA, partial cds	sp|Q94535|U2AF1_DROME	Splicing factor U2af 38 kDa subunit OS=Drosophila melanogaster GN=U2af38 PE=1 SV=2	--	K12836	splicing factor U2AF 35 kDa subunit
CL1210.Contig1_Ip-T	8.95	8.56	-0.0255891	0.970394	4.86	8.95	-0.856159	0.281177	--	--	gi|149465826|gb|AC205647.1|	Ixodes scapularis BAC ISG1-43E15, complete sequence	--	--	--	--	--
CL1212.Contig1_Ip-T	16.69	18.71	-0.254692	0.599661	14.68	16.69	-0.160359	0.755827	gi|240978630|ref|XP_002403000.1|	ankyrin repeat containing protein [Ixodes scapularis] >gi|215491264|gb|EEC00905.1| ankyrin repeat containing protein [Ixodes scapularis]	gi|240978629|ref|XM_002402956.1|	Ixodes scapularis ankyrin repeat containing protein, mRNA	sp|Q7ZYG4|OSTF1_XENLA	Osteoclast-stimulating factor 1 OS=Xenopus laevis GN=ostf1 PE=2 SV=1	FOG: Ankyrin repeat	K10799	tankyrase [EC:2.4.2.30]
CL1212.Contig2_Ip-T	11.35	8.31	0.359906	0.582412	9.54	11.35	-0.225858	0.721015	gi|240978630|ref|XP_002403000.1|	ankyrin repeat containing protein [Ixodes scapularis] >gi|215491264|gb|EEC00905.1| ankyrin repeat containing protein [Ixodes scapularis]	gi|240978629|ref|XM_002402956.1|	Ixodes scapularis ankyrin repeat containing protein, mRNA	sp|Q7ZYG4|OSTF1_XENLA	Osteoclast-stimulating factor 1 OS=Xenopus laevis GN=ostf1 PE=2 SV=1	FOG: Ankyrin repeat	K10799	tankyrase [EC:2.4.2.30]
CL1213.Contig1_Ip-T	0	1.12	NA	NA	NA	NA	NA	NA	gi|125901787|gb|ABN58714.1|	pol-like protein [Biomphalaria glabrata]	gi|239835821|gb|AC192419.4|	Ixodes scapularis, clone XX-43A1, complete sequence	sp|P21328|RTJK_DROME	RNA-directed DNA polymerase from mobile element jockey OS=Drosophila melanogaster GN=pol PE=1 SV=1	--	--	--
CL1214.Contig1_Ip-T	12.23	10.04	0.194799	0.750558	27.04	12.23	1.16944	0.0145121	gi|346469487|gb|AEO34588.1|	hypothetical protein [Amblyomma maculatum]	gi|241646930|ref|XM_002409851.1|	Ixodes scapularis hypothetical protein, mRNA	sp|Q96FB5|RRNAD_HUMAN	Protein RRNAD1 OS=Homo sapiens GN=RRNAD1 PE=2 SV=2	--	--	--
CL1216.Contig1_Ip-T	12.47	6.91	0.761838	0.255149	17.39	12.47	0.504569	0.342601	gi|326920376|ref|XP_003206450.1|	PREDICTED: alpha-(1,6)-fucosyltransferase-like isoform 1 [Meleagris gallopavo]	gi|195169408|ref|XM_002025478.1|	Drosophila persimilis GL15236 (Dper\GL15236), mRNA	sp|Q6NVP8|FUT8_XENTR	Alpha-(1,6)-fucosyltransferase OS=Xenopus tropicalis GN=fut8 PE=2 SV=1	--	K00717	glycoprotein 6-alpha-L-fucosyltransferase [EC:2.4.1.68]
CL1216.Contig2_Ip-T	1.86	0	2.74885	0.261098	2.17	1.86	0.247165	0.863664	gi|391331987|ref|XP_003740420.1|	PREDICTED: alpha-(1,6)-fucosyltransferase-like [Metaseiulus occidentalis]	--	--	--	--	--	--	--
CL1217.Contig1_Ip-T	5.75	14.23	-1.39717	0.0393907	11.45	5.75	1.01849	0.155032	gi|242002636|ref|XP_002435961.1|	small nuclear ribonucleoprotein (snRNP) splicing factor [Ixodes scapularis] >gi|215499297|gb|EEC08791.1| small nuclear ribonucleoprotein (snRNP) splicing factor [Ixodes scapularis]	gi|242002635|ref|XM_002435916.1|	Ixodes scapularis small nuclear ribonucleoprotein (snRNP) splicing factor, mRNA	sp|Q5RCP3|NAA38_PONAB	N-alpha-acetyltransferase 38, NatC auxiliary subunit OS=Pongo abelii GN=NAA38 PE=3 SV=3	Small nuclear ribonucleoprotein (snRNP) homolog	K12627	U6 snRNA-associated Sm-like protein LSm8
CL1217.Contig2_Ip-T	6.85	9.39	-0.544887	0.449345	9.45	6.85	0.488983	0.496618	gi|242002636|ref|XP_002435961.1|	small nuclear ribonucleoprotein (snRNP) splicing factor [Ixodes scapularis] >gi|215499297|gb|EEC08791.1| small nuclear ribonucleoprotein (snRNP) splicing factor [Ixodes scapularis]	gi|242002635|ref|XM_002435916.1|	Ixodes scapularis small nuclear ribonucleoprotein (snRNP) splicing factor, mRNA	sp|Q5RCP3|NAA38_PONAB	N-alpha-acetyltransferase 38, NatC auxiliary subunit OS=Pongo abelii GN=NAA38 PE=3 SV=3	Small nuclear ribonucleoprotein (snRNP) homolog	K12627	U6 snRNA-associated Sm-like protein LSm8
CL1218.Contig1_Ip-T	1.91	5.03	-1.48685	0.19938	1.59	1.91	-0.239773	0.87671	gi|346471627|gb|AEO35658.1|	hypothetical protein [Amblyomma maculatum]	gi|241813570|ref|XM_002416462.1|	Ixodes scapularis hypothetical protein, mRNA	--	--	--	--	--
CL1218.Contig2_Ip-T	3.09	7.04	-1.27783	0.176079	1.78	3.09	-0.770957	0.5628	gi|346471627|gb|AEO35658.1|	hypothetical protein [Amblyomma maculatum]	gi|241813570|ref|XM_002416462.1|	Ixodes scapularis hypothetical protein, mRNA	--	--	--	--	--
CL1218.Contig3_Ip-T	4.24	10.39	-1.38293	0.0806942	3.64	4.24	-0.195353	0.849479	gi|346471627|gb|AEO35658.1|	hypothetical protein [Amblyomma maculatum]	gi|241813570|ref|XM_002416462.1|	Ixodes scapularis hypothetical protein, mRNA	--	--	--	--	--
CL1218.Contig4_Ip-T	3.95	8.96	-1.27151	0.128405	2.48	3.95	-0.64674	0.574931	gi|346471627|gb|AEO35658.1|	hypothetical protein [Amblyomma maculatum]	gi|241813570|ref|XM_002416462.1|	Ixodes scapularis hypothetical protein, mRNA	--	--	--	--	--
CL122.Contig1_Ip-T	1.03	0	NA	NA	0	1.03	NA	NA	--	--	gi|242002779|ref|XM_002435988.1|	Ixodes scapularis conserved hypothetical protein, mRNA	--	--	--	--	--
CL122.Contig2_Ip-T	70.76	12.18	2.44855	7.81305e-11	84.64	70.76	0.283178	0.222064	gi|47086967|ref|NP_998487.1|	gamma-glutamyl hydrolase precursor [Danio rerio] >gi|44890324|gb|AAH66746.1| Gamma-glutamyl hydrolase (conjugase, folylpolygammaglutamyl hydrolase) [Danio rerio] >gi|217337460|gb|ACK43089.1| gamma-glutamyl hydrolase [Danio rerio]	gi|242002779|ref|XM_002435988.1|	Ixodes scapularis conserved hypothetical protein, mRNA	sp|Q92820|GGH_HUMAN	Gamma-glutamyl hydrolase OS=Homo sapiens GN=GGH PE=1 SV=2	--	K01307	gamma-glutamyl hydrolase [EC:3.4.19.9]
CL1221.Contig1_Ip-T	16.39	69.04	-2.16448	7.52826e-10	0	16.39	-5.00997	3.25688e-05	gi|241997464|ref|XP_002433381.1|	conserved hypothetical protein [Ixodes scapularis] >gi|215490804|gb|EEC00445.1| conserved hypothetical protein [Ixodes scapularis]	gi|241997463|ref|XM_002433336.1|	Ixodes scapularis conserved hypothetical protein, mRNA	sp|Q05049|MUC1_XENLA	Integumentary mucin C.1 (Fragment) OS=Xenopus laevis PE=2 SV=1	--	K10955	intestinal mucin-2
CL1221.Contig2_Ip-T	13.02	43.02	-1.81414	1.51315e-05	0	13.02	-4.82989	0.000230427	gi|241997464|ref|XP_002433381.1|	conserved hypothetical protein [Ixodes scapularis] >gi|215490804|gb|EEC00445.1| conserved hypothetical protein [Ixodes scapularis]	gi|241997463|ref|XM_002433336.1|	Ixodes scapularis conserved hypothetical protein, mRNA	sp|P98088|MUC5A_HUMAN	Mucin-5AC (Fragments) OS=Homo sapiens GN=MUC5AC PE=1 SV=3	--	K10955	intestinal mucin-2
CL1224.Contig2_Ip-T	0	0	0.970676	0.735116	1.04	0	0.535388	0.806496	--	--	--	--	--	--	--	--	--
CL1226.Contig1_Ip-T	2.53	7.61	-1.67863	0.0847369	5.35	2.53	1.10517	0.298801	gi|242046588|ref|XP_002400062.1|	Mcm2/3, putative [Ixodes scapularis] >gi|215497600|gb|EEC07094.1| Mcm2/3, putative [Ixodes scapularis]	gi|126339670|ref|XM_001366528.1|	PREDICTED: Monodelphis domestica minichromosome maintenance complex component 5, transcript variant 2 (MCM5), mRNA	sp|Q498J7|MC6ZA_XENLA	Zygotic DNA replication licensing factor mcm6-A OS=Xenopus laevis GN=zmcm6-a PE=1 SV=1	Predicted ATPase involved in replication control, Cdc46/Mcm family	K02542	minichromosome maintenance protein 6
CL1226.Contig2_Ip-T	2.69	6.45	-1.35156	0.176273	4.71	2.69	0.832894	0.441183	gi|242046588|ref|XP_002400062.1|	Mcm2/3, putative [Ixodes scapularis] >gi|215497600|gb|EEC07094.1| Mcm2/3, putative [Ixodes scapularis]	gi|126339670|ref|XM_001366528.1|	PREDICTED: Monodelphis domestica minichromosome maintenance complex component 5, transcript variant 2 (MCM5), mRNA	sp|Q498J7|MC6ZA_XENLA	Zygotic DNA replication licensing factor mcm6-A OS=Xenopus laevis GN=zmcm6-a PE=1 SV=1	Predicted ATPase involved in replication control, Cdc46/Mcm family	K02542	minichromosome maintenance protein 6
CL1226.Contig3_Ip-T	1.49	15.27	-3.44718	0.000223424	0	1.49	-0.565039	0.760204	gi|156358126|ref|XP_001624376.1|	predicted protein [Nematostella vectensis] >gi|156211150|gb|EDO32276.1| predicted protein [Nematostella vectensis]	gi|241722883|ref|XM_002404177.1|	Ixodes scapularis hypothetical protein, mRNA	sp|Q8VCX6|KPTN_MOUSE	Kaptin OS=Mus musculus GN=Kptn PE=2 SV=1	--	--	--
CL1226.Contig4_Ip-T	1.14	8.25	-2.94523	0.0114529	0	1.14	-2.10768	0.445916	gi|297277461|ref|XP_002801355.1|	PREDICTED: kaptin-like isoform 2 [Macaca mulatta]	gi|241722883|ref|XM_002404177.1|	Ixodes scapularis hypothetical protein, mRNA	sp|Q8VCX6|KPTN_MOUSE	Kaptin OS=Mus musculus GN=Kptn PE=2 SV=1	--	--	--
CL1227.Contig1_Ip-T	0	2.94	-1.86327	0.249374	1.26	0	0.575788	0.773394	gi|241725996|ref|XP_002413748.1|	conserved hypothetical protein [Ixodes scapularis] >gi|215507564|gb|EEC17056.1| conserved hypothetical protein [Ixodes scapularis]	gi|241725995|ref|XM_002413703.1|	Ixodes scapularis conserved hypothetical protein, mRNA	--	--	--	--	--
CL1227.Contig2_Ip-T	0	3.72	-2.16959	0.152514	1.28	0	0.565341	0.775288	gi|241725996|ref|XP_002413748.1|	conserved hypothetical protein [Ixodes scapularis] >gi|215507564|gb|EEC17056.1| conserved hypothetical protein [Ixodes scapularis]	gi|241725995|ref|XM_002413703.1|	Ixodes scapularis conserved hypothetical protein, mRNA	--	--	--	--	--
CL1228.Contig1_Ip-T	1.53	3.59	-1.32032	0.321722	3.06	1.53	1.02477	0.460005	gi|241998618|ref|XP_002433952.1|	ATPase, putative [Ixodes scapularis] >gi|215495711|gb|EEC05352.1| ATPase, putative [Ixodes scapularis]	gi|198476037|ref|XM_002132207.1|	Drosophila pseudoobscura pseudoobscura GA25312 (Dpse\GA25312), mRNA	sp|Q9P241|AT10D_HUMAN	Probable phospholipid-transporting ATPase VD OS=Homo sapiens GN=ATP10D PE=2 SV=3	Cation transport ATPase	K01530	phospholipid-translocating ATPase [EC:3.6.3.1]
CL1228.Contig2_Ip-T	1.78	1.43	0.225996	0.888704	1.61	1.78	-0.120044	0.938978	gi|241998618|ref|XP_002433952.1|	ATPase, putative [Ixodes scapularis] >gi|215495711|gb|EEC05352.1| ATPase, putative [Ixodes scapularis]	gi|363742807|ref|XM_001233349.2|	PREDICTED: Gallus gallus ATPase, class I, type 8B, member 2 (ATP8B2), partial mRNA	sp|Q9P241|AT10D_HUMAN	Probable phospholipid-transporting ATPase VD OS=Homo sapiens GN=ATP10D PE=2 SV=3	Cation transport ATPase	K01530	phospholipid-translocating ATPase [EC:3.6.3.1]
CL1228.Contig3_Ip-T	1.8	2.47	-0.54638	0.697307	1.5	1.8	-0.238262	0.881003	gi|241998618|ref|XP_002433952.1|	ATPase, putative [Ixodes scapularis] >gi|215495711|gb|EEC05352.1| ATPase, putative [Ixodes scapularis]	gi|363742807|ref|XM_001233349.2|	PREDICTED: Gallus gallus ATPase, class I, type 8B, member 2 (ATP8B2), partial mRNA	sp|Q9P241|AT10D_HUMAN	Probable phospholipid-transporting ATPase VD OS=Homo sapiens GN=ATP10D PE=2 SV=3	Cation transport ATPase	K01530	phospholipid-translocating ATPase [EC:3.6.3.1]
CL1228.Contig4_Ip-T	2.15	1.77	0.190721	0.896098	0	2.15	-1.89053	0.329587	gi|158299055|ref|XP_319174.4|	AGAP010026-PA [Anopheles gambiae str. PEST] >gi|157014184|gb|EAA13909.5| AGAP010026-PA [Anopheles gambiae str. PEST]	gi|198476037|ref|XM_002132207.1|	Drosophila pseudoobscura pseudoobscura GA25312 (Dpse\GA25312), mRNA	sp|O54827|AT10A_MOUSE	Probable phospholipid-transporting ATPase VA OS=Mus musculus GN=Atp10a PE=1 SV=4	Cation transport ATPase	K01530	phospholipid-translocating ATPase [EC:3.6.3.1]
CL1229.Contig1_Ip-T	2.79	1.21	1.11539	0.458566	3.23	2.79	0.236042	0.841127	--	--	gi|337743362|gb|HM595756.1|	Ixodes scapularis clone Ixo7 SINE, complete sequence	--	--	--	--	--
CL1229.Contig2_Ip-T	0	0	1.62895	0.598216	1.44	0	0.890917	0.652007	--	--	--	--	--	--	--	--	--
CL123.Contig1_Ip-T	0	2.49	-2.0275	0.262233	1.24	0	0.956601	0.656857	--	--	--	--	--	--	--	--	--
CL1230.Contig1_Ip-T	7.14	4.05	0.728136	0.407792	11.07	7.14	0.657432	0.336653	gi|242002874|ref|XP_002436080.1|	hypothetical protein IscW_ISCW019079 [Ixodes scapularis] >gi|215499416|gb|EEC08910.1| hypothetical protein IscW_ISCW019079 [Ixodes scapularis]	gi|242002873|ref|XM_002436035.1|	Ixodes scapularis hypothetical protein, mRNA	sp|Q9CQ29|RN151_MOUSE	RING finger protein 151 OS=Mus musculus GN=Rnf151 PE=1 SV=1	--	K15682	ligand of Numb protein X 3/4
CL1230.Contig2_Ip-T	6.22	6.35	-0.119708	0.883035	10.44	6.22	0.771908	0.282818	gi|242002874|ref|XP_002436080.1|	hypothetical protein IscW_ISCW019079 [Ixodes scapularis] >gi|215499416|gb|EEC08910.1| hypothetical protein IscW_ISCW019079 [Ixodes scapularis]	gi|242002873|ref|XM_002436035.1|	Ixodes scapularis hypothetical protein, mRNA	sp|Q9CQ29|RN151_MOUSE	RING finger protein 151 OS=Mus musculus GN=Rnf151 PE=1 SV=1	--	K15682	ligand of Numb protein X 3/4
CL1231.Contig1_Ip-T	0	0	0.910134	0.888354	2.43	0	4.14223	0.121009	gi|340723808|ref|XP_003400280.1|	PREDICTED: hypothetical protein LOC100645500 [Bombus terrestris]	gi|328792663|ref|XM_393376.4|	PREDICTED: Apis mellifera calcium binding protein 39 (LOC409886), mRNA	sp|A8MUU9|YV023_HUMAN	Putative uncharacterized protein ENSP00000383309 OS=Homo sapiens PE=5 SV=3	--	--	--
CL1233.Contig1_Ip-T	4.62	0	2.35249	0.104477	1.28	4.62	-1.82698	0.162589	gi|241157266|ref|XP_002407988.1|	secreted protein, putative [Ixodes scapularis] >gi|215494270|gb|EEC03911.1| secreted protein, putative [Ixodes scapularis]	gi|241596906|ref|XM_002404591.1|	Ixodes scapularis conserved hypothetical protein, mRNA	sp|B5DF45|TRAF6_RAT	TNF receptor-associated factor 6 OS=Rattus norvegicus GN=Traf6 PE=2 SV=1	--	--	--
CL1233.Contig2_Ip-T	3.62	1.18	1.52734	0.281721	0	3.62	-3.01564	0.096814	gi|241698862|ref|XP_002411875.1|	conserved hypothetical protein [Ixodes scapularis] >gi|215504806|gb|EEC14300.1| conserved hypothetical protein [Ixodes scapularis]	gi|241596906|ref|XM_002404591.1|	Ixodes scapularis conserved hypothetical protein, mRNA	sp|Q6IWL4|TRAF6_DANRE	TNF receptor-associated factor 6 OS=Danio rerio GN=traf6 PE=2 SV=2	--	K03175	TNF receptor-associated factor 6
CL1233.Contig3_Ip-T	2.69	3.3	-0.384726	0.744755	0	2.69	-2.68914	0.176785	gi|241698862|ref|XP_002411875.1|	conserved hypothetical protein [Ixodes scapularis] >gi|215504806|gb|EEC14300.1| conserved hypothetical protein [Ixodes scapularis]	gi|241698861|ref|XM_002411830.1|	Ixodes scapularis conserved hypothetical protein, mRNA	sp|Q6DJN2|TRF6B_XENLA	TNF receptor-associated factor 6-B OS=Xenopus laevis GN=traf6-b PE=2 SV=1	--	K03175	TNF receptor-associated factor 6
CL1233.Contig4_Ip-T	1.14	0	1.15806	0.625339	0	1.14	-0.618293	0.772239	gi|241157266|ref|XP_002407988.1|	secreted protein, putative [Ixodes scapularis] >gi|215494270|gb|EEC03911.1| secreted protein, putative [Ixodes scapularis]	gi|241596906|ref|XM_002404591.1|	Ixodes scapularis conserved hypothetical protein, mRNA	--	--	--	--	--
CL1234.Contig1_Ip-T	10.92	10.6	-0.0469574	0.939809	12.04	10.92	0.165635	0.783388	gi|241813037|ref|XP_002416478.1|	protein kinase, putative [Ixodes scapularis] >gi|215510942|gb|EEC20395.1| protein kinase, putative [Ixodes scapularis]	gi|241813036|ref|XM_002416433.1|	Ixodes scapularis protein kinase, putative, mRNA	sp|Q80X41|VRK1_MOUSE	Serine/threonine-protein kinase VRK1 OS=Mus musculus GN=Vrk1 PE=1 SV=2	--	K08816	vaccinia related kinase [EC:2.7.11.1]
CL1234.Contig2_Ip-T	2.11	2.4	-0.275657	0.839349	5.15	2.11	1.3121	0.242952	gi|241813037|ref|XP_002416478.1|	protein kinase, putative [Ixodes scapularis] >gi|215510942|gb|EEC20395.1| protein kinase, putative [Ixodes scapularis]	gi|241813036|ref|XM_002416433.1|	Ixodes scapularis protein kinase, putative, mRNA	sp|Q80X41|VRK1_MOUSE	Serine/threonine-protein kinase VRK1 OS=Mus musculus GN=Vrk1 PE=1 SV=2	--	K08816	vaccinia related kinase [EC:2.7.11.1]
CL1235.Contig1_Ip-T	0	3.67	-2.50098	0.121937	0	0	0.291288	0.901157	--	--	gi|149465776|gb|AC205635.1|	Ixodes scapularis BAC ISG1-11P02, complete sequence	--	--	--	--	--
CL1236.Contig1_Ip-T	3.95	16.83	-2.18098	0.00226502	5.22	3.95	0.42697	0.655635	gi|241752324|ref|XP_002401045.1|	hypothetical protein IscW_ISCW021975 [Ixodes scapularis] >gi|215508300|gb|EEC17754.1| hypothetical protein IscW_ISCW021975 [Ixodes scapularis]	gi|241752323|ref|XM_002401001.1|	Ixodes scapularis hypothetical protein, mRNA	--	--	--	--	--
CL1237.Contig1_Ip-T	3.45	2.95	0.136015	0.905195	4.78	3.45	0.495187	0.624769	gi|241728425|ref|XP_002413789.1|	leucine rich domain-containing protein, putative [Ixodes scapularis] >gi|215507605|gb|EEC17097.1| leucine rich domain-containing protein, putative [Ixodes scapularis]	gi|241728424|ref|XM_002413744.1|	Ixodes scapularis leucine rich domain-containing protein, putative, mRNA	--	--	--	--	--
CL1238.Contig1_Ip-T	4.11	4.06	-0.0722073	0.942963	3.55	4.11	-0.186547	0.858173	gi|241999658|ref|XP_002434472.1|	conserved hypothetical protein [Ixodes scapularis] >gi|215497802|gb|EEC07296.1| conserved hypothetical protein [Ixodes scapularis]	gi|16754864|dbj|AB061687.1|	Cyprinus carpio cSmad4-1-2 mRNA for Smad4 type1, complete cds	sp|Q13485|SMAD4_HUMAN	Mothers against decapentaplegic homolog 4 OS=Homo sapiens GN=SMAD4 PE=1 SV=1	--	K04501	mothers against decapentaplegic homolog 4
CL1238.Contig2_Ip-T	4.86	4.94	-0.113421	0.902041	2.39	4.86	-0.999173	0.36594	gi|241999658|ref|XP_002434472.1|	conserved hypothetical protein [Ixodes scapularis] >gi|215497802|gb|EEC07296.1| conserved hypothetical protein [Ixodes scapularis]	gi|16754864|dbj|AB061687.1|	Cyprinus carpio cSmad4-1-2 mRNA for Smad4 type1, complete cds	sp|P97471|SMAD4_MOUSE	Mothers against decapentaplegic homolog 4 OS=Mus musculus GN=Smad4 PE=1 SV=2	--	K04501	mothers against decapentaplegic homolog 4
CL1238.Contig3_Ip-T	7.08	7.45	-0.163357	0.829124	4.42	7.08	-0.65493	0.447709	gi|241999658|ref|XP_002434472.1|	conserved hypothetical protein [Ixodes scapularis] >gi|215497802|gb|EEC07296.1| conserved hypothetical protein [Ixodes scapularis]	gi|16754864|dbj|AB061687.1|	Cyprinus carpio cSmad4-1-2 mRNA for Smad4 type1, complete cds	sp|O70437|SMAD4_RAT	Mothers against decapentaplegic homolog 4 OS=Rattus norvegicus GN=Smad4 PE=1 SV=1	--	K04501	mothers against decapentaplegic homolog 4
CL1238.Contig4_Ip-T	5.21	5.09	-0.0562482	0.950103	3.65	5.21	-0.488614	0.616995	gi|241999658|ref|XP_002434472.1|	conserved hypothetical protein [Ixodes scapularis] >gi|215497802|gb|EEC07296.1| conserved hypothetical protein [Ixodes scapularis]	gi|16754864|dbj|AB061687.1|	Cyprinus carpio cSmad4-1-2 mRNA for Smad4 type1, complete cds	sp|O70437|SMAD4_RAT	Mothers against decapentaplegic homolog 4 OS=Rattus norvegicus GN=Smad4 PE=1 SV=1	--	K04501	mothers against decapentaplegic homolog 4
CL1238.Contig5_Ip-T	3.66	4.98	-0.534168	0.588443	4.49	3.66	0.319644	0.752427	gi|241999658|ref|XP_002434472.1|	conserved hypothetical protein [Ixodes scapularis] >gi|215497802|gb|EEC07296.1| conserved hypothetical protein [Ixodes scapularis]	gi|16754864|dbj|AB061687.1|	Cyprinus carpio cSmad4-1-2 mRNA for Smad4 type1, complete cds	sp|Q9GKQ9|SMAD4_PIG	Mothers against decapentaplegic homolog 4 OS=Sus scrofa GN=SMAD4 PE=2 SV=1	--	K04501	mothers against decapentaplegic homolog 4
CL1238.Contig6_Ip-T	4.48	2.66	0.662207	0.546386	2.61	4.48	-0.754676	0.493972	gi|241999658|ref|XP_002434472.1|	conserved hypothetical protein [Ixodes scapularis] >gi|215497802|gb|EEC07296.1| conserved hypothetical protein [Ixodes scapularis]	gi|16754864|dbj|AB061687.1|	Cyprinus carpio cSmad4-1-2 mRNA for Smad4 type1, complete cds	sp|Q9GKQ9|SMAD4_PIG	Mothers against decapentaplegic homolog 4 OS=Sus scrofa GN=SMAD4 PE=2 SV=1	--	K04501	mothers against decapentaplegic homolog 4
CL1238.Contig7_Ip-T	4.56	3.72	0.203865	0.839266	2.7	4.56	-0.731302	0.501949	gi|241999658|ref|XP_002434472.1|	conserved hypothetical protein [Ixodes scapularis] >gi|215497802|gb|EEC07296.1| conserved hypothetical protein [Ixodes scapularis]	gi|16754864|dbj|AB061687.1|	Cyprinus carpio cSmad4-1-2 mRNA for Smad4 type1, complete cds	sp|Q9GKQ9|SMAD4_PIG	Mothers against decapentaplegic homolog 4 OS=Sus scrofa GN=SMAD4 PE=2 SV=1	Translation initiation factor 2 (IF-2; GTPase)	K04501	mothers against decapentaplegic homolog 4
CL1238.Contig8_Ip-T	5.26	5.01	-0.0196137	0.982618	3.19	5.26	-0.696734	0.489463	gi|241999658|ref|XP_002434472.1|	conserved hypothetical protein [Ixodes scapularis] >gi|215497802|gb|EEC07296.1| conserved hypothetical protein [Ixodes scapularis]	gi|16754864|dbj|AB061687.1|	Cyprinus carpio cSmad4-1-2 mRNA for Smad4 type1, complete cds	sp|Q9GKQ9|SMAD4_PIG	Mothers against decapentaplegic homolog 4 OS=Sus scrofa GN=SMAD4 PE=2 SV=1	Translation initiation factor 2 (IF-2; GTPase)	K04501	mothers against decapentaplegic homolog 4
CL1239.Contig1_Ip-T	0	1.47	NA	NA	0	0	NA	NA	--	--	--	--	--	--	--	--	--
CL124.Contig1_Ip-T	8.81	45.03	-2.44354	8.97357e-08	11.35	8.81	0.390251	0.545269	gi|391330640|ref|XP_003739764.1|	PREDICTED: DNA-directed RNA polymerase I subunit RPA2 [Metaseiulus occidentalis]	gi|115908663|ref|XM_786781.2|	PREDICTED: Strongylocentrotus purpuratus similar to RNA polymerase I second largest subunit (LOC587025), partial mRNA	sp|Q9H9Y6|RPA2_HUMAN	DNA-directed RNA polymerase I subunit RPA2 OS=Homo sapiens GN=POLR1B PE=1 SV=2	DNA-directed RNA polymerase, beta subunit/140 kD subunit	K03002	DNA-directed RNA polymerase I subunit RPA2 [EC:2.7.7.6]
CL124.Contig2_Ip-T	0	4.01	NA	NA	0	0	NA	NA	gi|291244544|ref|XP_002742157.1|	PREDICTED: RNA polymerase I polypeptide B-like [Saccoglossus kowalevskii]	--	--	sp|P70700|RPA2_MOUSE	DNA-directed RNA polymerase I subunit RPA2 OS=Mus musculus GN=Polr1b PE=2 SV=2	--	K03002	DNA-directed RNA polymerase I subunit RPA2 [EC:2.7.7.6]
CL1240.Contig1_Ip-T	3.56	9.47	-1.50135	0.0761332	6.84	3.56	0.966892	0.292457	gi|346471807|gb|AEO35748.1|	hypothetical protein [Amblyomma maculatum]	gi|112420150|gb|BT026967.1|	Gasterosteus aculeatus clone CFW130-B10 mRNA sequence	sp|O97580|SUCB1_PIG	Succinyl-CoA ligase [ADP-forming] subunit beta, mitochondrial (Fragment) OS=Sus scrofa GN=SUCLA2 PE=2 SV=1	Succinyl-CoA synthetase, beta subunit	K01900	succinyl-CoA synthetase beta subunit [EC:6.2.1.4 6.2.1.5]
CL1240.Contig2_Ip-T	3.9	11.28	-1.62209	0.0405577	4.88	3.9	0.34818	0.721506	gi|242000720|ref|XP_002435003.1|	hypothetical protein IscW_ISCW005666 [Ixodes scapularis] >gi|215498333|gb|EEC07827.1| hypothetical protein IscW_ISCW005666 [Ixodes scapularis]	gi|295685393|gb|GU318705.1|	Ixodes scapularis clone 01_G13_T7 tandem repeat region	sp|P53588|SUCB1_CAEEL	Probable succinyl-CoA ligase [ADP-forming] subunit beta, mitochondrial OS=Caenorhabditis elegans GN=F47B10.1 PE=2 SV=1	--	K01900	succinyl-CoA synthetase beta subunit [EC:6.2.1.4 6.2.1.5]
CL1241.Contig1_Ip-T	5.26	27.84	-2.49389	2.10794e-05	1.75	5.26	-1.56294	0.182093	gi|241859225|ref|XP_002416201.1|	U3 snoRNP-associated protein, putative [Ixodes scapularis] >gi|215510415|gb|EEC19868.1| U3 snoRNP-associated protein, putative [Ixodes scapularis]	gi|241859224|ref|XM_002416156.1|	Ixodes scapularis U3 snoRNP-associated protein, putative, mRNA	sp|Q6TNS2|PK1IP_DANRE	p21-activated protein kinase-interacting protein 1-like OS=Danio rerio GN=pak1ip1 PE=2 SV=1	FOG: WD40 repeat	K14830	protein MAK11
CL1241.Contig2_Ip-T	4.68	19.08	-2.11735	0.0014182	1.75	4.68	-1.39438	0.247612	gi|241859225|ref|XP_002416201.1|	U3 snoRNP-associated protein, putative [Ixodes scapularis] >gi|215510415|gb|EEC19868.1| U3 snoRNP-associated protein, putative [Ixodes scapularis]	gi|241859224|ref|XM_002416156.1|	Ixodes scapularis U3 snoRNP-associated protein, putative, mRNA	sp|Q6TNS2|PK1IP_DANRE	p21-activated protein kinase-interacting protein 1-like OS=Danio rerio GN=pak1ip1 PE=2 SV=1	FOG: WD40 repeat	K14830	protein MAK11
CL1242.Contig1_Ip-T	7.88	33.91	-2.19531	1.35273e-05	11.75	7.88	0.601166	0.360706	gi|241758387|ref|XP_002401820.1|	tRNA pseudouridine synthase D, putative [Ixodes scapularis] >gi|215508508|gb|EEC17962.1| tRNA pseudouridine synthase D, putative [Ixodes scapularis]	gi|241758386|ref|XM_002401776.1|	Ixodes scapularis tRNA pseudouridine synthase D, putative, mRNA	sp|Q96PZ0|PUS7_HUMAN	Pseudouridylate synthase 7 homolog OS=Homo sapiens GN=PUS7 PE=1 SV=2	Uncharacterized conserved protein	K06176	tRNA pseudouridine13 synthase [EC:5.4.99.27]
CL1242.Contig2_Ip-T	4.81	22.01	-2.28392	0.000328637	8.86	4.81	0.906042	0.256521	gi|241758387|ref|XP_002401820.1|	tRNA pseudouridine synthase D, putative [Ixodes scapularis] >gi|215508508|gb|EEC17962.1| tRNA pseudouridine synthase D, putative [Ixodes scapularis]	gi|241758386|ref|XM_002401776.1|	Ixodes scapularis tRNA pseudouridine synthase D, putative, mRNA	sp|Q08DI8|PUS7_BOVIN	Pseudouridylate synthase 7 homolog OS=Bos taurus GN=PUS7 PE=2 SV=1	Uncharacterized conserved protein	K06176	tRNA pseudouridine13 synthase [EC:5.4.99.27]
CL1244.Contig1_Ip-T	9.1	4.93	0.794413	0.313482	1.59	9.1	-2.49207	0.0172069	--	--	gi|295685459|gb|GU318771.1|	Ixodes scapularis clone 01_I02_T3 tandem repeat region	--	--	--	--	--
CL1245.Contig1_Ip-T	2.3	0	NA	NA	1.27	2.3	-0.832033	0.593936	--	--	--	--	--	--	--	--	--
CL1245.Contig2_Ip-T	5.05	0	3.24642	0.0448292	2.87	5.05	-0.79046	0.44968	--	--	--	--	--	--	--	--	--
CL1246.Contig1_Ip-T	0	3.94	-2.75772	0.0909894	0	0	0.699933	0.76139	--	--	gi|149465826|gb|AC205647.1|	Ixodes scapularis BAC ISG1-43E15, complete sequence	--	--	--	--	--
CL1246.Contig2_Ip-T	1.92	2.14	-0.24637	0.863467	2.09	1.92	0.147169	0.918682	--	--	--	--	--	--	--	--	--
CL1247.Contig1_Ip-T	2.11	4.46	-1.16967	0.315212	1.11	2.11	-0.901911	0.584468	--	--	--	--	--	--	--	--	--
CL1247.Contig2_Ip-T	2.52	12.03	-2.34501	0.00698411	2.51	2.52	0.0190363	0.988194	--	--	--	--	--	--	--	--	--
CL1248.Contig1_Ip-T	4.45	18.34	-2.13298	0.00167224	8.19	4.45	0.904831	0.275855	gi|346465435|gb|AEO32562.1|	hypothetical protein [Amblyomma maculatum]	--	--	sp|Q66H62|CYLD_RAT	Ubiquitin carboxyl-terminal hydrolase CYLD OS=Rattus norvegicus GN=Cyld PE=2 SV=1	--	K08601	ubiquitin thioesterase CYLD [EC:3.1.2.15]
CL1248.Contig2_Ip-T	4.25	23.36	-2.54837	8.02572e-05	7.39	4.25	0.822884	0.339674	gi|346465435|gb|AEO32562.1|	hypothetical protein [Amblyomma maculatum]	--	--	sp|Q66H62|CYLD_RAT	Ubiquitin carboxyl-terminal hydrolase CYLD OS=Rattus norvegicus GN=Cyld PE=2 SV=1	--	K08601	ubiquitin thioesterase CYLD [EC:3.1.2.15]
CL1248.Contig3_Ip-T	2.78	20.04	-2.93959	8.24297e-05	4.46	2.78	0.706731	0.515687	gi|346465435|gb|AEO32562.1|	hypothetical protein [Amblyomma maculatum]	--	--	sp|Q66H62|CYLD_RAT	Ubiquitin carboxyl-terminal hydrolase CYLD OS=Rattus norvegicus GN=Cyld PE=2 SV=1	--	K08601	ubiquitin thioesterase CYLD [EC:3.1.2.15]
CL1248.Contig4_Ip-T	4.07	13.61	-1.83143	0.0143068	5.35	4.07	0.419283	0.657094	gi|346465435|gb|AEO32562.1|	hypothetical protein [Amblyomma maculatum]	gi|348542687|ref|XM_003458768.1|	PREDICTED: Oreochromis niloticus ubiquitin carboxyl-terminal hydrolase CYLD-like (LOC100693654), mRNA	sp|Q66H62|CYLD_RAT	Ubiquitin carboxyl-terminal hydrolase CYLD OS=Rattus norvegicus GN=Cyld PE=2 SV=1	--	K08601	ubiquitin thioesterase CYLD [EC:3.1.2.15]
CL1250.Contig1_Ip-T	2.15	7.69	-1.92851	0.056589	9.18	2.15	2.11893	0.0285929	--	--	gi|295685216|gb|GU318528.1|	Ixodes scapularis clone 01_C12 tandem repeat region	--	--	--	--	--
CL1251.Contig1_Ip-T	0	1.18	-2.72458	0.35803	0	0	0.634826	0.880172	--	--	gi|241337256|ref|XM_002408369.1|	Ixodes scapularis hypothetical protein, mRNA	--	--	--	--	--
CL1252.Contig1_Ip-T	64.75	50.27	0.275317	0.307953	76.6	64.75	0.267237	0.271658	gi|241853693|ref|XP_002415923.1|	eukaryotic translation initiation factor, putative [Ixodes scapularis] >gi|215510137|gb|EEC19590.1| eukaryotic translation initiation factor, putative [Ixodes scapularis]	gi|195567033|ref|XM_002107044.1|	Drosophila simulans GD15766 (Dsim\GD15766), mRNA	sp|P59325|IF5_MOUSE	Eukaryotic translation initiation factor 5 OS=Mus musculus GN=Eif5 PE=1 SV=1	Translation initiation factor 2, beta subunit (eIF-2beta)/eIF-5 N-terminal domain	K03262	translation initiation factor 5
CL1252.Contig2_Ip-T	70.67	49.09	0.435803	0.101058	77.02	70.67	0.148908	0.530711	gi|241853693|ref|XP_002415923.1|	eukaryotic translation initiation factor, putative [Ixodes scapularis] >gi|215510137|gb|EEC19590.1| eukaryotic translation initiation factor, putative [Ixodes scapularis]	gi|195567033|ref|XM_002107044.1|	Drosophila simulans GD15766 (Dsim\GD15766), mRNA	sp|P59325|IF5_MOUSE	Eukaryotic translation initiation factor 5 OS=Mus musculus GN=Eif5 PE=1 SV=1	Translation initiation factor 2, beta subunit (eIF-2beta)/eIF-5 N-terminal domain	K03262	translation initiation factor 5
CL1253.Contig1_Ip-T	17.93	18.04	-0.0986898	0.837427	25.97	17.93	0.559243	0.202905	gi|241239006|ref|XP_002401450.1|	conserved hypothetical protein [Ixodes scapularis] >gi|215496172|gb|EEC05813.1| conserved hypothetical protein [Ixodes scapularis]	gi|348556744|ref|XM_003464133.1|	PREDICTED: Cavia porcellus myotubularin-related protein 14-like (LOC100731708), mRNA	sp|Q8NCE2|MTMRE_HUMAN	Myotubularin-related protein 14 OS=Homo sapiens GN=MTMR14 PE=1 SV=2	--	K01104	protein-tyrosine phosphatase [EC:3.1.3.48]
CL1253.Contig2_Ip-T	24.04	21.01	0.104495	0.808114	45.09	24.04	0.932143	0.00875246	gi|241239006|ref|XP_002401450.1|	conserved hypothetical protein [Ixodes scapularis] >gi|215496172|gb|EEC05813.1| conserved hypothetical protein [Ixodes scapularis]	gi|348556744|ref|XM_003464133.1|	PREDICTED: Cavia porcellus myotubularin-related protein 14-like (LOC100731708), mRNA	sp|Q8NCE2|MTMRE_HUMAN	Myotubularin-related protein 14 OS=Homo sapiens GN=MTMR14 PE=1 SV=2	--	K01104	protein-tyrosine phosphatase [EC:3.1.3.48]
CL1253.Contig3_Ip-T	13.18	25.28	-1.02951	0.0310543	50.95	13.18	1.9755	8.26113e-07	gi|241239006|ref|XP_002401450.1|	conserved hypothetical protein [Ixodes scapularis] >gi|215496172|gb|EEC05813.1| conserved hypothetical protein [Ixodes scapularis]	gi|241239005|ref|XM_002401406.1|	Ixodes scapularis conserved hypothetical protein, mRNA	--	--	--	--	--
CL1254.Contig1_Ip-T	38.59	3.35	3.43613	1.34496e-08	20.42	38.59	-0.893472	0.0203264	gi|242002776|ref|XP_002436031.1|	hypothetical protein IscW_ISCW005583 [Ixodes scapularis] >gi|215499367|gb|EEC08861.1| hypothetical protein IscW_ISCW005583 [Ixodes scapularis]	gi|242002775|ref|XM_002435986.1|	Ixodes scapularis hypothetical protein, mRNA	sp|Q9UF83|YM012_HUMAN	Uncharacterized protein DKFZp434B061 OS=Homo sapiens PE=2 SV=2	--	--	--
CL1256.Contig1_Ip-T	4.9	5.35	-0.216623	0.810095	2.82	4.9	-0.772314	0.465491	gi|291237031|ref|XP_002738447.1|	PREDICTED: chitobiase, di-N-acetyl--like [Saccoglossus kowalevskii]	gi|149465859|gb|AC205653.1|	Ixodes scapularis BAC ISG1-63P02, complete sequence	sp|Q01460|DIAC_RAT	Di-N-acetylchitobiase OS=Rattus norvegicus GN=Ctbs PE=1 SV=1	Predicted glycosyl hydrolase	K12310	Di-N-acetylchitobiase [EC:3.2.1.-]
CL1258.Contig1_Ip-T	3.59	7.41	-1.13536	0.206199	1.39	3.59	-1.34413	0.324791	gi|344295424|ref|XP_003419412.1|	PREDICTED: alpha-ketoglutarate-dependent dioxygenase alkB homolog 2-like [Loxodonta africana]	gi|354482781|ref|XM_003503527.1|	PREDICTED: Cricetulus griseus alpha-ketoglutarate-dependent dioxygenase alkB homolog 2-like (LOC100753724), mRNA	sp|Q58DM4|ALKB2_BOVIN	Alpha-ketoglutarate-dependent dioxygenase alkB homolog 2 OS=Bos taurus GN=ALKBH2 PE=2 SV=1	Alkylated DNA repair protein	K10859	alpha-ketoglutarate-dependent dioxygenase alkB homolog 2 [EC:1.14.11.-]
CL1258.Contig2_Ip-T	2.33	7.94	-1.85867	0.0587856	1.13	2.33	-1.01923	0.524543	gi|344295424|ref|XP_003419412.1|	PREDICTED: alpha-ketoglutarate-dependent dioxygenase alkB homolog 2-like [Loxodonta africana]	gi|354482781|ref|XM_003503527.1|	PREDICTED: Cricetulus griseus alpha-ketoglutarate-dependent dioxygenase alkB homolog 2-like (LOC100753724), mRNA	sp|Q58DM4|ALKB2_BOVIN	Alpha-ketoglutarate-dependent dioxygenase alkB homolog 2 OS=Bos taurus GN=ALKBH2 PE=2 SV=1	Alkylated DNA repair protein	K10859	alpha-ketoglutarate-dependent dioxygenase alkB homolog 2 [EC:1.14.11.-]
CL1258.Contig3_Ip-T	0	1.6	-2.16387	0.348889	0	0	NA	NA	gi|260793613|ref|XP_002591806.1|	hypothetical protein BRAFLDRAFT_123541 [Branchiostoma floridae] >gi|229277016|gb|EEN47817.1| hypothetical protein BRAFLDRAFT_123541 [Branchiostoma floridae]	gi|354482781|ref|XM_003503527.1|	PREDICTED: Cricetulus griseus alpha-ketoglutarate-dependent dioxygenase alkB homolog 2-like (LOC100753724), mRNA	sp|Q6P6J4|ALKB2_MOUSE	Alpha-ketoglutarate-dependent dioxygenase alkB homolog 2 OS=Mus musculus GN=Alkbh2 PE=1 SV=1	Alkylated DNA repair protein	K09421	myb-related protein
CL1259.Contig1_Ip-T	0	8.12	-4.11135	0.00422185	NA	NA	NA	NA	--	--	--	--	--	--	--	--	--
CL126.Contig10_Ip-T	0	1.69	-1.30092	0.501485	0	0	-0.995127	0.726922	gi|241082103|ref|XP_002409015.1|	Ca2\+/calmodulin-dependent protein kinase, putative [Ixodes scapularis] >gi|215492601|gb|EEC02242.1| Ca2\+/calmodulin-dependent protein kinase, putative [Ixodes scapularis]	gi|380011198|ref|XM_003689650.1|	PREDICTED: Apis florea calcium/calmodulin-dependent protein kinase type II alpha chain-like, transcript variant 4 (LOC100871209), mRNA	sp|Q00168|KCC2A_DROME	Calcium/calmodulin-dependent protein kinase type II alpha chain OS=Drosophila melanogaster GN=CaMKII PE=1 SV=1	--	K04515	calcium/calmodulin-dependent protein kinase (CaM kinase) II [EC:2.7.11.17]
CL126.Contig11_Ip-T	0	1.11	-1.45802	0.55243	0	0	-0.594137	0.8638	gi|241082103|ref|XP_002409015.1|	Ca2\+/calmodulin-dependent protein kinase, putative [Ixodes scapularis] >gi|215492601|gb|EEC02242.1| Ca2\+/calmodulin-dependent protein kinase, putative [Ixodes scapularis]	gi|380011198|ref|XM_003689650.1|	PREDICTED: Apis florea calcium/calmodulin-dependent protein kinase type II alpha chain-like, transcript variant 4 (LOC100871209), mRNA	sp|Q00168|KCC2A_DROME	Calcium/calmodulin-dependent protein kinase type II alpha chain OS=Drosophila melanogaster GN=CaMKII PE=1 SV=1	--	K04515	calcium/calmodulin-dependent protein kinase (CaM kinase) II [EC:2.7.11.17]
CL126.Contig12_Ip-T	1.15	2.39	-1.14524	0.469732	1.14	1.15	0.0121726	0.994906	gi|322510318|gb|ADX05544.1|	calcium/calmodulin-dependent protein kinase II isoform D [Periplaneta americana]	gi|262301948|gb|GQ885994.1|	Amblyomma sp. 'Amb2' voucher Amb2ARACH protein kinase mRNA, partial cds	sp|Q00168|KCC2A_DROME	Calcium/calmodulin-dependent protein kinase type II alpha chain OS=Drosophila melanogaster GN=CaMKII PE=1 SV=1	Serine/threonine protein kinase	K04515	calcium/calmodulin-dependent protein kinase (CaM kinase) II [EC:2.7.11.17]
CL126.Contig13_Ip-T	1.1	1.49	-0.527675	0.769749	0	1.1	-0.669124	0.760366	gi|241082103|ref|XP_002409015.1|	Ca2\+/calmodulin-dependent protein kinase, putative [Ixodes scapularis] >gi|215492601|gb|EEC02242.1| Ca2\+/calmodulin-dependent protein kinase, putative [Ixodes scapularis]	gi|380011198|ref|XM_003689650.1|	PREDICTED: Apis florea calcium/calmodulin-dependent protein kinase type II alpha chain-like, transcript variant 4 (LOC100871209), mRNA	sp|Q00168|KCC2A_DROME	Calcium/calmodulin-dependent protein kinase type II alpha chain OS=Drosophila melanogaster GN=CaMKII PE=1 SV=1	--	K04515	calcium/calmodulin-dependent protein kinase (CaM kinase) II [EC:2.7.11.17]
CL126.Contig16_Ip-T	1.13	2.44	-1.20042	0.448243	1.06	1.13	-0.0674858	0.972395	gi|241082103|ref|XP_002409015.1|	Ca2\+/calmodulin-dependent protein kinase, putative [Ixodes scapularis] >gi|215492601|gb|EEC02242.1| Ca2\+/calmodulin-dependent protein kinase, putative [Ixodes scapularis]	gi|380011198|ref|XM_003689650.1|	PREDICTED: Apis florea calcium/calmodulin-dependent protein kinase type II alpha chain-like, transcript variant 4 (LOC100871209), mRNA	sp|Q00168|KCC2A_DROME	Calcium/calmodulin-dependent protein kinase type II alpha chain OS=Drosophila melanogaster GN=CaMKII PE=1 SV=1	--	K04515	calcium/calmodulin-dependent protein kinase (CaM kinase) II [EC:2.7.11.17]
CL126.Contig17_Ip-T	0	0	-1.01948	0.787877	1.19	0	2.52727	0.381131	gi|241082103|ref|XP_002409015.1|	Ca2\+/calmodulin-dependent protein kinase, putative [Ixodes scapularis] >gi|215492601|gb|EEC02242.1| Ca2\+/calmodulin-dependent protein kinase, putative [Ixodes scapularis]	gi|380011192|ref|XM_003689647.1|	PREDICTED: Apis florea calcium/calmodulin-dependent protein kinase type II alpha chain-like, transcript variant 1 (LOC100871209), mRNA	sp|Q00168|KCC2A_DROME	Calcium/calmodulin-dependent protein kinase type II alpha chain OS=Drosophila melanogaster GN=CaMKII PE=1 SV=1	--	K04515	calcium/calmodulin-dependent protein kinase (CaM kinase) II [EC:2.7.11.17]
CL126.Contig18_Ip-T	0	1.27	-1.29719	0.560983	0	0	-2.58666	0.549832	gi|241082103|ref|XP_002409015.1|	Ca2\+/calmodulin-dependent protein kinase, putative [Ixodes scapularis] >gi|215492601|gb|EEC02242.1| Ca2\+/calmodulin-dependent protein kinase, putative [Ixodes scapularis]	gi|380011198|ref|XM_003689650.1|	PREDICTED: Apis florea calcium/calmodulin-dependent protein kinase type II alpha chain-like, transcript variant 4 (LOC100871209), mRNA	sp|Q00168|KCC2A_DROME	Calcium/calmodulin-dependent protein kinase type II alpha chain OS=Drosophila melanogaster GN=CaMKII PE=1 SV=1	--	K04515	calcium/calmodulin-dependent protein kinase (CaM kinase) II [EC:2.7.11.17]
CL126.Contig19_Ip-T	0	1.7	-1.39073	0.477982	1.19	0	0.811066	0.705119	gi|241082103|ref|XP_002409015.1|	Ca2\+/calmodulin-dependent protein kinase, putative [Ixodes scapularis] >gi|215492601|gb|EEC02242.1| Ca2\+/calmodulin-dependent protein kinase, putative [Ixodes scapularis]	gi|380011192|ref|XM_003689647.1|	PREDICTED: Apis florea calcium/calmodulin-dependent protein kinase type II alpha chain-like, transcript variant 1 (LOC100871209), mRNA	sp|Q00168|KCC2A_DROME	Calcium/calmodulin-dependent protein kinase type II alpha chain OS=Drosophila melanogaster GN=CaMKII PE=1 SV=1	--	K04515	calcium/calmodulin-dependent protein kinase (CaM kinase) II [EC:2.7.11.17]
CL126.Contig1_Ip-T	0	1.51	-0.743308	0.689267	0	0	-0.331371	0.881071	gi|270003360|gb|EEZ99807.1|	hypothetical protein TcasGA2_TC002587 [Tribolium castaneum]	gi|262301948|gb|GQ885994.1|	Amblyomma sp. 'Amb2' voucher Amb2ARACH protein kinase mRNA, partial cds	sp|Q00168|KCC2A_DROME	Calcium/calmodulin-dependent protein kinase type II alpha chain OS=Drosophila melanogaster GN=CaMKII PE=1 SV=1	Serine/threonine protein kinase	K04515	calcium/calmodulin-dependent protein kinase (CaM kinase) II [EC:2.7.11.17]
CL126.Contig20_Ip-T	0	1.77	-2.91362	0.244018	0	0	0.840348	0.812497	gi|241082103|ref|XP_002409015.1|	Ca2\+/calmodulin-dependent protein kinase, putative [Ixodes scapularis] >gi|215492601|gb|EEC02242.1| Ca2\+/calmodulin-dependent protein kinase, putative [Ixodes scapularis]	gi|380011198|ref|XM_003689650.1|	PREDICTED: Apis florea calcium/calmodulin-dependent protein kinase type II alpha chain-like, transcript variant 4 (LOC100871209), mRNA	sp|Q00168|KCC2A_DROME	Calcium/calmodulin-dependent protein kinase type II alpha chain OS=Drosophila melanogaster GN=CaMKII PE=1 SV=1	--	K04515	calcium/calmodulin-dependent protein kinase (CaM kinase) II [EC:2.7.11.17]
CL126.Contig21_Ip-T	0	1.7	-1.03983	0.572904	0	0	-0.025268	0.99081	gi|270003360|gb|EEZ99807.1|	hypothetical protein TcasGA2_TC002587 [Tribolium castaneum]	gi|262301948|gb|GQ885994.1|	Amblyomma sp. 'Amb2' voucher Amb2ARACH protein kinase mRNA, partial cds	sp|Q00168|KCC2A_DROME	Calcium/calmodulin-dependent protein kinase type II alpha chain OS=Drosophila melanogaster GN=CaMKII PE=1 SV=1	Serine/threonine protein kinase	K04515	calcium/calmodulin-dependent protein kinase (CaM kinase) II [EC:2.7.11.17]
CL126.Contig22_Ip-T	0	1.37	-1.07937	0.60183	0	0	0.164176	0.945406	gi|321466397|gb|EFX77393.1|	hypothetical protein DAPPUDRAFT_198415 [Daphnia pulex]	gi|262301948|gb|GQ885994.1|	Amblyomma sp. 'Amb2' voucher Amb2ARACH protein kinase mRNA, partial cds	sp|Q00168|KCC2A_DROME	Calcium/calmodulin-dependent protein kinase type II alpha chain OS=Drosophila melanogaster GN=CaMKII PE=1 SV=1	Serine/threonine protein kinase	K04515	calcium/calmodulin-dependent protein kinase (CaM kinase) II [EC:2.7.11.17]
CL126.Contig23_Ip-T	0	1.58	-1.10824	0.567015	0	0	-0.402649	0.87142	gi|270003360|gb|EEZ99807.1|	hypothetical protein TcasGA2_TC002587 [Tribolium castaneum]	gi|262301948|gb|GQ885994.1|	Amblyomma sp. 'Amb2' voucher Amb2ARACH protein kinase mRNA, partial cds	sp|Q00168|KCC2A_DROME	Calcium/calmodulin-dependent protein kinase type II alpha chain OS=Drosophila melanogaster GN=CaMKII PE=1 SV=1	Serine/threonine protein kinase	K04515	calcium/calmodulin-dependent protein kinase (CaM kinase) II [EC:2.7.11.17]
CL126.Contig24_Ip-T	1.11	1.18	-0.178093	0.925583	0	1.11	-0.769643	0.729098	gi|322510318|gb|ADX05544.1|	calcium/calmodulin-dependent protein kinase II isoform D [Periplaneta americana]	gi|262301948|gb|GQ885994.1|	Amblyomma sp. 'Amb2' voucher Amb2ARACH protein kinase mRNA, partial cds	sp|Q00168|KCC2A_DROME	Calcium/calmodulin-dependent protein kinase type II alpha chain OS=Drosophila melanogaster GN=CaMKII PE=1 SV=1	Serine/threonine protein kinase	K04515	calcium/calmodulin-dependent protein kinase (CaM kinase) II [EC:2.7.11.17]
CL126.Contig25_Ip-T	0	1.23	-1.22503	0.584295	0	0	0.0753987	0.977743	gi|270003360|gb|EEZ99807.1|	hypothetical protein TcasGA2_TC002587 [Tribolium castaneum]	gi|262301948|gb|GQ885994.1|	Amblyomma sp. 'Amb2' voucher Amb2ARACH protein kinase mRNA, partial cds	sp|Q00168|KCC2A_DROME	Calcium/calmodulin-dependent protein kinase type II alpha chain OS=Drosophila melanogaster GN=CaMKII PE=1 SV=1	Serine/threonine protein kinase	K04515	calcium/calmodulin-dependent protein kinase (CaM kinase) II [EC:2.7.11.17]
CL126.Contig26_Ip-T	0	1.92	-1.72063	0.378261	1.38	0	1.1791	0.578331	gi|380011195|ref|XP_003689696.1|	PREDICTED: calcium/calmodulin-dependent protein kinase type II alpha chain-like isoform 2 [Apis florea]	gi|262301948|gb|GQ885994.1|	Amblyomma sp. 'Amb2' voucher Amb2ARACH protein kinase mRNA, partial cds	sp|Q00168|KCC2A_DROME	Calcium/calmodulin-dependent protein kinase type II alpha chain OS=Drosophila melanogaster GN=CaMKII PE=1 SV=1	Serine/threonine protein kinase	K04515	calcium/calmodulin-dependent protein kinase (CaM kinase) II [EC:2.7.11.17]
CL126.Contig27_Ip-T	0	1.07	-1.27674	0.598127	0	0	0.0848937	0.977004	gi|321466397|gb|EFX77393.1|	hypothetical protein DAPPUDRAFT_198415 [Daphnia pulex]	gi|262301948|gb|GQ885994.1|	Amblyomma sp. 'Amb2' voucher Amb2ARACH protein kinase mRNA, partial cds	sp|Q00168|KCC2A_DROME	Calcium/calmodulin-dependent protein kinase type II alpha chain OS=Drosophila melanogaster GN=CaMKII PE=1 SV=1	Serine/threonine protein kinase	K04515	calcium/calmodulin-dependent protein kinase (CaM kinase) II [EC:2.7.11.17]
CL126.Contig2_Ip-T	0	1.62	-1.45244	0.474181	0	0	0.19724	0.936984	gi|380011195|ref|XP_003689696.1|	PREDICTED: calcium/calmodulin-dependent protein kinase type II alpha chain-like isoform 2 [Apis florea]	gi|262301948|gb|GQ885994.1|	Amblyomma sp. 'Amb2' voucher Amb2ARACH protein kinase mRNA, partial cds	sp|Q00168|KCC2A_DROME	Calcium/calmodulin-dependent protein kinase type II alpha chain OS=Drosophila melanogaster GN=CaMKII PE=1 SV=1	Serine/threonine protein kinase	K04515	calcium/calmodulin-dependent protein kinase (CaM kinase) II [EC:2.7.11.17]
CL126.Contig3_Ip-T	0	1.37	-0.778507	0.691756	0	0	-0.384618	0.871384	gi|322510312|gb|ADX05541.1|	calcium/calmodulin-dependent protein kinase II isoform A [Periplaneta americana]	gi|262301948|gb|GQ885994.1|	Amblyomma sp. 'Amb2' voucher Amb2ARACH protein kinase mRNA, partial cds	sp|Q00168|KCC2A_DROME	Calcium/calmodulin-dependent protein kinase type II alpha chain OS=Drosophila melanogaster GN=CaMKII PE=1 SV=1	Serine/threonine protein kinase	K04515	calcium/calmodulin-dependent protein kinase (CaM kinase) II [EC:2.7.11.17]
CL126.Contig5_Ip-T	0	1.39	-1.18644	0.570661	0	0	0.478138	0.838053	gi|241082103|ref|XP_002409015.1|	Ca2\+/calmodulin-dependent protein kinase, putative [Ixodes scapularis] >gi|215492601|gb|EEC02242.1| Ca2\+/calmodulin-dependent protein kinase, putative [Ixodes scapularis]	gi|380011198|ref|XM_003689650.1|	PREDICTED: Apis florea calcium/calmodulin-dependent protein kinase type II alpha chain-like, transcript variant 4 (LOC100871209), mRNA	sp|Q00168|KCC2A_DROME	Calcium/calmodulin-dependent protein kinase type II alpha chain OS=Drosophila melanogaster GN=CaMKII PE=1 SV=1	--	K04515	calcium/calmodulin-dependent protein kinase (CaM kinase) II [EC:2.7.11.17]
CL126.Contig7_Ip-T	0	1.77	-1.55747	0.430858	0	0	0.310175	0.898316	gi|241082103|ref|XP_002409015.1|	Ca2\+/calmodulin-dependent protein kinase, putative [Ixodes scapularis] >gi|215492601|gb|EEC02242.1| Ca2\+/calmodulin-dependent protein kinase, putative [Ixodes scapularis]	gi|380011198|ref|XM_003689650.1|	PREDICTED: Apis florea calcium/calmodulin-dependent protein kinase type II alpha chain-like, transcript variant 4 (LOC100871209), mRNA	sp|Q00168|KCC2A_DROME	Calcium/calmodulin-dependent protein kinase type II alpha chain OS=Drosophila melanogaster GN=CaMKII PE=1 SV=1	--	K04515	calcium/calmodulin-dependent protein kinase (CaM kinase) II [EC:2.7.11.17]
CL126.Contig9_Ip-T	0	1.05	-0.849915	0.708202	0	0	-0.256998	0.924745	gi|241082103|ref|XP_002409015.1|	Ca2\+/calmodulin-dependent protein kinase, putative [Ixodes scapularis] >gi|215492601|gb|EEC02242.1| Ca2\+/calmodulin-dependent protein kinase, putative [Ixodes scapularis]	gi|380011198|ref|XM_003689650.1|	PREDICTED: Apis florea calcium/calmodulin-dependent protein kinase type II alpha chain-like, transcript variant 4 (LOC100871209), mRNA	sp|Q00168|KCC2A_DROME	Calcium/calmodulin-dependent protein kinase type II alpha chain OS=Drosophila melanogaster GN=CaMKII PE=1 SV=1	--	K04515	calcium/calmodulin-dependent protein kinase (CaM kinase) II [EC:2.7.11.17]
CL1260.Contig1_Ip-T	6.09	1.36	2.07297	0.0846998	12.39	6.09	1.04943	0.12952	gi|241615154|ref|XP_002407693.1|	GTPase-activating protein, putative [Ixodes scapularis] >gi|215502852|gb|EEC12346.1| GTPase-activating protein, putative [Ixodes scapularis]	gi|241615153|ref|XM_002407649.1|	Ixodes scapularis GTPase-activating protein, putative, mRNA	sp|Q9H0H5|RGAP1_HUMAN	Rac GTPase-activating protein 1 OS=Homo sapiens GN=RACGAP1 PE=1 SV=1	--	--	--
CL1260.Contig2_Ip-T	14.84	2.98	2.22624	0.00488524	25.62	14.84	0.812552	0.0786384	gi|241615154|ref|XP_002407693.1|	GTPase-activating protein, putative [Ixodes scapularis] >gi|215502852|gb|EEC12346.1| GTPase-activating protein, putative [Ixodes scapularis]	gi|241615153|ref|XM_002407649.1|	Ixodes scapularis GTPase-activating protein, putative, mRNA	sp|Q9H0H5|RGAP1_HUMAN	Rac GTPase-activating protein 1 OS=Homo sapiens GN=RACGAP1 PE=1 SV=1	--	K10360	myosin IX
CL1260.Contig3_Ip-T	9.75	7.77	0.237622	0.731083	18.57	9.75	0.954272	0.0862122	gi|241615154|ref|XP_002407693.1|	GTPase-activating protein, putative [Ixodes scapularis] >gi|215502852|gb|EEC12346.1| GTPase-activating protein, putative [Ixodes scapularis]	gi|241615153|ref|XM_002407649.1|	Ixodes scapularis GTPase-activating protein, putative, mRNA	sp|Q9H0H5|RGAP1_HUMAN	Rac GTPase-activating protein 1 OS=Homo sapiens GN=RACGAP1 PE=1 SV=1	--	--	--
CL1260.Contig4_Ip-T	8.03	3.83	0.97819	0.258761	14.74	8.03	0.901037	0.145202	gi|241615154|ref|XP_002407693.1|	GTPase-activating protein, putative [Ixodes scapularis] >gi|215502852|gb|EEC12346.1| GTPase-activating protein, putative [Ixodes scapularis]	gi|241615153|ref|XM_002407649.1|	Ixodes scapularis GTPase-activating protein, putative, mRNA	sp|Q9H0H5|RGAP1_HUMAN	Rac GTPase-activating protein 1 OS=Homo sapiens GN=RACGAP1 PE=1 SV=1	--	K10360	myosin IX
CL1261.Contig1_Ip-T	6.64	0	3.64132	0.0159666	5.04	6.64	-0.372987	0.66015	gi|241642864|ref|XP_002411036.1|	nicotinamide N-methyltransferase, putative [Ixodes scapularis] >gi|215503674|gb|EEC13168.1| nicotinamide N-methyltransferase, putative [Ixodes scapularis]	gi|241642863|ref|XM_002410991.1|	Ixodes scapularis nicotinamide N-methyltransferase, putative, mRNA	sp|O95050|INMT_HUMAN	Indolethylamine N-methyltransferase OS=Homo sapiens GN=INMT PE=1 SV=3	--	K00562	methyltransferase [EC:2.1.1.49 2.1.1.96]
CL1261.Contig2_Ip-T	6.6	0	3.6326	0.0163824	4.66	6.6	-0.477363	0.581634	gi|241642864|ref|XP_002411036.1|	nicotinamide N-methyltransferase, putative [Ixodes scapularis] >gi|215503674|gb|EEC13168.1| nicotinamide N-methyltransferase, putative [Ixodes scapularis]	gi|240972538|ref|XM_002401066.1|	Ixodes scapularis nicotinamide N-methyltransferase, putative, mRNA	sp|O95050|INMT_HUMAN	Indolethylamine N-methyltransferase OS=Homo sapiens GN=INMT PE=1 SV=3	--	K00541	nicotinamide N-methyltransferase [EC:2.1.1.1]
CL1261.Contig3_Ip-T	19.42	0	6.02611	6.44214e-06	17.77	19.42	-0.103327	0.827209	gi|241849300|ref|XP_002415678.1|	nicotinamide N-methyltransferase, putative [Ixodes scapularis] >gi|215509892|gb|EEC19345.1| nicotinamide N-methyltransferase, putative [Ixodes scapularis]	gi|241168499|ref|XM_002410204.1|	Ixodes scapularis nicotinamide N-methyltransferase, putative, mRNA	sp|O95050|INMT_HUMAN	Indolethylamine N-methyltransferase OS=Homo sapiens GN=INMT PE=1 SV=3	--	K00541	nicotinamide N-methyltransferase [EC:2.1.1.1]
CL1261.Contig4_Ip-T	19.2	0	4.95904	8.94737e-06	12.54	19.2	-0.589796	0.254813	gi|241849300|ref|XP_002415678.1|	nicotinamide N-methyltransferase, putative [Ixodes scapularis] >gi|215509892|gb|EEC19345.1| nicotinamide N-methyltransferase, putative [Ixodes scapularis]	gi|241168499|ref|XM_002410204.1|	Ixodes scapularis nicotinamide N-methyltransferase, putative, mRNA	sp|O95050|INMT_HUMAN	Indolethylamine N-methyltransferase OS=Homo sapiens GN=INMT PE=1 SV=3	--	K00541	nicotinamide N-methyltransferase [EC:2.1.1.1]
CL1261.Contig5_Ip-T	6.73	0	3.66074	0.0150697	9.6	6.73	0.537201	0.455367	gi|241849300|ref|XP_002415678.1|	nicotinamide N-methyltransferase, putative [Ixodes scapularis] >gi|215509892|gb|EEC19345.1| nicotinamide N-methyltransferase, putative [Ixodes scapularis]	gi|241849299|ref|XM_002415633.1|	Ixodes scapularis nicotinamide N-methyltransferase, putative, mRNA	sp|O97972|INMT_RABIT	Indolethylamine N-methyltransferase OS=Oryctolagus cuniculus GN=INMT PE=1 SV=1	--	K00562	methyltransferase [EC:2.1.1.49 2.1.1.96]
CL1261.Contig6_Ip-T	2.43	0	NA	NA	6.44	2.43	1.43088	0.163044	gi|241849300|ref|XP_002415678.1|	nicotinamide N-methyltransferase, putative [Ixodes scapularis] >gi|215509892|gb|EEC19345.1| nicotinamide N-methyltransferase, putative [Ixodes scapularis]	gi|241849299|ref|XM_002415633.1|	Ixodes scapularis nicotinamide N-methyltransferase, putative, mRNA	sp|O97972|INMT_RABIT	Indolethylamine N-methyltransferase OS=Oryctolagus cuniculus GN=INMT PE=1 SV=1	--	K00562	methyltransferase [EC:2.1.1.49 2.1.1.96]
CL1262.Contig1_Ip-T	2.45	1.15	1.00128	0.524794	1.88	2.45	-0.357276	0.797534	gi|241694342|ref|XP_002412989.1|	monocarboxylate transporter, putative [Ixodes scapularis] >gi|215506803|gb|EEC16297.1| monocarboxylate transporter, putative [Ixodes scapularis]	gi|241735228|ref|XM_002412289.1|	Ixodes scapularis monocarboxylate transporter, putative, mRNA	sp|Q5R5M4|MOT9_PONAB	Monocarboxylate transporter 9 OS=Pongo abelii GN=SLC16A9 PE=2 SV=1	Permeases of the major facilitator superfamily	K08181	MFS transporter, MCP family, solute carrier family 16 (monocarboxylic acid transporters), member 4
CL1262.Contig2_Ip-T	2.37	0	NA	NA	1.7	2.37	-0.45458	0.752256	gi|241694342|ref|XP_002412989.1|	monocarboxylate transporter, putative [Ixodes scapularis] >gi|215506803|gb|EEC16297.1| monocarboxylate transporter, putative [Ixodes scapularis]	gi|241694341|ref|XM_002412944.1|	Ixodes scapularis monocarboxylate transporter, putative, mRNA	sp|Q8NCK7|MOT11_HUMAN	Monocarboxylate transporter 11 OS=Homo sapiens GN=SLC16A11 PE=2 SV=1	--	K08184	MFS transporter, MCP family, solute carrier family 16 (monocarboxylic acid transporters), member 7
CL1263.Contig1_Ip-T	186.63	59.7	1.55451	4.87074e-15	230.15	186.63	0.327166	0.020956	gi|241999384|ref|XP_002434335.1|	GMP synthase, putative [Ixodes scapularis] >gi|215497665|gb|EEC07159.1| GMP synthase, putative [Ixodes scapularis]	gi|325302865|tpg|BK007564.1|	TPA_exp: Amblyomma variegatum GMP synthase mRNA, partial cds	sp|Q4V7C6|GUAA_RAT	GMP synthase [glutamine-hydrolyzing] OS=Rattus norvegicus GN=Gmps PE=1 SV=1	GMP synthase, PP-ATPase domain/subunit	K01951	GMP synthase (glutamine-hydrolysing) [EC:6.3.5.2]
CL1263.Contig2_Ip-T	191.38	58.9	1.61023	4.13547e-16	235.88	191.38	0.326386	0.0196962	gi|241999384|ref|XP_002434335.1|	GMP synthase, putative [Ixodes scapularis] >gi|215497665|gb|EEC07159.1| GMP synthase, putative [Ixodes scapularis]	gi|325302865|tpg|BK007564.1|	TPA_exp: Amblyomma variegatum GMP synthase mRNA, partial cds	sp|Q4V7C6|GUAA_RAT	GMP synthase [glutamine-hydrolyzing] OS=Rattus norvegicus GN=Gmps PE=1 SV=1	GMP synthase, PP-ATPase domain/subunit	K01951	GMP synthase (glutamine-hydrolysing) [EC:6.3.5.2]
CL1264.Contig1_Ip-T	0	116.17	-8.46453	1.08129e-25	2.75	0	2.99878	0.145437	gi|241705090|ref|XP_002411972.1|	hypothetical protein IscW_ISCW021550 [Ixodes scapularis] >gi|215504967|gb|EEC14461.1| hypothetical protein IscW_ISCW021550 [Ixodes scapularis]	gi|241705089|ref|XM_002411927.1|	Ixodes scapularis hypothetical protein, mRNA	--	--	--	--	--
CL1264.Contig2_Ip-T	0	66.7	-7.14948	3.6704e-17	0	0	NA	NA	gi|241705090|ref|XP_002411972.1|	hypothetical protein IscW_ISCW021550 [Ixodes scapularis] >gi|215504967|gb|EEC14461.1| hypothetical protein IscW_ISCW021550 [Ixodes scapularis]	gi|241705089|ref|XM_002411927.1|	Ixodes scapularis hypothetical protein, mRNA	--	--	--	--	--
CL1264.Contig3_Ip-T	0	401.32	-9.73848	3.40476e-72	NA	NA	NA	NA	gi|241705090|ref|XP_002411972.1|	hypothetical protein IscW_ISCW021550 [Ixodes scapularis] >gi|215504967|gb|EEC14461.1| hypothetical protein IscW_ISCW021550 [Ixodes scapularis]	gi|241705089|ref|XM_002411927.1|	Ixodes scapularis hypothetical protein, mRNA	--	--	--	--	--
CL1265.Contig1_Ip-T	14.05	6.13	1.10675	0.0983488	6.35	14.05	-1.12097	0.0912962	gi|241695291|ref|XP_002413041.1|	hypothetical protein IscW_ISCW012571 [Ixodes scapularis] >gi|215506855|gb|EEC16349.1| hypothetical protein IscW_ISCW012571 [Ixodes scapularis]	gi|353228410|emb|HE601624.1|	Schistosoma mansoni strain Puerto Rico chromosome 1, complete genome	--	--	--	--	--
CL1266.Contig4_Ip-T	5.04	0	3.24356	0.0451244	0	5.04	-3.30865	0.0410284	gi|241161653|ref|XP_002408967.1|	secreted salivary gland peptide, putative [Ixodes scapularis] >gi|215494436|gb|EEC04077.1| secreted salivary gland peptide, putative [Ixodes scapularis]	gi|241161652|ref|XM_002408923.1|	Ixodes scapularis secreted salivary gland peptide, putative, mRNA	sp|Q868Z9|PPN_DROME	Papilin OS=Drosophila melanogaster GN=Ppn PE=1 SV=2	--	K15619	Kunitz-type protease inhibitor 1
CL1267.Contig1_Ip-T	5.58	5.67	-0.11295	0.895516	7.8	5.58	0.507982	0.522488	gi|241095084|ref|XP_002409472.1|	high mobility group protein, putative [Ixodes scapularis] >gi|215492748|gb|EEC02389.1| high mobility group protein, putative [Ixodes scapularis]	gi|338719290|ref|XM_003363929.1|	PREDICTED: Equus caballus TOX high mobility group box family member 2, transcript variant 2 (TOX2), mRNA	sp|Q66JW3|TOX_MOUSE	Thymocyte selection-associated high mobility group box protein TOX OS=Mus musculus GN=Tox PE=1 SV=2	Chromatin-associated proteins containing the HMG domain	K09272	structure-specific recognition protein 1
CL1267.Contig2_Ip-T	6.24	8.15	-0.47512	0.533927	8.76	6.24	0.514157	0.493197	gi|241095084|ref|XP_002409472.1|	high mobility group protein, putative [Ixodes scapularis] >gi|215492748|gb|EEC02389.1| high mobility group protein, putative [Ixodes scapularis]	gi|338719290|ref|XM_003363929.1|	PREDICTED: Equus caballus TOX high mobility group box family member 2, transcript variant 2 (TOX2), mRNA	sp|Q66JW3|TOX_MOUSE	Thymocyte selection-associated high mobility group box protein TOX OS=Mus musculus GN=Tox PE=1 SV=2	Chromatin-associated proteins containing the HMG domain	K09272	structure-specific recognition protein 1
CL1268.Contig1_Ip-T	4.41	5.72	-0.465102	0.609348	1.71	4.41	-1.34201	0.275706	gi|241722898|ref|XP_002404227.1|	hypothetical protein IscW_ISCW020890 [Ixodes scapularis] >gi|215505360|gb|EEC14854.1| hypothetical protein IscW_ISCW020890 [Ixodes scapularis]	gi|241722897|ref|XM_002404183.1|	Ixodes scapularis hypothetical protein, mRNA	sp|Q80U49|K0284_MOUSE	Protein KIAA0284 OS=Mus musculus GN=Kiaa0284 PE=1 SV=2	--	K13172	serine/arginine repetitive matrix protein 2
CL1268.Contig2_Ip-T	4.46	5.04	-0.266246	0.776249	1.51	4.46	-1.53772	0.224688	gi|241722898|ref|XP_002404227.1|	hypothetical protein IscW_ISCW020890 [Ixodes scapularis] >gi|215505360|gb|EEC14854.1| hypothetical protein IscW_ISCW020890 [Ixodes scapularis]	gi|241722897|ref|XM_002404183.1|	Ixodes scapularis hypothetical protein, mRNA	sp|Q80U49|K0284_MOUSE	Protein KIAA0284 OS=Mus musculus GN=Kiaa0284 PE=1 SV=2	ATPases involved in chromosome partitioning	K13172	serine/arginine repetitive matrix protein 2
CL127.Contig3_Ip-T	0	1.71	-2.01587	0.354647	0	0	NA	NA	--	--	--	--	--	--	--	--	--
CL1270.Contig1_Ip-T	11.68	9.97	0.138509	0.823485	9.34	11.68	-0.297773	0.63715	gi|241734773|ref|XP_002413904.1|	hypoxia up-regulated protein, putative [Ixodes scapularis] >gi|215507756|gb|EEC17212.1| hypoxia up-regulated protein, putative [Ixodes scapularis]	gi|115945392|ref|XM_001190154.1|	PREDICTED: Strongylocentrotus purpuratus similar to oxygen regulated protein (150kD) (LOC592339), partial mRNA	sp|Q7ZUW2|HYOU1_DANRE	Hypoxia up-regulated protein 1 OS=Danio rerio GN=hyou1 PE=2 SV=1	Molecular chaperone	K09486	hypoxia up-regulated 1
CL1270.Contig2_Ip-T	5.99	8.93	-0.66597	0.377257	7.1	5.99	0.270036	0.735366	gi|241734773|ref|XP_002413904.1|	hypoxia up-regulated protein, putative [Ixodes scapularis] >gi|215507756|gb|EEC17212.1| hypoxia up-regulated protein, putative [Ixodes scapularis]	gi|115945392|ref|XM_001190154.1|	PREDICTED: Strongylocentrotus purpuratus similar to oxygen regulated protein (150kD) (LOC592339), partial mRNA	sp|Q7ZUW2|HYOU1_DANRE	Hypoxia up-regulated protein 1 OS=Danio rerio GN=hyou1 PE=2 SV=1	Molecular chaperone	K09486	hypoxia up-regulated 1
CL1271.Contig1_Ip-T	9.27	15.92	-0.870065	0.137092	13.82	9.27	0.600889	0.321754	gi|326679025|ref|XP_002666478.2|	PREDICTED: SAC3 domain-containing protein 1 [Danio rerio]	--	--	sp|A6NKF1|SAC31_HUMAN	SAC3 domain-containing protein 1 OS=Homo sapiens GN=SAC3D1 PE=1 SV=2	Nuclear protein export factor	--	--
CL1271.Contig2_Ip-T	7.79	17	-1.21571	0.0431945	9.98	7.79	0.382189	0.578044	gi|326679025|ref|XP_002666478.2|	PREDICTED: SAC3 domain-containing protein 1 [Danio rerio]	--	--	sp|A6NKF1|SAC31_HUMAN	SAC3 domain-containing protein 1 OS=Homo sapiens GN=SAC3D1 PE=1 SV=2	Nuclear protein export factor	--	--
CL1273.Contig1_Ip-T	1.96	3.42	-0.893009	0.48116	2.16	1.96	0.16495	0.907675	--	--	--	--	--	--	--	--	--
CL1274.Contig1_Ip-T	2.99	7.88	-1.48792	0.108031	2.23	2.99	-0.398329	0.753727	gi|241814021|ref|XP_002416528.1|	conserved hypothetical protein [Ixodes scapularis] >gi|215510992|gb|EEC20445.1| conserved hypothetical protein [Ixodes scapularis]	gi|241814020|ref|XM_002416483.1|	Ixodes scapularis conserved hypothetical protein, mRNA	--	--	--	--	--
CL1274.Contig2_Ip-T	2.18	9.25	-2.17499	0.0238486	2.71	2.18	0.338737	0.795755	gi|241814021|ref|XP_002416528.1|	conserved hypothetical protein [Ixodes scapularis] >gi|215510992|gb|EEC20445.1| conserved hypothetical protein [Ixodes scapularis]	gi|241814020|ref|XM_002416483.1|	Ixodes scapularis conserved hypothetical protein, mRNA	--	--	--	--	--
CL1274.Contig3_Ip-T	2.98	4.38	-0.645484	0.547517	1.97	2.98	-0.572344	0.662355	gi|241814021|ref|XP_002416528.1|	conserved hypothetical protein [Ixodes scapularis] >gi|215510992|gb|EEC20445.1| conserved hypothetical protein [Ixodes scapularis]	gi|241814020|ref|XM_002416483.1|	Ixodes scapularis conserved hypothetical protein, mRNA	--	--	--	--	--
CL1274.Contig4_Ip-T	6.44	11.81	-0.964742	0.162494	2.95	6.44	-1.10157	0.259648	gi|241814021|ref|XP_002416528.1|	conserved hypothetical protein [Ixodes scapularis] >gi|215510992|gb|EEC20445.1| conserved hypothetical protein [Ixodes scapularis]	gi|241814020|ref|XM_002416483.1|	Ixodes scapularis conserved hypothetical protein, mRNA	--	--	--	--	--
CL1275.Contig1_Ip-T	7.25	17.42	-1.35456	0.0260014	4.21	7.25	-0.759388	0.38165	gi|241060952|ref|XP_002408048.1|	acyl-CoA synthetase, putative [Ixodes scapularis] >gi|215492344|gb|EEC01985.1| acyl-CoA synthetase, putative [Ixodes scapularis]	gi|241060951|ref|XM_002408004.1|	Ixodes scapularis acyl-CoA synthetase, putative, mRNA	sp|Q0P4F7|ACSF2_DANRE	Acyl-CoA synthetase family member 2, mitochondrial OS=Danio rerio GN=acsf2 PE=2 SV=1	Acyl-CoA synthetases (AMP-forming)/AMP-acid ligases II	K00666	fatty-acyl-CoA synthase [EC:6.2.1.-]
CL1275.Contig2_Ip-T	5.64	15.05	-1.50586	0.0250377	3.77	5.64	-0.556358	0.558164	gi|241060952|ref|XP_002408048.1|	acyl-CoA synthetase, putative [Ixodes scapularis] >gi|215492344|gb|EEC01985.1| acyl-CoA synthetase, putative [Ixodes scapularis]	gi|241060951|ref|XM_002408004.1|	Ixodes scapularis acyl-CoA synthetase, putative, mRNA	sp|Q0P4F7|ACSF2_DANRE	Acyl-CoA synthetase family member 2, mitochondrial OS=Danio rerio GN=acsf2 PE=2 SV=1	Acyl-CoA synthetases (AMP-forming)/AMP-acid ligases II	K00666	fatty-acyl-CoA synthase [EC:6.2.1.-]
CL1275.Contig3_Ip-T	4.32	11.84	-1.54443	0.0428817	3.41	4.32	-0.316487	0.761202	gi|241060952|ref|XP_002408048.1|	acyl-CoA synthetase, putative [Ixodes scapularis] >gi|215492344|gb|EEC01985.1| acyl-CoA synthetase, putative [Ixodes scapularis]	gi|241060951|ref|XM_002408004.1|	Ixodes scapularis acyl-CoA synthetase, putative, mRNA	sp|Q0P4F7|ACSF2_DANRE	Acyl-CoA synthetase family member 2, mitochondrial OS=Danio rerio GN=acsf2 PE=2 SV=1	Acyl-CoA synthetases (AMP-forming)/AMP-acid ligases II	K00666	fatty-acyl-CoA synthase [EC:6.2.1.-]
CL1275.Contig4_Ip-T	4.25	10.96	-1.45658	0.0621077	4.19	4.25	0.00426006	0.996578	gi|241060952|ref|XP_002408048.1|	acyl-CoA synthetase, putative [Ixodes scapularis] >gi|215492344|gb|EEC01985.1| acyl-CoA synthetase, putative [Ixodes scapularis]	gi|241060951|ref|XM_002408004.1|	Ixodes scapularis acyl-CoA synthetase, putative, mRNA	sp|Q0P4F7|ACSF2_DANRE	Acyl-CoA synthetase family member 2, mitochondrial OS=Danio rerio GN=acsf2 PE=2 SV=1	Acyl-CoA synthetases (AMP-forming)/AMP-acid ligases II	K00666	fatty-acyl-CoA synthase [EC:6.2.1.-]
CL1275.Contig5_Ip-T	6.16	15.62	-1.43226	0.0278673	4.91	6.16	-0.302435	0.728118	gi|241060952|ref|XP_002408048.1|	acyl-CoA synthetase, putative [Ixodes scapularis] >gi|215492344|gb|EEC01985.1| acyl-CoA synthetase, putative [Ixodes scapularis]	gi|241060951|ref|XM_002408004.1|	Ixodes scapularis acyl-CoA synthetase, putative, mRNA	sp|Q0P4F7|ACSF2_DANRE	Acyl-CoA synthetase family member 2, mitochondrial OS=Danio rerio GN=acsf2 PE=2 SV=1	Acyl-CoA synthetases (AMP-forming)/AMP-acid ligases II	K00666	fatty-acyl-CoA synthase [EC:6.2.1.-]
CL1275.Contig6_Ip-T	5.03	15.79	-1.74025	0.0108677	4.78	5.03	-0.0487751	0.957781	gi|241060952|ref|XP_002408048.1|	acyl-CoA synthetase, putative [Ixodes scapularis] >gi|215492344|gb|EEC01985.1| acyl-CoA synthetase, putative [Ixodes scapularis]	gi|241060951|ref|XM_002408004.1|	Ixodes scapularis acyl-CoA synthetase, putative, mRNA	sp|Q0P4F7|ACSF2_DANRE	Acyl-CoA synthetase family member 2, mitochondrial OS=Danio rerio GN=acsf2 PE=2 SV=1	Acyl-CoA synthetases (AMP-forming)/AMP-acid ligases II	K00666	fatty-acyl-CoA synthase [EC:6.2.1.-]
CL1275.Contig7_Ip-T	5.05	14.49	-1.61057	0.020925	4.83	5.05	-0.0394875	0.965692	gi|241060952|ref|XP_002408048.1|	acyl-CoA synthetase, putative [Ixodes scapularis] >gi|215492344|gb|EEC01985.1| acyl-CoA synthetase, putative [Ixodes scapularis]	gi|241060951|ref|XM_002408004.1|	Ixodes scapularis acyl-CoA synthetase, putative, mRNA	sp|Q0P4F7|ACSF2_DANRE	Acyl-CoA synthetase family member 2, mitochondrial OS=Danio rerio GN=acsf2 PE=2 SV=1	Acyl-CoA synthetases (AMP-forming)/AMP-acid ligases II	K00666	fatty-acyl-CoA synthase [EC:6.2.1.-]
CL1275.Contig8_Ip-T	4.3	11.32	-1.48633	0.0542676	3	4.3	-0.494601	0.645923	gi|241060952|ref|XP_002408048.1|	acyl-CoA synthetase, putative [Ixodes scapularis] >gi|215492344|gb|EEC01985.1| acyl-CoA synthetase, putative [Ixodes scapularis]	gi|241060951|ref|XM_002408004.1|	Ixodes scapularis acyl-CoA synthetase, putative, mRNA	sp|Q0P4F7|ACSF2_DANRE	Acyl-CoA synthetase family member 2, mitochondrial OS=Danio rerio GN=acsf2 PE=2 SV=1	Acyl-CoA synthetases (AMP-forming)/AMP-acid ligases II	K00666	fatty-acyl-CoA synthase [EC:6.2.1.-]
CL1277.Contig1_Ip-T	0	4.9	-3.16852	0.0437085	0	0	-1.13277	0.729352	gi|241034188|ref|XP_002406652.1|	hypothetical protein IscW_ISCW000801 [Ixodes scapularis] >gi|215492030|gb|EEC01671.1| hypothetical protein IscW_ISCW000801 [Ixodes scapularis]	--	--	--	--	--	--	--
CL1277.Contig2_Ip-T	0	3.86	-5.5124	0.0380105	0	0	0.662203	0.913406	gi|241034188|ref|XP_002406652.1|	hypothetical protein IscW_ISCW000801 [Ixodes scapularis] >gi|215492030|gb|EEC01671.1| hypothetical protein IscW_ISCW000801 [Ixodes scapularis]	--	--	--	--	--	--	--
CL1278.Contig1_Ip-T	20.39	20.73	-0.113724	0.800422	18.11	20.39	-0.146303	0.753258	gi|242046650|ref|XP_002400699.1|	conserved hypothetical protein [Ixodes scapularis] >gi|215497631|gb|EEC07125.1| conserved hypothetical protein [Ixodes scapularis]	gi|242046649|ref|XM_002400655.1|	Ixodes scapularis conserved hypothetical protein, mRNA	sp|Q803T2|FA40A_DANRE	Protein FAM40A OS=Danio rerio GN=fam40a PE=1 SV=1	Membrane carboxypeptidase (penicillin-binding protein)	K12831	splicing factor 3B subunit 4
CL1279.Contig1_Ip-T	1.88	7.97	-2.17371	0.0360259	1.25	1.88	-0.564032	0.732135	--	--	--	--	--	--	--	--	--
CL128.Contig1_Ip-T	4.75	5.39	-0.272224	0.764023	8.16	4.75	0.805414	0.324625	gi|241830535|ref|XP_002414818.1|	DNA ligase IV, putative [Ixodes scapularis] >gi|215509030|gb|EEC18483.1| DNA ligase IV, putative [Ixodes scapularis]	gi|241830534|ref|XM_002414773.1|	Ixodes scapularis DNA ligase IV, putative, mRNA	sp|Q90YB1|DNLI4_CHICK	DNA ligase 4 OS=Gallus gallus GN=LIG4 PE=2 SV=2	ATP-dependent DNA ligase	K10777	DNA ligase 4 [EC:6.5.1.1]
CL1280.Contig1_Ip-T	5.65	4.63	0.197373	0.826781	4.83	5.65	-0.201455	0.821449	gi|241739848|ref|XP_002405167.1|	hypothetical protein IscW_ISCW010872 [Ixodes scapularis] >gi|215505671|gb|EEC15165.1| hypothetical protein IscW_ISCW010872 [Ixodes scapularis]	gi|241739847|ref|XM_002405123.1|	Ixodes scapularis hypothetical protein, mRNA	sp|Q9UF83|YM012_HUMAN	Uncharacterized protein DKFZp434B061 OS=Homo sapiens PE=2 SV=2	--	K13172	serine/arginine repetitive matrix protein 2
CL1280.Contig2_Ip-T	1.47	1.67	-0.273898	0.866521	1.26	1.47	-0.19762	0.910032	gi|241739848|ref|XP_002405167.1|	hypothetical protein IscW_ISCW010872 [Ixodes scapularis] >gi|215505671|gb|EEC15165.1| hypothetical protein IscW_ISCW010872 [Ixodes scapularis]	gi|241739847|ref|XM_002405123.1|	Ixodes scapularis hypothetical protein, mRNA	--	--	--	--	--
CL1280.Contig3_Ip-T	1.26	1.97	-0.734638	0.651224	2.61	1.26	1.0754	0.477823	gi|241739848|ref|XP_002405167.1|	hypothetical protein IscW_ISCW010872 [Ixodes scapularis] >gi|215505671|gb|EEC15165.1| hypothetical protein IscW_ISCW010872 [Ixodes scapularis]	gi|241739847|ref|XM_002405123.1|	Ixodes scapularis hypothetical protein, mRNA	--	--	--	--	--
CL1280.Contig4_Ip-T	5.1	3.03	0.661314	0.520353	5.16	5.1	0.0416465	0.963124	gi|241739848|ref|XP_002405167.1|	hypothetical protein IscW_ISCW010872 [Ixodes scapularis] >gi|215505671|gb|EEC15165.1| hypothetical protein IscW_ISCW010872 [Ixodes scapularis]	gi|241739847|ref|XM_002405123.1|	Ixodes scapularis hypothetical protein, mRNA	sp|Q9UF83|YM012_HUMAN	Uncharacterized protein DKFZp434B061 OS=Homo sapiens PE=2 SV=2	--	K13172	serine/arginine repetitive matrix protein 2
CL1281.Contig1_Ip-T	2.58	10.41	-2.10239	0.0189567	3.87	2.58	0.609735	0.595251	--	--	gi|295685741|gb|GU319053.1|	Ixodes scapularis clone 01_O19_T3 tandem repeat region	--	--	--	--	--
CL1281.Contig2_Ip-T	1.97	6.2	-1.74394	0.109973	3.44	1.97	0.828986	0.512098	--	--	gi|295685741|gb|GU319053.1|	Ixodes scapularis clone 01_O19_T3 tandem repeat region	--	--	--	--	--
CL1282.Contig1_Ip-T	1.46	7.72	-2.4925	0.0251593	0	1.46	-1.30707	0.538847	--	--	gi|239992852|gb|AC192429.17|	Ixodes scapularis, clone XX-68A1, complete sequence	--	--	--	--	--
CL1284.Contig1_Ip-T	2.94	0	NA	NA	0	2.94	-2.62031	0.163783	--	--	--	--	--	--	--	--	--
CL1285.Contig1_Ip-T	3.55	6.61	-0.986697	0.287033	5.14	3.55	0.558722	0.571397	gi|242046504|ref|XP_002399627.1|	protein farnesyltransferase beta subunit, putative [Ixodes scapularis] >gi|215497558|gb|EEC07052.1| protein farnesyltransferase beta subunit, putative [Ixodes scapularis]	gi|338719881|ref|XM_001499473.3|	PREDICTED: Equus caballus protein farnesyltransferase subunit beta-like (LOC100052486), mRNA	sp|P49355|FNTB_BOVIN	Protein farnesyltransferase subunit beta OS=Bos taurus GN=FNTB PE=2 SV=1	Prenyltransferase, beta subunit	K05954	protein farnesyltransferase subunit beta [EC:2.5.1.58]
CL1286.Contig1_Ip-T	1.16	2.69	-1.30335	0.395749	0	1.16	-0.833208	0.704628	gi|241018518|ref|XP_002405777.1|	hypothetical protein IscW_ISCW016428 [Ixodes scapularis] >gi|215491804|gb|EEC01445.1| hypothetical protein IscW_ISCW016428 [Ixodes scapularis]	gi|241751468|ref|XM_002406009.1|	Ixodes scapularis hypothetical protein, mRNA	--	--	--	--	--
CL1286.Contig2_Ip-T	0	1.45	-2.31558	0.352621	0	0	NA	NA	gi|241751469|ref|XP_002406053.1|	hypothetical protein IscW_ISCW020923 [Ixodes scapularis] >gi|215506030|gb|EEC15524.1| hypothetical protein IscW_ISCW020923 [Ixodes scapularis]	gi|241751468|ref|XM_002406009.1|	Ixodes scapularis hypothetical protein, mRNA	--	--	--	--	--
CL1287.Contig1_Ip-T	3.6	2.18	0.633803	0.603016	0	3.6	NA	NA	--	--	gi|239992851|gb|AC192414.3|	Ixodes scapularis, clone XX-5A1, complete sequence	--	--	--	--	--
CL1288.Contig3_Ip-T	0	2.62	-1.8565	0.278055	0	0	-0.627304	0.809576	--	--	--	--	--	--	--	--	--
CL1289.Contig1_Ip-T	1.28	2.04	-0.762291	0.634745	0	1.28	-1.3028	0.565986	gi|242000348|ref|XP_002434817.1|	carboxypeptidase m, putative [Ixodes scapularis] >gi|215498147|gb|EEC07641.1| carboxypeptidase m, putative [Ixodes scapularis]	gi|242000347|ref|XM_002434772.1|	Ixodes scapularis carboxypeptidase m, putative, mRNA	--	--	--	--	--
CL1289.Contig2_Ip-T	3.24	10.57	-1.79578	0.0331941	3.57	3.24	0.164703	0.881652	gi|242000348|ref|XP_002434817.1|	carboxypeptidase m, putative [Ixodes scapularis] >gi|215498147|gb|EEC07641.1| carboxypeptidase m, putative [Ixodes scapularis]	gi|242000347|ref|XM_002434772.1|	Ixodes scapularis carboxypeptidase m, putative, mRNA	--	--	--	--	--
CL1289.Contig3_Ip-T	8.48	3.85	1.04934	0.218811	6.73	8.48	-0.308685	0.677518	gi|242000348|ref|XP_002434817.1|	carboxypeptidase m, putative [Ixodes scapularis] >gi|215498147|gb|EEC07641.1| carboxypeptidase m, putative [Ixodes scapularis]	gi|242000347|ref|XM_002434772.1|	Ixodes scapularis carboxypeptidase m, putative, mRNA	--	--	--	--	--
CL1289.Contig4_Ip-T	25.81	8.31	1.54514	0.00374458	8.06	25.81	-1.65431	0.00207407	gi|242000348|ref|XP_002434817.1|	carboxypeptidase m, putative [Ixodes scapularis] >gi|215498147|gb|EEC07641.1| carboxypeptidase m, putative [Ixodes scapularis]	gi|347964449|ref|XM_003437044.1|	Anopheles gambiae str. PEST AGAP000756-PB (AgaP_AGAP000756) mRNA, complete cds	sp|P14384|CBPM_HUMAN	Carboxypeptidase M OS=Homo sapiens GN=CPM PE=1 SV=2	Predicted carboxypeptidase	K01296	carboxypeptidase M [EC:3.4.17.12]
CL1289.Contig5_Ip-T	5.45	7.09	-0.469395	0.566142	3.44	5.45	-0.639075	0.514534	gi|242000346|ref|XP_002434816.1|	hypothetical protein IscW_ISCW019086 [Ixodes scapularis] >gi|215498146|gb|EEC07640.1| hypothetical protein IscW_ISCW019086 [Ixodes scapularis]	gi|242000345|ref|XM_002434771.1|	Ixodes scapularis hypothetical protein, mRNA	--	--	--	--	--
CL1289.Contig6_Ip-T	681.87	4.04	7.30913	1.38113e-148	97.61	681.87	-2.77962	3.55096e-106	gi|241402209|ref|XP_002409689.1|	carboxypeptidase, putative [Ixodes scapularis] >gi|215497512|gb|EEC07006.1| carboxypeptidase, putative [Ixodes scapularis]	gi|301620146|ref|XM_002939403.1|	PREDICTED: Xenopus (Silurana) tropicalis carboxypeptidase D (cpd), mRNA	sp|Q80V42|CBPM_MOUSE	Carboxypeptidase M OS=Mus musculus GN=Cpm PE=2 SV=2	Predicted carboxypeptidase	K01296	carboxypeptidase M [EC:3.4.17.12]
CL1289.Contig7_Ip-T	45.38	8.17	2.38378	2.92644e-07	15.21	45.38	-1.55226	9.62864e-05	gi|242000348|ref|XP_002434817.1|	carboxypeptidase m, putative [Ixodes scapularis] >gi|215498147|gb|EEC07641.1| carboxypeptidase m, putative [Ixodes scapularis]	gi|347964449|ref|XM_003437044.1|	Anopheles gambiae str. PEST AGAP000756-PB (AgaP_AGAP000756) mRNA, complete cds	sp|P14384|CBPM_HUMAN	Carboxypeptidase M OS=Homo sapiens GN=CPM PE=1 SV=2	Predicted carboxypeptidase	K01296	carboxypeptidase M [EC:3.4.17.12]
CL1289.Contig8_Ip-T	5.69	3.01	0.828799	0.408474	0	5.69	-3.04005	0.0366357	--	--	--	--	--	--	--	--	--
CL129.Contig1_Ip-T	24.08	16.68	0.43985	0.334366	32.57	24.08	0.460481	0.232316	gi|241802133|ref|XP_002400798.1|	sodium-bile acid cotransporter, putative [Ixodes scapularis] >gi|215510863|gb|EEC20316.1| sodium-bile acid cotransporter, putative [Ixodes scapularis]	gi|241802135|ref|XM_002400755.1|	Ixodes scapularis hypothetical protein, mRNA	sp|P09131|P3_HUMAN	P3 protein OS=Homo sapiens GN=SLC10A3 PE=2 SV=1	Predicted Na+-dependent transporter	K14343	solute carrier family 10 (sodium/bile acid cotransporter), member 3/5
CL129.Contig2_Ip-T	11.94	8.89	0.335682	0.59734	20.87	11.94	0.8304	0.105853	gi|241802133|ref|XP_002400798.1|	sodium-bile acid cotransporter, putative [Ixodes scapularis] >gi|215510863|gb|EEC20316.1| sodium-bile acid cotransporter, putative [Ixodes scapularis]	gi|241802135|ref|XM_002400755.1|	Ixodes scapularis hypothetical protein, mRNA	sp|P09131|P3_HUMAN	P3 protein OS=Homo sapiens GN=SLC10A3 PE=2 SV=1	Predicted Na+-dependent transporter	K14343	solute carrier family 10 (sodium/bile acid cotransporter), member 3/5
CL1290.Contig1_Ip-T	14.18	27.24	-1.03174	0.0249368	4.19	14.18	-1.73406	0.0182895	gi|241814016|ref|XP_002416527.1|	conserved hypothetical protein [Ixodes scapularis] >gi|215510991|gb|EEC20444.1| conserved hypothetical protein [Ixodes scapularis]	gi|241814015|ref|XM_002416482.1|	Ixodes scapularis conserved hypothetical protein, mRNA	sp|Q75JC9|Y8484_DICDI	Uncharacterized protein DDB_G0271670 OS=Dictyostelium discoideum GN=DDB_G0271670 PE=4 SV=1	--	--	--
CL1290.Contig2_Ip-T	15.4	21.96	-0.601814	0.205788	5.38	15.4	-1.49248	0.0273132	gi|241814016|ref|XP_002416527.1|	conserved hypothetical protein [Ixodes scapularis] >gi|215510991|gb|EEC20444.1| conserved hypothetical protein [Ixodes scapularis]	gi|241814015|ref|XM_002416482.1|	Ixodes scapularis conserved hypothetical protein, mRNA	--	--	--	--	--
CL1291.Contig1_Ip-T	11.66	7.71	0.506899	0.44415	5.62	11.66	-1.02815	0.151631	gi|241255103|ref|XP_002404142.1|	FERM domain-containing protein, putative [Ixodes scapularis] >gi|215496605|gb|EEC06245.1| FERM domain-containing protein, putative [Ixodes scapularis]	gi|241255102|ref|XM_002404098.1|	Ixodes scapularis FERM domain-containing protein, putative, mRNA	sp|Q7Z6J6|FRMD5_HUMAN	FERM domain-containing protein 5 OS=Homo sapiens GN=FRMD5 PE=2 SV=1	--	K06107	erythrocyte membrane protein band 4.1
CL1291.Contig2_Ip-T	12.62	6.52	0.862902	0.202625	6	12.62	-1.0479	0.129744	gi|241255103|ref|XP_002404142.1|	FERM domain-containing protein, putative [Ixodes scapularis] >gi|215496605|gb|EEC06245.1| FERM domain-containing protein, putative [Ixodes scapularis]	gi|241255102|ref|XM_002404098.1|	Ixodes scapularis FERM domain-containing protein, putative, mRNA	sp|Q7Z6J6|FRMD5_HUMAN	FERM domain-containing protein 5 OS=Homo sapiens GN=FRMD5 PE=2 SV=1	--	K06107	erythrocyte membrane protein band 4.1
CL1292.Contig1_Ip-T	0	4.33	NA	NA	NA	NA	NA	NA	--	--	--	--	--	--	--	--	--
CL1293.Contig1_Ip-T	1.19	5.05	-2.17519	0.0949907	0	1.19	NA	NA	--	--	gi|295685425|gb|GU318737.1|	Ixodes scapularis clone 01_H07_T7 tandem repeat region	--	--	--	--	--
CL1293.Contig2_Ip-T	3.05	17.4	-2.60207	0.000575097	2.61	3.05	-0.199987	0.869221	--	--	gi|295685425|gb|GU318737.1|	Ixodes scapularis clone 01_H07_T7 tandem repeat region	--	--	--	--	--
CL1293.Contig3_Ip-T	3.31	5.37	-0.787957	0.427675	1.14	3.31	-1.51302	0.301328	--	--	gi|149465859|gb|AC205653.1|	Ixodes scapularis BAC ISG1-63P02, complete sequence	--	--	--	--	--
CL1293.Contig4_Ip-T	0	1.3	-0.620381	0.751763	0	0	-2.29716	0.475035	--	--	gi|149465859|gb|AC205653.1|	Ixodes scapularis BAC ISG1-63P02, complete sequence	--	--	--	--	--
CL1293.Contig5_Ip-T	5.05	11.59	-1.28839	0.0806261	1.24	5.05	-2.00117	0.120757	gi|241649674|ref|XP_002410155.1|	hebreain, putative [Ixodes scapularis] >gi|215501519|gb|EEC11013.1| hebreain, putative [Ixodes scapularis]	gi|149465859|gb|AC205653.1|	Ixodes scapularis BAC ISG1-63P02, complete sequence	sp|B7PCF6|MPSIN_IXOSC	Antimicrobial peptide microplusin OS=Ixodes scapularis GN=ISCW002113 PE=3 SV=1	--	--	--
CL1293.Contig6_Ip-T	5.49	12.53	-1.28037	0.0706473	0	5.49	-2.8091	0.0483532	gi|241649674|ref|XP_002410155.1|	hebreain, putative [Ixodes scapularis] >gi|215501519|gb|EEC11013.1| hebreain, putative [Ixodes scapularis]	gi|149465859|gb|AC205653.1|	Ixodes scapularis BAC ISG1-63P02, complete sequence	sp|B7PCF6|MPSIN_IXOSC	Antimicrobial peptide microplusin OS=Ixodes scapularis GN=ISCW002113 PE=3 SV=1	--	--	--
CL1293.Contig7_Ip-T	3	9.98	-1.82394	0.0364689	0	3	-2.11658	0.215039	gi|241649674|ref|XP_002410155.1|	hebreain, putative [Ixodes scapularis] >gi|215501519|gb|EEC11013.1| hebreain, putative [Ixodes scapularis]	gi|149465859|gb|AC205653.1|	Ixodes scapularis BAC ISG1-63P02, complete sequence	sp|B7PCF6|MPSIN_IXOSC	Antimicrobial peptide microplusin OS=Ixodes scapularis GN=ISCW002113 PE=3 SV=1	--	--	--
CL1293.Contig8_Ip-T	3.38	10.41	-1.71274	0.0408515	1.27	3.38	-1.38742	0.327664	gi|241649674|ref|XP_002410155.1|	hebreain, putative [Ixodes scapularis] >gi|215501519|gb|EEC11013.1| hebreain, putative [Ixodes scapularis]	gi|149465859|gb|AC205653.1|	Ixodes scapularis BAC ISG1-63P02, complete sequence	sp|B7PCF6|MPSIN_IXOSC	Antimicrobial peptide microplusin OS=Ixodes scapularis GN=ISCW002113 PE=3 SV=1	--	--	--
CL1295.Contig1_Ip-T	210.28	155.93	0.341547	0.0242333	217.52	210.28	0.0736091	0.59772	gi|134143225|gb|ABO61883.1|	phosphoenolpyruvate carboxykinase [Rhipicephalus microplus]	gi|134143224|gb|EF142067.1|	Rhipicephalus microplus phosphoenolpyruvate carboxykinase (bmPEPCK) mRNA, complete cds	sp|P05153|PCKGC_CHICK	Phosphoenolpyruvate carboxykinase, cytosolic [GTP] OS=Gallus gallus GN=PCK1 PE=2 SV=1	Phosphoenolpyruvate carboxykinase (GTP)	K01596	phosphoenolpyruvate carboxykinase (GTP) [EC:4.1.1.32]
CL1295.Contig2_Ip-T	212.94	163.64	0.290056	0.052014	226.83	212.94	0.115937	0.399497	gi|134143225|gb|ABO61883.1|	phosphoenolpyruvate carboxykinase [Rhipicephalus microplus]	gi|134143224|gb|EF142067.1|	Rhipicephalus microplus phosphoenolpyruvate carboxykinase (bmPEPCK) mRNA, complete cds	sp|P05153|PCKGC_CHICK	Phosphoenolpyruvate carboxykinase, cytosolic [GTP] OS=Gallus gallus GN=PCK1 PE=2 SV=1	Phosphoenolpyruvate carboxykinase (GTP)	K01596	phosphoenolpyruvate carboxykinase (GTP) [EC:4.1.1.32]
CL1296.Contig1_Ip-T	14.21	189.82	-3.82952	1.03661e-41	20.17	14.21	0.530077	0.28506	gi|241855547|ref|XP_002416032.1|	box H/ACA snoRNP, putative [Ixodes scapularis] >gi|215510246|gb|EEC19699.1| box H/ACA snoRNP, putative [Ixodes scapularis]	gi|241855546|ref|XM_002415987.1|	Ixodes scapularis box H/ACA snoRNP, putative, mRNA	sp|Q9V3U2|NHP2_DROME	H/ACA ribonucleoprotein complex subunit 2-like protein OS=Drosophila melanogaster GN=NHP2 PE=1 SV=1	Ribosomal protein HS6-type (S12/L30/L7a)	K11129	H/ACA ribonucleoprotein complex subunit 2
CL1296.Contig2_Ip-T	11.84	177.69	-3.99749	3.32286e-40	21.82	11.84	0.906755	0.0747788	gi|241855547|ref|XP_002416032.1|	box H/ACA snoRNP, putative [Ixodes scapularis] >gi|215510246|gb|EEC19699.1| box H/ACA snoRNP, putative [Ixodes scapularis]	gi|241855546|ref|XM_002415987.1|	Ixodes scapularis box H/ACA snoRNP, putative, mRNA	sp|Q9V3U2|NHP2_DROME	H/ACA ribonucleoprotein complex subunit 2-like protein OS=Drosophila melanogaster GN=NHP2 PE=1 SV=1	Ribosomal protein HS6-type (S12/L30/L7a)	K11129	H/ACA ribonucleoprotein complex subunit 2
CL1297.Contig1_Ip-T	7.95	30.85	-2.04611	7.19738e-05	3.55	7.95	-1.13836	0.198434	gi|241681355|ref|XP_002411584.1|	Disrupter of silencing SAS10, putative [Ixodes scapularis] >gi|215504323|gb|EEC13817.1| Disrupter of silencing SAS10, putative [Ixodes scapularis]	gi|194888665|ref|XM_001976917.1|	Drosophila erecta GG18752 (Dere\GG18752), mRNA	sp|Q9NQZ2|SAS10_HUMAN	Something about silencing protein 10 OS=Homo sapiens GN=UTP3 PE=1 SV=1	--	K14767	U3 small nucleolar RNA-associated protein 3
CL1297.Contig2_Ip-T	6.2	18.78	-1.68872	0.00653691	2.07	6.2	-1.55786	0.148391	gi|241681355|ref|XP_002411584.1|	Disrupter of silencing SAS10, putative [Ixodes scapularis] >gi|215504323|gb|EEC13817.1| Disrupter of silencing SAS10, putative [Ixodes scapularis]	gi|194888665|ref|XM_001976917.1|	Drosophila erecta GG18752 (Dere\GG18752), mRNA	sp|Q9NQZ2|SAS10_HUMAN	Something about silencing protein 10 OS=Homo sapiens GN=UTP3 PE=1 SV=1	--	K14767	U3 small nucleolar RNA-associated protein 3
CL1299.Contig1_Ip-T	9.47	40.51	-2.18671	2.09038e-06	5.11	9.47	-0.865268	0.263323	--	--	gi|149465790|gb|AC205638.1|	Ixodes scapularis BAC ISG1-15P02, complete sequence	--	--	--	--	--
CL1299.Contig2_Ip-T	0	6.93	-3.24118	0.0153995	2.23	0	1.54027	0.385946	--	--	gi|149465790|gb|AC205638.1|	Ixodes scapularis BAC ISG1-15P02, complete sequence	--	--	--	--	--
CL13.Contig1_Ip-T	2.24	1.05	1.00324	0.542464	0	2.24	NA	NA	--	--	--	--	--	--	--	--	--
CL130.Contig1_Ip-T	20.69	22.4	-0.204431	0.641919	28.31	20.69	0.477151	0.249918	gi|242001228|ref|XP_002435257.1|	RING finger and transmembrane domain-containing protein, putative [Ixodes scapularis] >gi|215498587|gb|EEC08081.1| RING finger and transmembrane domain-containing protein, putative [Ixodes scapularis]	gi|242001227|ref|XM_002435212.1|	Ixodes scapularis RING finger and transmembrane domain-containing protein, putative, mRNA	sp|Q96EX2|RNFT2_HUMAN	RING finger and transmembrane domain-containing protein 2 OS=Homo sapiens GN=RNFT2 PE=2 SV=2	HRD ubiquitin ligase complex, ER membrane component	K10601	E3 ubiquitin-protein ligase synoviolin [EC:6.3.2.19]
CL130.Contig2_Ip-T	17.5	20.86	-0.34325	0.461998	21.23	17.5	0.303522	0.513662	gi|242001228|ref|XP_002435257.1|	RING finger and transmembrane domain-containing protein, putative [Ixodes scapularis] >gi|215498587|gb|EEC08081.1| RING finger and transmembrane domain-containing protein, putative [Ixodes scapularis]	gi|242001227|ref|XM_002435212.1|	Ixodes scapularis RING finger and transmembrane domain-containing protein, putative, mRNA	sp|Q96EX2|RNFT2_HUMAN	RING finger and transmembrane domain-containing protein 2 OS=Homo sapiens GN=RNFT2 PE=2 SV=2	HRD ubiquitin ligase complex, ER membrane component	K10601	E3 ubiquitin-protein ligase synoviolin [EC:6.3.2.19]
CL1300.Contig1_Ip-T	7.36	8.19	-0.244024	0.738876	7.71	7.36	0.0917978	0.901718	gi|241293339|ref|XP_002407253.1|	hypothetical protein IscW_ISCW004415 [Ixodes scapularis] >gi|215497007|gb|EEC06647.1| hypothetical protein IscW_ISCW004415 [Ixodes scapularis]	gi|241293338|ref|XM_002407209.1|	Ixodes scapularis hypothetical protein, mRNA	sp|Q02388|CO7A1_HUMAN	Collagen alpha-1(VII) chain OS=Homo sapiens GN=COL7A1 PE=1 SV=2	--	K13172	serine/arginine repetitive matrix protein 2
CL1300.Contig2_Ip-T	4.35	5.54	-0.438737	0.633673	7.76	4.35	0.859814	0.30972	gi|241293339|ref|XP_002407253.1|	hypothetical protein IscW_ISCW004415 [Ixodes scapularis] >gi|215497007|gb|EEC06647.1| hypothetical protein IscW_ISCW004415 [Ixodes scapularis]	gi|241293338|ref|XM_002407209.1|	Ixodes scapularis hypothetical protein, mRNA	sp|Q02388|CO7A1_HUMAN	Collagen alpha-1(VII) chain OS=Homo sapiens GN=COL7A1 PE=1 SV=2	--	K13172	serine/arginine repetitive matrix protein 2
CL1302.Contig1_Ip-T	65.22	157.3	-1.36	1.93959e-11	55.45	65.22	-0.209354	0.426169	gi|241680996|ref|XP_002412706.1|	signal recognition particle 14 kD protein, putative [Ixodes scapularis] >gi|215506508|gb|EEC16002.1| signal recognition particle 14 kD protein, putative [Ixodes scapularis]	gi|241680995|ref|XM_002412661.1|	Ixodes scapularis signal recognition particle 14 kD protein, putative, mRNA	sp|P16254|SRP14_MOUSE	Signal recognition particle 14 kDa protein OS=Mus musculus GN=Srp14 PE=1 SV=1	--	K03104	signal recognition particle subunit SRP14
CL1302.Contig2_Ip-T	36.37	113.05	-1.72601	1.23509e-11	30.76	36.37	-0.216921	0.538616	gi|241680996|ref|XP_002412706.1|	signal recognition particle 14 kD protein, putative [Ixodes scapularis] >gi|215506508|gb|EEC16002.1| signal recognition particle 14 kD protein, putative [Ixodes scapularis]	gi|241680995|ref|XM_002412661.1|	Ixodes scapularis signal recognition particle 14 kD protein, putative, mRNA	sp|P16254|SRP14_MOUSE	Signal recognition particle 14 kDa protein OS=Mus musculus GN=Srp14 PE=1 SV=1	--	K03104	signal recognition particle subunit SRP14
CL1306.Contig1_Ip-T	8.2	0	4.38016	0.00459597	7.68	8.2	-0.0697449	0.923282	gi|241853533|ref|XP_002415888.1|	secreted salivary gland peptide, putative [Ixodes scapularis] >gi|215510102|gb|EEC19555.1| secreted salivary gland peptide, putative [Ixodes scapularis]	gi|241853532|ref|XM_002415843.1|	Ixodes scapularis secreted salivary gland peptide, putative, mRNA	sp|Q5MGH0|SPI3_LONON	Serine protease inhibitor 3/4 (Fragment) OS=Lonomia obliqua PE=1 SV=1	Serine protease inhibitor	K13963	serpin B
CL1306.Contig2_Ip-T	61.56	46.84	0.304386	0.27416	62.03	61.56	0.0357456	0.890454	gi|241853533|ref|XP_002415888.1|	secreted salivary gland peptide, putative [Ixodes scapularis] >gi|215510102|gb|EEC19555.1| secreted salivary gland peptide, putative [Ixodes scapularis]	gi|239530150|gb|DQ915843.2|	Ixodes ricinus serpin-2 precursor, mRNA, complete cds	sp|Q1JPB0|ILEU_BOVIN	Leukocyte elastase inhibitor OS=Bos taurus GN=SERPINB1 PE=2 SV=2	Serine protease inhibitor	K13963	serpin B
CL1307.Contig1_Ip-T	1.05	5.88	-2.57529	0.046575	0	1.05	-1.10451	0.648291	gi|242002318|ref|XP_002435802.1|	zinc finger protein, putative [Ixodes scapularis] >gi|215499138|gb|EEC08632.1| zinc finger protein, putative [Ixodes scapularis]	gi|241749549|ref|XM_002405783.1|	Ixodes scapularis zinc finger protein, putative, mRNA	sp|Q05481|ZNF91_HUMAN	Zinc finger protein 91 OS=Homo sapiens GN=ZNF91 PE=2 SV=2	FOG: Zn-finger	K09228	KRAB domain-containing zinc finger protein
CL1307.Contig2_Ip-T	1	2.98	-1.66518	0.283458	0	1	-0.034121	0.986792	gi|242002318|ref|XP_002435802.1|	zinc finger protein, putative [Ixodes scapularis] >gi|215499138|gb|EEC08632.1| zinc finger protein, putative [Ixodes scapularis]	gi|241749549|ref|XM_002405783.1|	Ixodes scapularis zinc finger protein, putative, mRNA	sp|Q6ZNA1|ZN836_HUMAN	Zinc finger protein 836 OS=Homo sapiens GN=ZNF836 PE=2 SV=2	FOG: Zn-finger	K09228	KRAB domain-containing zinc finger protein
CL1307.Contig3_Ip-T	0	1.77	-1.29068	0.494178	0	0	-0.884462	0.745219	gi|242002318|ref|XP_002435802.1|	zinc finger protein, putative [Ixodes scapularis] >gi|215499138|gb|EEC08632.1| zinc finger protein, putative [Ixodes scapularis]	gi|241749549|ref|XM_002405783.1|	Ixodes scapularis zinc finger protein, putative, mRNA	sp|Q05481|ZNF91_HUMAN	Zinc finger protein 91 OS=Homo sapiens GN=ZNF91 PE=2 SV=2	FOG: Zn-finger	K09228	KRAB domain-containing zinc finger protein
CL1307.Contig4_Ip-T	0	1.49	-1.17975	0.55889	0	0	-1.06012	0.718678	gi|242002318|ref|XP_002435802.1|	zinc finger protein, putative [Ixodes scapularis] >gi|215499138|gb|EEC08632.1| zinc finger protein, putative [Ixodes scapularis]	gi|241749549|ref|XM_002405783.1|	Ixodes scapularis zinc finger protein, putative, mRNA	sp|Q05481|ZNF91_HUMAN	Zinc finger protein 91 OS=Homo sapiens GN=ZNF91 PE=2 SV=2	FOG: Zn-finger	K09228	KRAB domain-containing zinc finger protein
CL1308.Contig1_Ip-T	0	3.9	NA	NA	NA	NA	NA	NA	--	--	--	--	--	--	--	--	--
CL1309.Contig1_Ip-T	0	25.51	-4.98045	1.26186e-07	0	0	-1.11609	0.677189	--	--	--	--	--	--	--	--	--
CL1309.Contig2_Ip-T	1.06	25.9	-4.70068	1.32697e-07	0	1.06	NA	NA	--	--	--	--	--	--	--	--	--
CL1310.Contig10_Ip-T	2.56	2.19	0.135347	0.918675	1.72	2.56	-0.548963	0.69671	gi|241569677|ref|XP_002402710.1|	hypothetical protein IscW_ISCW019852 [Ixodes scapularis] >gi|215500090|gb|EEC09584.1| hypothetical protein IscW_ISCW019852 [Ixodes scapularis]	gi|241569676|ref|XM_002402666.1|	Ixodes scapularis hypothetical protein, mRNA	--	--	--	--	--
CL1310.Contig11_Ip-T	3.28	3.47	-0.171106	0.877551	1.02	3.28	-1.66035	0.271061	gi|241569677|ref|XP_002402710.1|	hypothetical protein IscW_ISCW019852 [Ixodes scapularis] >gi|215500090|gb|EEC09584.1| hypothetical protein IscW_ISCW019852 [Ixodes scapularis]	gi|241569676|ref|XM_002402666.1|	Ixodes scapularis hypothetical protein, mRNA	--	--	--	--	--
CL1310.Contig12_Ip-T	1.49	2.83	-1.01536	0.475655	1.14	1.49	-0.361506	0.839696	gi|241569677|ref|XP_002402710.1|	hypothetical protein IscW_ISCW019852 [Ixodes scapularis] >gi|215500090|gb|EEC09584.1| hypothetical protein IscW_ISCW019852 [Ixodes scapularis]	gi|241569676|ref|XM_002402666.1|	Ixodes scapularis hypothetical protein, mRNA	--	--	--	--	--
CL1310.Contig1_Ip-T	1.92	2.4	-0.411794	0.767395	1.66	1.92	-0.18515	0.90349	gi|241569677|ref|XP_002402710.1|	hypothetical protein IscW_ISCW019852 [Ixodes scapularis] >gi|215500090|gb|EEC09584.1| hypothetical protein IscW_ISCW019852 [Ixodes scapularis]	gi|241569676|ref|XM_002402666.1|	Ixodes scapularis hypothetical protein, mRNA	--	--	--	K06236	collagen, type I/II/III/V/XI, alpha
CL1310.Contig2_Ip-T	2.28	3.29	-0.61892	0.615562	1.4	2.28	-0.678834	0.656513	gi|241569677|ref|XP_002402710.1|	hypothetical protein IscW_ISCW019852 [Ixodes scapularis] >gi|215500090|gb|EEC09584.1| hypothetical protein IscW_ISCW019852 [Ixodes scapularis]	gi|241569676|ref|XM_002402666.1|	Ixodes scapularis hypothetical protein, mRNA	--	--	--	--	--
CL1310.Contig3_Ip-T	2.35	2.44	-0.144086	0.912958	1.08	2.35	-1.09686	0.497413	gi|241569677|ref|XP_002402710.1|	hypothetical protein IscW_ISCW019852 [Ixodes scapularis] >gi|215500090|gb|EEC09584.1| hypothetical protein IscW_ISCW019852 [Ixodes scapularis]	gi|241569676|ref|XM_002402666.1|	Ixodes scapularis hypothetical protein, mRNA	--	--	--	--	--
CL1310.Contig4_Ip-T	2.53	3.13	-0.396891	0.744119	1.09	2.53	-1.19004	0.452261	gi|241569677|ref|XP_002402710.1|	hypothetical protein IscW_ISCW019852 [Ixodes scapularis] >gi|215500090|gb|EEC09584.1| hypothetical protein IscW_ISCW019852 [Ixodes scapularis]	gi|241569676|ref|XM_002402666.1|	Ixodes scapularis hypothetical protein, mRNA	--	--	--	--	--
CL1310.Contig5_Ip-T	3.47	2.32	0.490945	0.68517	2.02	3.47	-0.755808	0.546663	gi|241569677|ref|XP_002402710.1|	hypothetical protein IscW_ISCW019852 [Ixodes scapularis] >gi|215500090|gb|EEC09584.1| hypothetical protein IscW_ISCW019852 [Ixodes scapularis]	gi|241569676|ref|XM_002402666.1|	Ixodes scapularis hypothetical protein, mRNA	--	--	--	K06236	collagen, type I/II/III/V/XI, alpha
CL1310.Contig6_Ip-T	2.74	3.47	-0.430626	0.710852	1.34	2.74	-1.00717	0.494393	gi|241569677|ref|XP_002402710.1|	hypothetical protein IscW_ISCW019852 [Ixodes scapularis] >gi|215500090|gb|EEC09584.1| hypothetical protein IscW_ISCW019852 [Ixodes scapularis]	gi|241569676|ref|XM_002402666.1|	Ixodes scapularis hypothetical protein, mRNA	--	--	--	K06236	collagen, type I/II/III/V/XI, alpha
CL1310.Contig7_Ip-T	3.43	3.12	0.0467966	0.966901	3.05	3.43	-0.144627	0.898555	gi|241569677|ref|XP_002402710.1|	hypothetical protein IscW_ISCW019852 [Ixodes scapularis] >gi|215500090|gb|EEC09584.1| hypothetical protein IscW_ISCW019852 [Ixodes scapularis]	gi|241569676|ref|XM_002402666.1|	Ixodes scapularis hypothetical protein, mRNA	--	--	--	K06236	collagen, type I/II/III/V/XI, alpha
CL1310.Contig8_Ip-T	2.22	2.56	-0.29545	0.823038	0	2.22	-1.24608	0.465311	gi|241569677|ref|XP_002402710.1|	hypothetical protein IscW_ISCW019852 [Ixodes scapularis] >gi|215500090|gb|EEC09584.1| hypothetical protein IscW_ISCW019852 [Ixodes scapularis]	gi|241569676|ref|XM_002402666.1|	Ixodes scapularis hypothetical protein, mRNA	--	--	--	--	--
CL1310.Contig9_Ip-T	3.46	2.69	0.2733	0.814965	1.39	3.46	-1.29091	0.348759	gi|241569677|ref|XP_002402710.1|	hypothetical protein IscW_ISCW019852 [Ixodes scapularis] >gi|215500090|gb|EEC09584.1| hypothetical protein IscW_ISCW019852 [Ixodes scapularis]	gi|241569676|ref|XM_002402666.1|	Ixodes scapularis hypothetical protein, mRNA	--	--	--	--	--
CL1311.Contig1_Ip-T	2.42	2.12	0.101077	0.940551	6.6	2.42	1.47223	0.149143	gi|391332341|ref|XP_003740594.1|	PREDICTED: protoporphyrinogen oxidase-like [Metaseiulus occidentalis]	gi|241837580|ref|XM_002415131.1|	Ixodes scapularis hypothetical protein, mRNA	sp|P51175|PPOX_MOUSE	Protoporphyrinogen oxidase OS=Mus musculus GN=Ppox PE=2 SV=1	Protoporphyrinogen oxidase	K00231	oxygen-dependent protoporphyrinogen oxidase [EC:1.3.3.4]
CL1311.Contig2_Ip-T	2.93	1.93	0.512434	0.69846	7.1	2.93	1.30169	0.173018	gi|391332341|ref|XP_003740594.1|	PREDICTED: protoporphyrinogen oxidase-like [Metaseiulus occidentalis]	gi|241837580|ref|XM_002415131.1|	Ixodes scapularis hypothetical protein, mRNA	sp|P51175|PPOX_MOUSE	Protoporphyrinogen oxidase OS=Mus musculus GN=Ppox PE=2 SV=1	Protoporphyrinogen oxidase	K00231	oxygen-dependent protoporphyrinogen oxidase [EC:1.3.3.4]
CL1312.Contig1_Ip-T	6.82	14.97	-1.2241	0.0564441	5.52	6.82	-0.280331	0.733595	gi|242002878|ref|XP_002436082.1|	conserved hypothetical protein [Ixodes scapularis] >gi|215499418|gb|EEC08912.1| conserved hypothetical protein [Ixodes scapularis]	gi|242002877|ref|XM_002436037.1|	Ixodes scapularis conserved hypothetical protein, mRNA	sp|Q9ESK9|RBCC1_MOUSE	RB1-inducible coiled-coil protein 1 OS=Mus musculus GN=Rb1cc1 PE=1 SV=3	--	--	--
CL1313.Contig1_Ip-T	2.71	2.87	-0.172624	0.88761	1.43	2.71	-0.897505	0.537097	--	--	--	--	--	--	--	--	--
CL1314.Contig1_Ip-T	0	5.97	-3.5041	0.0201838	3.2	0	2.53935	0.149856	gi|241818227|ref|XP_002416565.1|	conserved hypothetical protein [Ixodes scapularis] >gi|215511029|gb|EEC20482.1| conserved hypothetical protein [Ixodes scapularis]	--	--	sp|P70191|TRAF5_MOUSE	TNF receptor-associated factor 5 OS=Mus musculus GN=Traf5 PE=1 SV=1	--	K09848	TNF receptor-associated factor 4
CL1314.Contig2_Ip-T	1.06	11.2	-3.49123	0.00148775	1.68	1.06	0.68917	0.696381	gi|241712768|ref|XP_002413460.1|	hypothetical protein IscW_ISCW012714 [Ixodes scapularis] >gi|215507274|gb|EEC16768.1| hypothetical protein IscW_ISCW012714 [Ixodes scapularis]	--	--	--	--	--	--	--
CL1315.Contig1_Ip-T	6.08	27.32	-2.25768	7.08132e-05	11.81	6.08	0.982638	0.160911	gi|241111422|ref|XP_002399279.1|	asparaginase, putative [Ixodes scapularis] >gi|215492945|gb|EEC02586.1| asparaginase, putative [Ixodes scapularis]	gi|325302957|tpg|BK007572.1|	TPA_inf: Amblyomma variegatum asparaginase mRNA, partial cds	sp|P30919|ASPG_RAT	N(4)-(Beta-N-acetylglucosaminyl)-L-asparaginase OS=Rattus norvegicus GN=Aga PE=1 SV=2	Asparaginase	K01444	N4-(beta-N-acetylglucosaminyl)-L-asparaginase [EC:3.5.1.26]
CL1317.Contig1_Ip-T	0	1.46	-1.92214	0.40718	0	0	0.711615	0.801379	--	--	--	--	--	--	--	--	--
CL1319.Contig1_Ip-T	0	3.66	-2.32016	0.139267	0	0	-1.50574	0.617104	gi|241576106|ref|XP_002403325.1|	zinc finger protein, putative [Ixodes scapularis] >gi|215502200|gb|EEC11694.1| zinc finger protein, putative [Ixodes scapularis]	gi|241576105|ref|XM_002403281.1|	Ixodes scapularis zinc finger protein, putative, mRNA	sp|Q86T29|ZN605_HUMAN	Zinc finger protein 605 OS=Homo sapiens GN=ZNF605 PE=2 SV=1	--	K09228	KRAB domain-containing zinc finger protein
CL1320.Contig1_Ip-T	12.54	10.79	0.126977	0.831865	14.03	12.54	0.18675	0.738858	gi|241846314|ref|XP_002415561.1|	SEL-1, putative [Ixodes scapularis] >gi|215509773|gb|EEC19226.1| SEL-1, putative [Ixodes scapularis]	gi|114153223|gb|DQ886861.1|	Argas monolakensis Sel1 homolog mRNA, partial cds	sp|Q9UBV2|SE1L1_HUMAN	Protein sel-1 homolog 1 OS=Homo sapiens GN=SEL1L PE=1 SV=3	FOG: TPR repeat, SEL1 subfamily	K14026	SEL1 protein
CL1320.Contig2_Ip-T	12.71	7.57	0.657733	0.312544	15.33	12.71	0.295166	0.58884	gi|241846314|ref|XP_002415561.1|	SEL-1, putative [Ixodes scapularis] >gi|215509773|gb|EEC19226.1| SEL-1, putative [Ixodes scapularis]	gi|114153223|gb|DQ886861.1|	Argas monolakensis Sel1 homolog mRNA, partial cds	sp|Q9UBV2|SE1L1_HUMAN	Protein sel-1 homolog 1 OS=Homo sapiens GN=SEL1L PE=1 SV=3	FOG: TPR repeat, SEL1 subfamily	K14026	SEL1 protein
CL1320.Contig3_Ip-T	10.75	6.96	0.537312	0.438501	14.2	10.75	0.426327	0.462648	gi|241846314|ref|XP_002415561.1|	SEL-1, putative [Ixodes scapularis] >gi|215509773|gb|EEC19226.1| SEL-1, putative [Ixodes scapularis]	gi|114153223|gb|DQ886861.1|	Argas monolakensis Sel1 homolog mRNA, partial cds	sp|Q9UBV2|SE1L1_HUMAN	Protein sel-1 homolog 1 OS=Homo sapiens GN=SEL1L PE=1 SV=3	FOG: TPR repeat, SEL1 subfamily	K14026	SEL1 protein
CL1320.Contig4_Ip-T	9.1	7.73	0.145532	0.836303	12.62	9.1	0.496546	0.425614	gi|241846314|ref|XP_002415561.1|	SEL-1, putative [Ixodes scapularis] >gi|215509773|gb|EEC19226.1| SEL-1, putative [Ixodes scapularis]	gi|114153223|gb|DQ886861.1|	Argas monolakensis Sel1 homolog mRNA, partial cds	sp|Q9UBV2|SE1L1_HUMAN	Protein sel-1 homolog 1 OS=Homo sapiens GN=SEL1L PE=1 SV=3	FOG: TPR repeat, SEL1 subfamily	K14026	SEL1 protein
CL1321.Contig1_Ip-T	0	2.67	NA	NA	NA	NA	NA	NA	--	--	--	--	--	--	--	--	--
CL1322.Contig1_Ip-T	3.83	17.65	-2.29412	0.00126007	6.62	3.83	0.814259	0.370486	gi|242000962|ref|XP_002435124.1|	transcription factor E2F3, putative [Ixodes scapularis] >gi|215498454|gb|EEC07948.1| transcription factor E2F3, putative [Ixodes scapularis]	gi|381145584|gb|JQ678847.1|	Gallus gallus E2F transcription factor 4 (E2F4) mRNA, complete cds	sp|O35261|E2F3_MOUSE	Transcription factor E2F3 OS=Mus musculus GN=E2f3 PE=1 SV=2	--	K06620	E2F transcription factor 1/3
CL1322.Contig2_Ip-T	4.51	17.02	-2.0059	0.00360519	6.69	4.51	0.593651	0.495271	gi|242000962|ref|XP_002435124.1|	transcription factor E2F3, putative [Ixodes scapularis] >gi|215498454|gb|EEC07948.1| transcription factor E2F3, putative [Ixodes scapularis]	gi|381145584|gb|JQ678847.1|	Gallus gallus E2F transcription factor 4 (E2F4) mRNA, complete cds	sp|O00716|E2F3_HUMAN	Transcription factor E2F3 OS=Homo sapiens GN=E2F3 PE=1 SV=1	--	K06620	E2F transcription factor 1/3
CL1323.Contig1_Ip-T	0	0	-1.18006	0.697211	40.26	0	7.04571	8.53434e-11	gi|241847136|ref|XP_002415596.1|	cuticle protein, putative [Ixodes scapularis] >gi|215509808|gb|EEC19261.1| cuticle protein, putative [Ixodes scapularis]	gi|241847135|ref|XM_002415551.1|	Ixodes scapularis cuticle protein, putative, mRNA	sp|P84252|CU168_IXORI	Cuticle protein 16.8 OS=Ixodes ricinus PE=1 SV=1	--	--	--
CL1323.Contig2_Ip-T	0	0	NA	NA	20	0	7.53113	6.93852e-06	gi|241847136|ref|XP_002415596.1|	cuticle protein, putative [Ixodes scapularis] >gi|215509808|gb|EEC19261.1| cuticle protein, putative [Ixodes scapularis]	gi|241847135|ref|XM_002415551.1|	Ixodes scapularis cuticle protein, putative, mRNA	sp|P84252|CU168_IXORI	Cuticle protein 16.8 OS=Ixodes ricinus PE=1 SV=1	--	--	--
CL1325.Contig1_Ip-T	2.56	4.37	-0.861355	0.439944	3.87	2.56	0.620962	0.589216	gi|241859996|ref|XP_002416258.1|	presqualene diphosphate phosphatase, putative [Ixodes scapularis] >gi|215510472|gb|EEC19925.1| presqualene diphosphate phosphatase, putative [Ixodes scapularis]	gi|241859995|ref|XM_002416213.1|	Ixodes scapularis presqualene diphosphate phosphatase, putative, mRNA	sp|Q9D4F2|PPAC2_MOUSE	Presqualene diphosphate phosphatase OS=Mus musculus GN=Ppapdc2 PE=1 SV=1	Membrane-associated phospholipid phosphatase	--	--
CL1325.Contig2_Ip-T	8.45	5.12	0.632942	0.426139	9.94	8.45	0.259067	0.700675	gi|241859996|ref|XP_002416258.1|	presqualene diphosphate phosphatase, putative [Ixodes scapularis] >gi|215510472|gb|EEC19925.1| presqualene diphosphate phosphatase, putative [Ixodes scapularis]	gi|241859995|ref|XM_002416213.1|	Ixodes scapularis presqualene diphosphate phosphatase, putative, mRNA	sp|Q9D4F2|PPAC2_MOUSE	Presqualene diphosphate phosphatase OS=Mus musculus GN=Ppapdc2 PE=1 SV=1	Membrane-associated phospholipid phosphatase	--	--
CL1326.Contig1_Ip-T	7.67	5.7	0.338399	0.669676	7.44	7.67	-0.0191513	0.979417	gi|241643396|ref|XP_002411062.1|	proteasome assembly chaperone, putative [Ixodes scapularis] >gi|215503693|gb|EEC13187.1| proteasome assembly chaperone, putative [Ixodes scapularis]	gi|241643395|ref|XM_002411017.1|	Ixodes scapularis proteasome assembly chaperone, putative, mRNA	sp|Q5JS54|PSMG4_HUMAN	Proteasome assembly chaperone 4 OS=Homo sapiens GN=PSMG4 PE=2 SV=2	--	K11878	proteasome assembly chaperone 4
CL1327.Contig1_Ip-T	0	1.12	-2.19678	0.428865	0	0	1.71665	0.565161	--	--	gi|295685387|gb|GU318699.1|	Ixodes scapularis clone 01_G10_T7 tandem repeat region	--	--	--	--	--
CL1328.Contig1_Ip-T	1.82	5.63	-1.71906	0.131597	1.08	1.82	-0.728134	0.672605	gi|321458492|gb|EFX69559.1|	hypothetical protein DAPPUDRAFT_202764 [Daphnia pulex]	gi|195346896|ref|XM_002039955.1|	Drosophila sechellia GM15603 (Dsec\GM15603), mRNA	sp|P54813|YME1_CAEEL	ATP-dependent zinc metalloprotease YME1 homolog OS=Caenorhabditis elegans GN=ymel-1 PE=2 SV=2	ATP-dependent Zn proteases	K08955	ATP-dependent metalloprotease [EC:3.4.24.-]
CL1328.Contig2_Ip-T	2.24	6.31	-1.58401	0.13214	1.67	2.24	-0.398878	0.785703	gi|321458492|gb|EFX69559.1|	hypothetical protein DAPPUDRAFT_202764 [Daphnia pulex]	gi|195346896|ref|XM_002039955.1|	Drosophila sechellia GM15603 (Dsec\GM15603), mRNA	sp|P54813|YME1_CAEEL	ATP-dependent zinc metalloprotease YME1 homolog OS=Caenorhabditis elegans GN=ymel-1 PE=2 SV=2	ATP-dependent Zn proteases	K08955	ATP-dependent metalloprotease [EC:3.4.24.-]
CL1328.Contig3_Ip-T	1.57	4.91	-1.73482	0.156438	0	1.57	-1.41187	0.499043	gi|321458492|gb|EFX69559.1|	hypothetical protein DAPPUDRAFT_202764 [Daphnia pulex]	gi|195346896|ref|XM_002039955.1|	Drosophila sechellia GM15603 (Dsec\GM15603), mRNA	sp|P54813|YME1_CAEEL	ATP-dependent zinc metalloprotease YME1 homolog OS=Caenorhabditis elegans GN=ymel-1 PE=2 SV=2	ATP-dependent Zn proteases	K08955	ATP-dependent metalloprotease [EC:3.4.24.-]
CL1328.Contig4_Ip-T	2.22	6.5	-1.63975	0.117165	1.23	2.22	-0.827129	0.602268	gi|321458492|gb|EFX69559.1|	hypothetical protein DAPPUDRAFT_202764 [Daphnia pulex]	gi|195346896|ref|XM_002039955.1|	Drosophila sechellia GM15603 (Dsec\GM15603), mRNA	sp|P54813|YME1_CAEEL	ATP-dependent zinc metalloprotease YME1 homolog OS=Caenorhabditis elegans GN=ymel-1 PE=2 SV=2	ATP-dependent Zn proteases	K08955	ATP-dependent metalloprotease [EC:3.4.24.-]
CL1328.Contig5_Ip-T	2.21	6.39	-1.62164	0.123282	1.23	2.21	-0.820615	0.605536	gi|321458492|gb|EFX69559.1|	hypothetical protein DAPPUDRAFT_202764 [Daphnia pulex]	gi|195346896|ref|XM_002039955.1|	Drosophila sechellia GM15603 (Dsec\GM15603), mRNA	sp|P54813|YME1_CAEEL	ATP-dependent zinc metalloprotease YME1 homolog OS=Caenorhabditis elegans GN=ymel-1 PE=2 SV=2	ATP-dependent Zn proteases	K08955	ATP-dependent metalloprotease [EC:3.4.24.-]
CL1329.Contig1_Ip-T	1.76	15.27	-3.20692	0.00034403	1.89	1.76	0.127583	0.932698	--	--	--	--	--	--	--	--	--
CL1329.Contig2_Ip-T	0	5.51	-3.87385	0.0206683	1.17	0	1.57321	0.523621	gi|51011390|gb|AAT92104.1|	putative peptide 11.3 kDa [Ixodes pacificus]	gi|51011389|gb|AY674171.1|	Ixodes pacificus clone B06_IPL_P23_JIN putative peptide 11.3 kDa mRNA, partial cds	--	--	--	--	--
CL133.Contig1_Ip-T	0	13.66	-5.46121	9.57229e-05	0	0	NA	NA	gi|241669502|ref|XP_002399667.1|	secreted protein, putative [Ixodes scapularis] >gi|215506183|gb|EEC15677.1| secreted protein, putative [Ixodes scapularis]	gi|241669501|ref|XM_002399624.1|	Ixodes scapularis secreted protein, putative, mRNA	sp|Q8T0W0|CVP6_PIMHY	Cysteine-rich venom protein 6 OS=Pimpla hypochondriaca GN=cvp6 PE=1 SV=1	--	--	--
CL1331.Contig1_Ip-T	0	1.1	-0.762701	0.727086	0	0	NA	NA	gi|328707861|ref|XP_003243526.1|	PREDICTED: hypothetical protein LOC100572710 [Acyrthosiphon pisum]	gi|147463622|gb|AC192742.6|	Ixodes scapularis, clone XX-48A1, complete sequence	--	--	--	--	--
CL1333.Contig1_Ip-T	4.01	6.56	-0.79996	0.374448	9.83	4.01	1.31836	0.105421	gi|346473103|gb|AEO36396.1|	hypothetical protein [Amblyomma maculatum]	gi|149465826|gb|AC205647.1|	Ixodes scapularis BAC ISG1-43E15, complete sequence	sp|Q9CRA7|ATP5S_MOUSE	ATP synthase subunit s, mitochondrial OS=Mus musculus GN=Atp5s PE=2 SV=1	--	K07554	ATP synthase, H+ transporting, mitochondrial F0 complex, subunit s
CL1333.Contig2_Ip-T	1.52	1.07	0.416595	0.817594	4.02	1.52	1.4279	0.271177	gi|346473103|gb|AEO36396.1|	hypothetical protein [Amblyomma maculatum]	gi|149465826|gb|AC205647.1|	Ixodes scapularis BAC ISG1-43E15, complete sequence	sp|Q9CRA7|ATP5S_MOUSE	ATP synthase subunit s, mitochondrial OS=Mus musculus GN=Atp5s PE=2 SV=1	--	K07554	ATP synthase, H+ transporting, mitochondrial F0 complex, subunit s
CL1335.Contig1_Ip-T	4.03	1.17	1.69441	0.220926	2.16	4.03	-0.874976	0.461342	--	--	--	--	--	--	--	--	--
CL1335.Contig2_Ip-T	4.07	0	4.11959	0.0494606	1.7	4.07	-1.23472	0.326337	--	--	--	--	--	--	--	--	--
CL1336.Contig1_Ip-T	6.33	7.64	-0.361233	0.64049	9.14	6.33	0.554761	0.453304	gi|241695303|ref|XP_002413046.1|	conserved hypothetical protein [Ixodes scapularis] >gi|215506860|gb|EEC16354.1| conserved hypothetical protein [Ixodes scapularis]	gi|195120701|ref|XM_002004824.1|	Drosophila mojavensis GI19365 (Dmoj\GI19365), mRNA	sp|Q9NS56|TOPRS_HUMAN	E3 ubiquitin-protein ligase Topors OS=Homo sapiens GN=TOPORS PE=1 SV=1	--	K10631	E3 ubiquitin-protein ligase Topors [EC:6.3.2.19]
CL1336.Contig2_Ip-T	9.51	4.29	1.0586	0.189647	12.22	9.51	0.3865	0.533949	gi|241695303|ref|XP_002413046.1|	conserved hypothetical protein [Ixodes scapularis] >gi|215506860|gb|EEC16354.1| conserved hypothetical protein [Ixodes scapularis]	gi|195120701|ref|XM_002004824.1|	Drosophila mojavensis GI19365 (Dmoj\GI19365), mRNA	sp|Q80Z37|TOPRS_MOUSE	E3 ubiquitin-protein ligase Topors OS=Mus musculus GN=Topors PE=1 SV=1	--	K10631	E3 ubiquitin-protein ligase Topors [EC:6.3.2.19]
CL1337.Contig1_Ip-T	0	5.72	-3.96434	0.0175391	2.76	0	2.84789	0.155087	--	--	--	--	--	--	--	--	--
CL1337.Contig2_Ip-T	6.56	36.67	-2.5727	6.79254e-07	11.72	6.56	0.861978	0.210917	--	--	--	--	--	--	--	--	--
CL134.Contig10_Ip-T	0	6.8	-3.59237	0.0123143	0	0	0.117882	0.963722	--	--	gi|295685233|gb|GU318545.1|	Ixodes scapularis clone 01_C22_T3 tandem repeat region	--	--	--	--	--
CL134.Contig11_Ip-T	0	3.53	-2.62265	0.119348	1.32	0	1.13843	0.597105	gi|241254229|ref|XP_002404006.1|	hypothetical protein IscW_ISCW017920 [Ixodes scapularis] >gi|215496577|gb|EEC06217.1| hypothetical protein IscW_ISCW017920 [Ixodes scapularis]	gi|295685233|gb|GU318545.1|	Ixodes scapularis clone 01_C22_T3 tandem repeat region	--	--	--	--	--
CL134.Contig12_Ip-T	0	3.69	-3.06275	0.0848713	0	0	-0.281889	0.928431	gi|241254229|ref|XP_002404006.1|	hypothetical protein IscW_ISCW017920 [Ixodes scapularis] >gi|215496577|gb|EEC06217.1| hypothetical protein IscW_ISCW017920 [Ixodes scapularis]	gi|295685233|gb|GU318545.1|	Ixodes scapularis clone 01_C22_T3 tandem repeat region	--	--	--	--	--
CL134.Contig13_Ip-T	0	2.51	-1.87158	0.285738	0	0	-1.30707	0.663883	--	--	gi|295685233|gb|GU318545.1|	Ixodes scapularis clone 01_C22_T3 tandem repeat region	--	--	--	--	--
CL134.Contig14_Ip-T	0	3.09	-2.74662	0.135263	0	0	0.949222	0.70227	--	--	gi|295685233|gb|GU318545.1|	Ixodes scapularis clone 01_C22_T3 tandem repeat region	--	--	--	K13909	mucin-7
CL134.Contig15_Ip-T	0	1.29	-2.77917	0.331531	0	0	1.70284	0.617621	--	--	gi|295685233|gb|GU318545.1|	Ixodes scapularis clone 01_C22_T3 tandem repeat region	--	--	--	--	--
CL134.Contig1_Ip-T	1.66	7.04	-2.17426	0.048744	2.2	1.66	0.431093	0.770215	--	--	gi|239992851|gb|AC192414.3|	Ixodes scapularis, clone XX-5A1, complete sequence	--	--	--	--	--
CL134.Contig2_Ip-T	1.11	2.65	-1.3453	0.387737	0	1.11	-0.988283	0.668524	gi|241254229|ref|XP_002404006.1|	hypothetical protein IscW_ISCW017920 [Ixodes scapularis] >gi|215496577|gb|EEC06217.1| hypothetical protein IscW_ISCW017920 [Ixodes scapularis]	gi|295685233|gb|GU318545.1|	Ixodes scapularis clone 01_C22_T3 tandem repeat region	--	--	--	--	--
CL134.Contig3_Ip-T	0	1.73	-1.85207	0.378865	0	0	0.967057	0.690234	--	--	gi|295685233|gb|GU318545.1|	Ixodes scapularis clone 01_C22_T3 tandem repeat region	--	--	--	--	--
CL134.Contig5_Ip-T	0	2.31	-2.16026	0.26085	0	0	0.686356	0.779635	--	--	gi|295685233|gb|GU318545.1|	Ixodes scapularis clone 01_C22_T3 tandem repeat region	--	--	--	--	--
CL134.Contig6_Ip-T	0	3.27	-3.39862	0.0894737	0	0	0.109662	0.975003	--	--	gi|295685233|gb|GU318545.1|	Ixodes scapularis clone 01_C22_T3 tandem repeat region	--	--	--	--	--
CL134.Contig7_Ip-T	0	3.24	-2.27997	0.168648	0	0	-0.915521	0.748016	--	--	gi|295685233|gb|GU318545.1|	Ixodes scapularis clone 01_C22_T3 tandem repeat region	--	--	--	--	--
CL134.Contig8_Ip-T	0	1.66	NA	NA	0	0	NA	NA	gi|221505451|gb|EEE31096.1|	chloride channel protein k, putative [Toxoplasma gondii VEG]	--	--	--	--	--	K13909	mucin-7
CL134.Contig9_Ip-T	0	2.71	-1.9432	0.255341	0	0	-1.61908	0.605226	gi|241254229|ref|XP_002404006.1|	hypothetical protein IscW_ISCW017920 [Ixodes scapularis] >gi|215496577|gb|EEC06217.1| hypothetical protein IscW_ISCW017920 [Ixodes scapularis]	gi|295685233|gb|GU318545.1|	Ixodes scapularis clone 01_C22_T3 tandem repeat region	--	--	--	--	--
CL1340.Contig1_Ip-T	10.24	14.46	-0.587718	0.314854	1.94	10.24	-2.37531	0.0139748	gi|241047282|ref|XP_002407234.1|	hypothetical protein IscW_ISCW015860 [Ixodes scapularis] >gi|215492153|gb|EEC01794.1| hypothetical protein IscW_ISCW015860 [Ixodes scapularis]	gi|239835821|gb|AC192419.4|	Ixodes scapularis, clone XX-43A1, complete sequence	--	--	--	--	--
CL1340.Contig2_Ip-T	4.53	15	-1.81725	0.0105315	2.25	4.53	-0.984813	0.38843	gi|241047282|ref|XP_002407234.1|	hypothetical protein IscW_ISCW015860 [Ixodes scapularis] >gi|215492153|gb|EEC01794.1| hypothetical protein IscW_ISCW015860 [Ixodes scapularis]	gi|239835821|gb|AC192419.4|	Ixodes scapularis, clone XX-43A1, complete sequence	--	--	--	--	--
CL1341.Contig1_Ip-T	2.06	2.68	-0.469455	0.724249	2.6	2.06	0.36064	0.788001	gi|241701246|ref|XP_002411912.1|	methyltransferase, putative [Ixodes scapularis] >gi|215504861|gb|EEC14355.1| methyltransferase, putative [Ixodes scapularis]	gi|241701245|ref|XM_002411867.1|	Ixodes scapularis methyltransferase, putative, mRNA	sp|Q8BVH9|METL6_MOUSE	Methyltransferase-like protein 6 OS=Mus musculus GN=Mettl6 PE=2 SV=2	--	K00599	[EC:2.1.1.-]
CL1341.Contig2_Ip-T	2.43	3.43	-0.587118	0.624795	1.97	2.43	-0.277988	0.840276	gi|241701246|ref|XP_002411912.1|	methyltransferase, putative [Ixodes scapularis] >gi|215504861|gb|EEC14355.1| methyltransferase, putative [Ixodes scapularis]	gi|241701245|ref|XM_002411867.1|	Ixodes scapularis methyltransferase, putative, mRNA	sp|Q8BVH9|METL6_MOUSE	Methyltransferase-like protein 6 OS=Mus musculus GN=Mettl6 PE=2 SV=2	--	K00599	[EC:2.1.1.-]
CL1343.Contig1_Ip-T	0	4.49	-2.75069	0.0715589	1.5	0	1.10384	0.582579	--	--	--	--	--	--	--	--	--
CL1344.Contig1_Ip-T	11.47	10.99	-0.0281919	0.963062	3.88	11.47	-1.53896	0.0513837	gi|241250764|ref|XP_002403372.1|	WD-repeat protein, putative [Ixodes scapularis] >gi|215496484|gb|EEC06124.1| WD-repeat protein, putative [Ixodes scapularis]	gi|301780531|ref|XM_002925640.1|	PREDICTED: Ailuropoda melanoleuca WD repeat domain phosphoinositide-interacting protein 1-like (LOC100475501), mRNA	sp|Q80W47|WIPI2_MOUSE	WD repeat domain phosphoinositide-interacting protein 2 OS=Mus musculus GN=Wipi2 PE=1 SV=1	--	K13172	serine/arginine repetitive matrix protein 2
CL1344.Contig2_Ip-T	8.05	9.12	-0.269911	0.698509	4.19	8.05	-0.917266	0.278599	gi|241250764|ref|XP_002403372.1|	WD-repeat protein, putative [Ixodes scapularis] >gi|215496484|gb|EEC06124.1| WD-repeat protein, putative [Ixodes scapularis]	gi|301780531|ref|XM_002925640.1|	PREDICTED: Ailuropoda melanoleuca WD repeat domain phosphoinositide-interacting protein 1-like (LOC100475501), mRNA	sp|Q5ZHN3|WIPI2_CHICK	WD repeat domain phosphoinositide-interacting protein 2 OS=Gallus gallus GN=WIPI2 PE=2 SV=1	--	K13172	serine/arginine repetitive matrix protein 2
CL1344.Contig3_Ip-T	8.65	8.72	-0.101494	0.883419	3.06	8.65	-1.4744	0.101182	gi|241250764|ref|XP_002403372.1|	WD-repeat protein, putative [Ixodes scapularis] >gi|215496484|gb|EEC06124.1| WD-repeat protein, putative [Ixodes scapularis]	gi|301780531|ref|XM_002925640.1|	PREDICTED: Ailuropoda melanoleuca WD repeat domain phosphoinositide-interacting protein 1-like (LOC100475501), mRNA	sp|Q5ZHN3|WIPI2_CHICK	WD repeat domain phosphoinositide-interacting protein 2 OS=Gallus gallus GN=WIPI2 PE=2 SV=1	--	K13172	serine/arginine repetitive matrix protein 2
CL1345.Contig1_Ip-T	4.63	0	2.15029	0.123911	3.8	4.63	-0.26024	0.79391	gi|346471301|gb|AEO35495.1|	hypothetical protein [Amblyomma maculatum]	gi|241813708|ref|XM_002416478.1|	Ixodes scapularis carnitine acyltransferase, putative, mRNA	sp|P52826|CACP_COLLI	Carnitine O-acetyltransferase OS=Columba livia GN=CRAT PE=1 SV=1	--	K00624	carnitine O-acetyltransferase [EC:2.3.1.7]
CL1345.Contig2_Ip-T	3.27	7.84	-1.35143	0.136008	0	3.27	-3.19909	0.104845	gi|241813709|ref|XP_002416523.1|	carnitine acyltransferase, putative [Ixodes scapularis] >gi|215510987|gb|EEC20440.1| carnitine acyltransferase, putative [Ixodes scapularis]	gi|241813708|ref|XM_002416478.1|	Ixodes scapularis carnitine acyltransferase, putative, mRNA	sp|Q704S8|CACP_RAT	Carnitine O-acetyltransferase OS=Rattus norvegicus GN=Crat PE=1 SV=1	--	K00624	carnitine O-acetyltransferase [EC:2.3.1.7]
CL1346.Contig1_Ip-T	2.31	2.18	-0.00630123	0.996308	2.04	2.31	-0.154551	0.911133	--	--	--	--	--	--	--	--	--
CL1347.Contig1_Ip-T	0	1.27	-2.75662	0.337355	0	0	NA	NA	--	--	gi|295685322|gb|GU318634.1|	Ixodes scapularis clone 01_F01_T3 tandem repeat region	--	--	--	--	--
CL1348.Contig1_Ip-T	11.51	31.52	-1.54325	0.000960149	18.29	11.51	0.69294	0.195763	gi|333805453|dbj|BAK26531.1|	serine/threonine protein kinase Akt [Haemaphysalis longicornis]	gi|333805452|dbj|AB601888.1|	Haemaphysalis longicornis Akt mRNA for serine/threonine protein kinase Akt, complete cds	sp|Q8INB9|AKT1_DROME	RAC serine/threonine-protein kinase OS=Drosophila melanogaster GN=Akt1 PE=1 SV=3	Serine/threonine protein kinase	K04456	RAC serine/threonine-protein kinase [EC:2.7.11.1]
CL1348.Contig2_Ip-T	16.18	45.18	-1.57134	6.18473e-05	25.94	16.18	0.70574	0.117422	gi|333805453|dbj|BAK26531.1|	serine/threonine protein kinase Akt [Haemaphysalis longicornis]	gi|333805452|dbj|AB601888.1|	Haemaphysalis longicornis Akt mRNA for serine/threonine protein kinase Akt, complete cds	sp|Q8INB9|AKT1_DROME	RAC serine/threonine-protein kinase OS=Drosophila melanogaster GN=Akt1 PE=1 SV=3	Serine/threonine protein kinase	K04456	RAC serine/threonine-protein kinase [EC:2.7.11.1]
CL1349.Contig1_Ip-T	4.15	31.86	-3.03043	4.70769e-07	0	4.15	-2.94427	0.0788445	gi|241405541|ref|XP_002409765.1|	hypothetical protein IscW_ISCW017946 [Ixodes scapularis] >gi|215497518|gb|EEC07012.1| hypothetical protein IscW_ISCW017946 [Ixodes scapularis]	--	--	--	--	--	--	--
CL1349.Contig2_Ip-T	1.66	12.08	-2.95323	0.00218557	0	1.66	NA	NA	--	--	--	--	--	--	--	--	--
CL135.Contig1_Ip-T	7.42	12.8	-0.876519	0.179766	9.15	7.42	0.327125	0.645339	--	--	gi|149465776|gb|AC205635.1|	Ixodes scapularis BAC ISG1-11P02, complete sequence	--	--	--	--	--
CL1350.Contig1_Ip-T	2.19	0	NA	NA	0	2.19	NA	NA	--	--	gi|239937583|gb|AC192744.5|	Ixodes scapularis, clone XX-61A1, complete sequence	--	--	--	--	--
CL1350.Contig2_Ip-T	0	3.83	-3.17921	0.0741278	0	0	NA	NA	--	--	gi|239937583|gb|AC192744.5|	Ixodes scapularis, clone XX-61A1, complete sequence	--	--	--	--	--
CL1352.Contig1_Ip-T	3.41	1.53	1.06637	0.429464	1.44	3.41	-1.21893	0.37381	gi|241623169|ref|XP_002407531.1|	transforming growth factor beta, putative [Ixodes scapularis] >gi|215501006|gb|EEC10500.1| transforming growth factor beta, putative [Ixodes scapularis]	gi|195586184|ref|XM_002082822.1|	Drosophila simulans GD11802 (Dsim\GD11802), mRNA	sp|P23359|BMP7_MOUSE	Bone morphogenetic protein 7 OS=Mus musculus GN=Bmp7 PE=1 SV=2	--	K04663	bone morphogenetic protein 5/6/7/8
CL1352.Contig2_Ip-T	2.92	1.18	1.21732	0.41617	0	2.92	-1.97523	0.242081	gi|241623169|ref|XP_002407531.1|	transforming growth factor beta, putative [Ixodes scapularis] >gi|215501006|gb|EEC10500.1| transforming growth factor beta, putative [Ixodes scapularis]	gi|195586184|ref|XM_002082822.1|	Drosophila simulans GD11802 (Dsim\GD11802), mRNA	sp|P23359|BMP7_MOUSE	Bone morphogenetic protein 7 OS=Mus musculus GN=Bmp7 PE=1 SV=2	--	K04663	bone morphogenetic protein 5/6/7/8
CL1354.Contig1_Ip-T	21.92	26.32	-0.353778	0.395309	23.95	21.92	0.152551	0.720411	gi|241999020|ref|XP_002434153.1|	myosin heavy chain, putative [Ixodes scapularis] >gi|215495912|gb|EEC05553.1| myosin heavy chain, putative [Ixodes scapularis]	gi|158287492|ref|XM_564385.3|	Anopheles gambiae str. PEST AGAP011138-PA (AgaP_AGAP011138) mRNA, partial cds	sp|Q9JMH9|MY18A_MOUSE	Unconventional myosin-XVIIIa OS=Mus musculus GN=Myo18a PE=1 SV=2	Myosin heavy chain	K10362	myosin XVIII
CL1354.Contig2_Ip-T	25.67	38.21	-0.663733	0.0686023	26.44	25.67	0.0674115	0.866074	gi|241999020|ref|XP_002434153.1|	myosin heavy chain, putative [Ixodes scapularis] >gi|215495912|gb|EEC05553.1| myosin heavy chain, putative [Ixodes scapularis]	gi|158287492|ref|XM_564385.3|	Anopheles gambiae str. PEST AGAP011138-PA (AgaP_AGAP011138) mRNA, partial cds	sp|Q9JMH9|MY18A_MOUSE	Unconventional myosin-XVIIIa OS=Mus musculus GN=Myo18a PE=1 SV=2	ATPase involved in DNA repair	K10362	myosin XVIII
CL1355.Contig1_Ip-T	0	0	0.00324346	0.998883	2.53	0	1.68584	0.324344	gi|241837405|ref|XP_002415166.1|	conserved hypothetical protein [Ixodes scapularis] >gi|215509378|gb|EEC18831.1| conserved hypothetical protein [Ixodes scapularis]	gi|241837404|ref|XM_002415121.1|	Ixodes scapularis conserved hypothetical protein, mRNA	--	--	--	--	--
CL1355.Contig2_Ip-T	0	0	0.251171	0.919402	1.81	0	1.27669	0.497972	gi|241837405|ref|XP_002415166.1|	conserved hypothetical protein [Ixodes scapularis] >gi|215509378|gb|EEC18831.1| conserved hypothetical protein [Ixodes scapularis]	gi|241837404|ref|XM_002415121.1|	Ixodes scapularis conserved hypothetical protein, mRNA	--	--	--	--	--
CL1355.Contig3_Ip-T	2.36	4.57	-1.04327	0.353991	2.61	2.36	0.170036	0.895542	gi|241837405|ref|XP_002415166.1|	conserved hypothetical protein [Ixodes scapularis] >gi|215509378|gb|EEC18831.1| conserved hypothetical protein [Ixodes scapularis]	gi|241837404|ref|XM_002415121.1|	Ixodes scapularis conserved hypothetical protein, mRNA	--	--	--	--	--
CL1355.Contig4_Ip-T	1.31	1.26	-0.0337229	0.985049	2.65	1.31	1.0412	0.486055	gi|241837405|ref|XP_002415166.1|	conserved hypothetical protein [Ixodes scapularis] >gi|215509378|gb|EEC18831.1| conserved hypothetical protein [Ixodes scapularis]	gi|241837404|ref|XM_002415121.1|	Ixodes scapularis conserved hypothetical protein, mRNA	--	--	--	--	--
CL1355.Contig5_Ip-T	0	1.06	-1.60833	0.532642	0	0	-0.862753	0.825441	gi|241837405|ref|XP_002415166.1|	conserved hypothetical protein [Ixodes scapularis] >gi|215509378|gb|EEC18831.1| conserved hypothetical protein [Ixodes scapularis]	gi|241837404|ref|XM_002415121.1|	Ixodes scapularis conserved hypothetical protein, mRNA	--	--	--	--	--
CL1355.Contig6_Ip-T	1.36	0	NA	NA	0	1.36	-1.89277	0.437734	--	--	gi|241857623|ref|XM_002416061.1|	Ixodes scapularis hypothetical protein, mRNA	--	--	--	--	--
CL1355.Contig7_Ip-T	1.28	0	0.822671	0.696863	1.02	1.28	-0.302802	0.873948	gi|241752233|ref|XP_002401027.1|	phosphatidylinositol transfer protein SEC14, putative [Ixodes scapularis] >gi|215508283|gb|EEC17737.1| phosphatidylinositol transfer protein SEC14, putative [Ixodes scapularis]	gi|241752232|ref|XM_002400983.1|	Ixodes scapularis phosphatidylinositol transfer protein SEC14, putative, mRNA	sp|Q5RFR0|TTPAL_PONAB	Alpha-tocopherol transfer protein-like OS=Pongo abelii GN=TTPAL PE=2 SV=1	--	--	--
CL1355.Contig8_Ip-T	4	1.14	1.7211	0.217575	5.83	4	0.568269	0.540488	gi|241752233|ref|XP_002401027.1|	phosphatidylinositol transfer protein SEC14, putative [Ixodes scapularis] >gi|215508283|gb|EEC17737.1| phosphatidylinositol transfer protein SEC14, putative [Ixodes scapularis]	gi|241723349|ref|XM_002412149.1|	Ixodes scapularis hypothetical protein, mRNA	sp|Q5RFR0|TTPAL_PONAB	Alpha-tocopherol transfer protein-like OS=Pongo abelii GN=TTPAL PE=2 SV=1	--	--	--
CL1355.Contig9_Ip-T	5.06	1.31	1.8597	0.143494	5.45	5.06	0.131892	0.882232	gi|241752233|ref|XP_002401027.1|	phosphatidylinositol transfer protein SEC14, putative [Ixodes scapularis] >gi|215508283|gb|EEC17737.1| phosphatidylinositol transfer protein SEC14, putative [Ixodes scapularis]	gi|241723349|ref|XM_002412149.1|	Ixodes scapularis hypothetical protein, mRNA	sp|Q5RFR0|TTPAL_PONAB	Alpha-tocopherol transfer protein-like OS=Pongo abelii GN=TTPAL PE=2 SV=1	--	--	--
CL1356.Contig1_Ip-T	0	3.07	-3.18204	0.109712	1.44	0	2.02477	0.399735	--	--	gi|295685303|gb|GU318615.1|	Ixodes scapularis clone 01_E13_T3 tandem repeat region	--	--	--	--	--
CL1357.Contig1_Ip-T	73.65	20.46	1.75801	7.87787e-08	77.36	73.65	0.0956749	0.68369	gi|240989783|ref|XP_002404324.1|	adenylsulfate kinase, putative [Ixodes scapularis] >gi|215491529|gb|EEC01170.1| adenylsulfate kinase, putative [Ixodes scapularis]	gi|346708273|dbj|AK378428.1|	Bombyx mori mRNA, clone: fmgV41E18	sp|Q27128|PAPSS_URECA	Bifunctional 3'-phosphoadenosine 5'-phosphosulfate synthase OS=Urechis caupo PE=2 SV=1	Adenylylsulfate kinase and related kinases	K13811	3'-phosphoadenosine 5'-phosphosulfate synthase [EC:2.7.7.4 2.7.1.25]
CL1357.Contig2_Ip-T	75.99	36.57	0.965283	0.000590375	122.79	75.99	0.717084	0.000551232	gi|240989783|ref|XP_002404324.1|	adenylsulfate kinase, putative [Ixodes scapularis] >gi|215491529|gb|EEC01170.1| adenylsulfate kinase, putative [Ixodes scapularis]	gi|346708273|dbj|AK378428.1|	Bombyx mori mRNA, clone: fmgV41E18	sp|Q27128|PAPSS_URECA	Bifunctional 3'-phosphoadenosine 5'-phosphosulfate synthase OS=Urechis caupo PE=2 SV=1	Adenylylsulfate kinase and related kinases	K13811	3'-phosphoadenosine 5'-phosphosulfate synthase [EC:2.7.7.4 2.7.1.25]
CL1358.Contig1_Ip-T	4.81	4.4	0.0386674	0.967567	18.95	4.81	2.00286	0.00241924	gi|241853747|ref|XP_002415926.1|	heat shock protein, putative [Ixodes scapularis] >gi|215510140|gb|EEC19593.1| heat shock protein, putative [Ixodes scapularis]	gi|50363175|gb|AY651782.1|	Ixodes scapularis HSP70 mRNA, partial cds	sp|O97125|HSP68_DROME	Heat shock protein 68 OS=Drosophila melanogaster GN=Hsp68 PE=1 SV=1	Molecular chaperone	K03283	heat shock 70kDa protein 1/8
CL1358.Contig2_Ip-T	0	2.24	-2.43779	0.233734	3.22	0	2.89626	0.12144	gi|241853747|ref|XP_002415926.1|	heat shock protein, putative [Ixodes scapularis] >gi|215510140|gb|EEC19593.1| heat shock protein, putative [Ixodes scapularis]	gi|50363175|gb|AY651782.1|	Ixodes scapularis HSP70 mRNA, partial cds	sp|P02825|HSP71_DROME	Major heat shock 70 kDa protein Ab OS=Drosophila melanogaster GN=Hsp70Ab PE=2 SV=3	Molecular chaperone	K03283	heat shock 70kDa protein 1/8
CL1359.Contig1_Ip-T	17.7	64.86	-1.96345	2.10526e-08	26.97	17.7	0.632379	0.147388	gi|241999924|ref|XP_002434605.1|	acid sphingomyelinase, putative [Ixodes scapularis] >gi|215497935|gb|EEC07429.1| acid sphingomyelinase, putative [Ixodes scapularis]	gi|241999923|ref|XM_002434560.1|	Ixodes scapularis acid sphingomyelinase, putative, mRNA	sp|Q92485|ASM3B_HUMAN	Acid sphingomyelinase-like phosphodiesterase 3b OS=Homo sapiens GN=SMPDL3B PE=2 SV=2	Uncharacterized protein conserved in bacteria with the myosin-like domain	K01128	[EC:3.1.4.-]
CL1360.Contig1_Ip-T	12.43	13.02	-0.156769	0.783988	6.15	12.43	-0.990395	0.15118	--	--	gi|149465822|gb|AC205646.1|	Ixodes scapularis BAC ISG1-42P02, complete sequence	--	--	--	--	--
CL1360.Contig2_Ip-T	6.3	19.6	-1.7273	0.00476023	3.86	6.3	-0.681978	0.457913	gi|157130403|ref|XP_001655699.1|	hypothetical protein AaeL_AAEL002608 [Aedes aegypti] >gi|108881959|gb|EAT46184.1| hypothetical protein AaeL_AAEL002608 [Aedes aegypti]	gi|149465822|gb|AC205646.1|	Ixodes scapularis BAC ISG1-42P02, complete sequence	--	--	--	--	--
CL1360.Contig3_Ip-T	0	6.34	-3.09442	0.0232395	2.25	0	1.53477	0.385071	--	--	gi|149465822|gb|AC205646.1|	Ixodes scapularis BAC ISG1-42P02, complete sequence	--	--	--	--	--
CL1360.Contig5_Ip-T	0	9.06	-3.91323	0.00291082	5.1	0	3.01913	0.0466997	--	--	gi|149465822|gb|AC205646.1|	Ixodes scapularis BAC ISG1-42P02, complete sequence	--	--	--	--	--
CL1361.Contig1_Ip-T	0	0	-1.19175	0.650686	1.31	0	1.70064	0.475484	--	--	--	--	--	--	--	--	--
CL1361.Contig2_Ip-T	0	0	NA	NA	1.68	0	2.28781	0.326132	--	--	--	--	--	--	--	--	--
CL1362.Contig1_Ip-T	2.11	19.41	-3.29135	4.4658e-05	6.63	2.11	1.67654	0.112013	gi|241694268|ref|XP_002402196.1|	metaxin, putative [Ixodes scapularis] >gi|215504688|gb|EEC14182.1| metaxin, putative [Ixodes scapularis]	gi|241694267|ref|XM_002402152.1|	Ixodes scapularis metaxin, putative, mRNA	sp|Q27HK4|MTX1_PIG	Metaxin-1 OS=Sus scrofa GN=MTX1 PE=2 SV=1	--	--	--
CL1362.Contig2_Ip-T	2.28	15.45	-2.85037	0.000663226	5.24	2.28	1.22531	0.264185	gi|241694268|ref|XP_002402196.1|	metaxin, putative [Ixodes scapularis] >gi|215504688|gb|EEC14182.1| metaxin, putative [Ixodes scapularis]	gi|241694267|ref|XM_002402152.1|	Ixodes scapularis metaxin, putative, mRNA	sp|Q27HK4|MTX1_PIG	Metaxin-1 OS=Sus scrofa GN=MTX1 PE=2 SV=1	--	--	--
CL1363.Contig1_Ip-T	0	2.88	-1.95601	0.238908	6.12	0	2.97838	0.0304122	gi|241647619|ref|XP_002411170.1|	multidrug resistance protein, putative [Ixodes scapularis] >gi|215503800|gb|EEC13294.1| multidrug resistance protein, putative [Ixodes scapularis]	gi|241647618|ref|XM_002411125.1|	Ixodes scapularis multidrug resistance protein, putative, mRNA	sp|B2RX12|MRP3_MOUSE	Canalicular multispecific organic anion transporter 2 OS=Mus musculus GN=Abcc3 PE=1 SV=1	ABC-type multidrug transport system, ATPase and permease components	K05667	ATP-binding cassette, subfamily C (CFTR/MRP), member 3
CL1364.Contig1_Ip-T	4.65	12.82	-1.55296	0.0343874	3.95	4.65	-0.210605	0.830782	--	--	--	--	--	--	--	--	--
CL1365.Contig1_Ip-T	5.56	8.1	-0.632703	0.421663	5.8	5.56	0.0857407	0.920229	gi|241725792|ref|XP_002413737.1|	secreted salivary gland peptide, putative [Ixodes scapularis] >gi|215507553|gb|EEC17045.1| secreted salivary gland peptide, putative [Ixodes scapularis]	gi|241725791|ref|XM_002413692.1|	Ixodes scapularis secreted salivary gland peptide, putative, mRNA	--	--	--	--	--
CL1366.Contig1_Ip-T	3.77	2.32	0.610574	0.606715	8.81	3.77	1.24935	0.141547	gi|240995037|ref|XP_002404567.1|	carnitine-acylcarnitine carrier protein, putative [Ixodes scapularis] >gi|215491589|gb|EEC01230.1| carnitine-acylcarnitine carrier protein, putative [Ixodes scapularis]	gi|240995036|ref|XM_002404523.1|	Ixodes scapularis carnitine-acylcarnitine carrier protein, putative, mRNA	sp|Q54FE6|MCFS_DICDI	Mitochondrial substrate carrier family protein S OS=Dictyostelium discoideum GN=mcfS PE=3 SV=1	--	K15109	solute carrier family 25 (mitochondrial carnitine/acylcarnitine transporter), member 20/29
CL1366.Contig2_Ip-T	1.68	1.63	-0.0462767	0.976717	4.01	1.68	1.27991	0.31217	gi|240995037|ref|XP_002404567.1|	carnitine-acylcarnitine carrier protein, putative [Ixodes scapularis] >gi|215491589|gb|EEC01230.1| carnitine-acylcarnitine carrier protein, putative [Ixodes scapularis]	gi|240995036|ref|XM_002404523.1|	Ixodes scapularis carnitine-acylcarnitine carrier protein, putative, mRNA	sp|Q54FE6|MCFS_DICDI	Mitochondrial substrate carrier family protein S OS=Dictyostelium discoideum GN=mcfS PE=3 SV=1	--	K15109	solute carrier family 25 (mitochondrial carnitine/acylcarnitine transporter), member 20/29
CL1366.Contig3_Ip-T	0	0	-0.171166	0.943642	5.46	0	3.00901	0.0399062	gi|240995037|ref|XP_002404567.1|	carnitine-acylcarnitine carrier protein, putative [Ixodes scapularis] >gi|215491589|gb|EEC01230.1| carnitine-acylcarnitine carrier protein, putative [Ixodes scapularis]	gi|240995036|ref|XM_002404523.1|	Ixodes scapularis carnitine-acylcarnitine carrier protein, putative, mRNA	sp|Q9WVD5|ORNT1_MOUSE	Mitochondrial ornithine transporter 1 OS=Mus musculus GN=Slc25a15 PE=2 SV=1	--	K03766	beta-1,3-N-acetylglucosaminyltransferase 5 [EC:2.4.1.206]
CL1367.Contig1_Ip-T	0	2.03	-3.17024	0.194123	0	0	0.687738	0.853039	--	--	gi|149465845|gb|AC205650.1|	Ixodes scapularis BAC ISG1-56P02, complete sequence	--	--	--	--	--
CL1367.Contig2_Ip-T	0	1.57	-2.17503	0.351901	0	0	NA	NA	--	--	gi|241239019|ref|XM_002401412.1|	Ixodes scapularis hypothetical protein, mRNA	--	--	--	--	--
CL1369.Contig2_Ip-T	0	3.29	-1.91265	0.214923	0	0	0.11497	0.95598	--	--	--	--	--	--	--	--	--
CL137.Contig1_Ip-T	0	1.59	NA	NA	NA	NA	NA	NA	--	--	gi|295685349|gb|GU318661.1|	Ixodes scapularis clone 01_F14_T7 tandem repeat region	--	--	--	--	--
CL137.Contig2_Ip-T	0	1.62	NA	NA	NA	NA	NA	NA	gi|241745617|ref|XP_002412442.1|	hypothetical protein IscW_ISCW011503 [Ixodes scapularis] >gi|215505841|gb|EEC15335.1| hypothetical protein IscW_ISCW011503 [Ixodes scapularis]	gi|295685349|gb|GU318661.1|	Ixodes scapularis clone 01_F14_T7 tandem repeat region	--	--	--	--	--
CL1370.Contig1_Ip-T	3.24	21.2	-2.79986	7.76247e-05	1.49	3.24	-1.09591	0.425912	gi|241692527|ref|XP_002411791.1|	guanylate kinase, putative [Ixodes scapularis] >gi|215504649|gb|EEC14143.1| guanylate kinase, putative [Ixodes scapularis]	gi|241692526|ref|XM_002411746.1|	Ixodes scapularis guanylate kinase, putative, mRNA	sp|P46195|KGUA_BOVIN	Guanylate kinase OS=Bos taurus GN=GUK1 PE=1 SV=2	Guanylate kinase	K00942	guanylate kinase [EC:2.7.4.8]
CL1370.Contig2_Ip-T	6.05	22.81	-2.00453	0.000756558	3.05	6.05	-0.963353	0.327763	gi|241692527|ref|XP_002411791.1|	guanylate kinase, putative [Ixodes scapularis] >gi|215504649|gb|EEC14143.1| guanylate kinase, putative [Ixodes scapularis]	gi|241692526|ref|XM_002411746.1|	Ixodes scapularis guanylate kinase, putative, mRNA	sp|P46195|KGUA_BOVIN	Guanylate kinase OS=Bos taurus GN=GUK1 PE=1 SV=2	Guanylate kinase	K00942	guanylate kinase [EC:2.7.4.8]
CL1370.Contig3_Ip-T	3.8	18.65	-2.38497	0.00069265	3.62	3.8	-0.0452371	0.96594	gi|241692527|ref|XP_002411791.1|	guanylate kinase, putative [Ixodes scapularis] >gi|215504649|gb|EEC14143.1| guanylate kinase, putative [Ixodes scapularis]	gi|241692526|ref|XM_002411746.1|	Ixodes scapularis guanylate kinase, putative, mRNA	sp|P46195|KGUA_BOVIN	Guanylate kinase OS=Bos taurus GN=GUK1 PE=1 SV=2	Guanylate kinase	K00942	guanylate kinase [EC:2.7.4.8]
CL1370.Contig4_Ip-T	5.22	21.61	-2.13944	0.000630316	2.72	5.22	-0.91567	0.383644	gi|241692527|ref|XP_002411791.1|	guanylate kinase, putative [Ixodes scapularis] >gi|215504649|gb|EEC14143.1| guanylate kinase, putative [Ixodes scapularis]	gi|241692526|ref|XM_002411746.1|	Ixodes scapularis guanylate kinase, putative, mRNA	sp|P46195|KGUA_BOVIN	Guanylate kinase OS=Bos taurus GN=GUK1 PE=1 SV=2	Guanylate kinase	K00942	guanylate kinase [EC:2.7.4.8]
CL1370.Contig5_Ip-T	1.99	4.22	-1.17434	0.327057	1.98	1.99	0.0175047	0.990355	gi|241692527|ref|XP_002411791.1|	guanylate kinase, putative [Ixodes scapularis] >gi|215504649|gb|EEC14143.1| guanylate kinase, putative [Ixodes scapularis]	gi|241692526|ref|XM_002411746.1|	Ixodes scapularis guanylate kinase, putative, mRNA	sp|P46195|KGUA_BOVIN	Guanylate kinase OS=Bos taurus GN=GUK1 PE=1 SV=2	Guanylate kinase	K00942	guanylate kinase [EC:2.7.4.8]
CL1370.Contig6_Ip-T	2.14	6.69	-1.73426	0.0981618	2.04	2.14	-0.044269	0.974979	gi|241692527|ref|XP_002411791.1|	guanylate kinase, putative [Ixodes scapularis] >gi|215504649|gb|EEC14143.1| guanylate kinase, putative [Ixodes scapularis]	gi|241692526|ref|XM_002411746.1|	Ixodes scapularis guanylate kinase, putative, mRNA	sp|P46195|KGUA_BOVIN	Guanylate kinase OS=Bos taurus GN=GUK1 PE=1 SV=2	Guanylate kinase	K00942	guanylate kinase [EC:2.7.4.8]
CL1370.Contig7_Ip-T	1.94	3.74	-1.03685	0.404136	1.96	1.94	0.0395697	0.978394	gi|241692527|ref|XP_002411791.1|	guanylate kinase, putative [Ixodes scapularis] >gi|215504649|gb|EEC14143.1| guanylate kinase, putative [Ixodes scapularis]	gi|241692526|ref|XM_002411746.1|	Ixodes scapularis guanylate kinase, putative, mRNA	sp|P46195|KGUA_BOVIN	Guanylate kinase OS=Bos taurus GN=GUK1 PE=1 SV=2	Guanylate kinase	K00942	guanylate kinase [EC:2.7.4.8]
CL1370.Contig8_Ip-T	1.73	6.55	-2.01059	0.0705332	2.31	1.73	0.441893	0.759428	gi|241692527|ref|XP_002411791.1|	guanylate kinase, putative [Ixodes scapularis] >gi|215504649|gb|EEC14143.1| guanylate kinase, putative [Ixodes scapularis]	gi|241692526|ref|XM_002411746.1|	Ixodes scapularis guanylate kinase, putative, mRNA	sp|P46195|KGUA_BOVIN	Guanylate kinase OS=Bos taurus GN=GUK1 PE=1 SV=2	Guanylate kinase	K00942	guanylate kinase [EC:2.7.4.8]
CL1371.Contig1_Ip-T	9.37	18.51	-1.07205	0.056481	8.2	9.37	-0.167652	0.807783	gi|241151405|ref|XP_002406668.1|	hypothetical protein IscW_ISCW017140 [Ixodes scapularis] >gi|215493880|gb|EEC03521.1| hypothetical protein IscW_ISCW017140 [Ixodes scapularis]	gi|241151404|ref|XM_002406624.1|	Ixodes scapularis hypothetical protein, mRNA	sp|Q9Y6A5|TACC3_HUMAN	Transforming acidic coiled-coil-containing protein 3 OS=Homo sapiens GN=TACC3 PE=1 SV=1	Chromosome segregation ATPases	K14283	transforming acidic coiled-coil-containing protein 3
CL1371.Contig2_Ip-T	10.77	19.05	-0.912639	0.0903897	7.97	10.77	-0.409594	0.541152	gi|241151405|ref|XP_002406668.1|	hypothetical protein IscW_ISCW017140 [Ixodes scapularis] >gi|215493880|gb|EEC03521.1| hypothetical protein IscW_ISCW017140 [Ixodes scapularis]	gi|241151404|ref|XM_002406624.1|	Ixodes scapularis hypothetical protein, mRNA	sp|Q9Y6A5|TACC3_HUMAN	Transforming acidic coiled-coil-containing protein 3 OS=Homo sapiens GN=TACC3 PE=1 SV=1	Chromosome segregation ATPases	K14283	transforming acidic coiled-coil-containing protein 3
CL1371.Contig3_Ip-T	6.78	37.79	-2.56851	4.70571e-07	12.2	6.78	0.872297	0.197265	gi|241151411|ref|XP_002406671.1|	hypothetical protein IscW_ISCW017143 [Ixodes scapularis] >gi|215493883|gb|EEC03524.1| hypothetical protein IscW_ISCW017143 [Ixodes scapularis]	gi|241151410|ref|XM_002406627.1|	Ixodes scapularis hypothetical protein, mRNA	--	--	--	--	--
CL1372.Contig1_Ip-T	4.47	31.72	-2.91691	8.03149e-07	0	4.47	-2.51257	0.0934641	gi|241598764|ref|XP_002404785.1|	limbic system-associated membrane protein, putative [Ixodes scapularis] >gi|215500491|gb|EEC09985.1| limbic system-associated membrane protein, putative [Ixodes scapularis]	gi|241598763|ref|XM_002404741.1|	Ixodes scapularis limbic system-associated membrane protein, putative, mRNA	sp|Q98919|LSAMP_CHICK	Limbic system-associated membrane protein OS=Gallus gallus PE=2 SV=1	--	K15144	mediator of RNA polymerase II transcription subunit 1
CL1372.Contig2_Ip-T	3.72	29.76	-3.08987	8.94088e-07	1.2	3.72	-1.6075	0.252106	gi|241598764|ref|XP_002404785.1|	limbic system-associated membrane protein, putative [Ixodes scapularis] >gi|215500491|gb|EEC09985.1| limbic system-associated membrane protein, putative [Ixodes scapularis]	gi|241598763|ref|XM_002404741.1|	Ixodes scapularis limbic system-associated membrane protein, putative, mRNA	sp|Q98919|LSAMP_CHICK	Limbic system-associated membrane protein OS=Gallus gallus PE=2 SV=1	--	K15144	mediator of RNA polymerase II transcription subunit 1
CL1372.Contig3_Ip-T	5.43	2.82	0.855391	0.406792	0	5.43	-2.93075	0.044885	gi|241598764|ref|XP_002404785.1|	limbic system-associated membrane protein, putative [Ixodes scapularis] >gi|215500491|gb|EEC09985.1| limbic system-associated membrane protein, putative [Ixodes scapularis]	gi|241598763|ref|XM_002404741.1|	Ixodes scapularis limbic system-associated membrane protein, putative, mRNA	sp|Q98919|LSAMP_CHICK	Limbic system-associated membrane protein OS=Gallus gallus PE=2 SV=1	--	K15144	mediator of RNA polymerase II transcription subunit 1
CL1372.Contig4_Ip-T	5.02	2.81	0.747251	0.477727	2.66	5.02	-0.891488	0.403561	gi|241598764|ref|XP_002404785.1|	limbic system-associated membrane protein, putative [Ixodes scapularis] >gi|215500491|gb|EEC09985.1| limbic system-associated membrane protein, putative [Ixodes scapularis]	gi|241598763|ref|XM_002404741.1|	Ixodes scapularis limbic system-associated membrane protein, putative, mRNA	sp|Q98919|LSAMP_CHICK	Limbic system-associated membrane protein OS=Gallus gallus PE=2 SV=1	--	K15144	mediator of RNA polymerase II transcription subunit 1
CL1373.Contig2_Ip-T	1.14	0	1.04258	0.653799	0	1.14	-2.10768	0.445916	gi|390357754|ref|XP_003729088.1|	PREDICTED: RNA-directed DNA polymerase from mobile element jockey-like [Strongylocentrotus purpuratus]	gi|295685359|gb|GU318671.1|	Ixodes scapularis clone 01_F19_T7 tandem repeat region	sp|Q9NBX4|RTXE_DROME	Probable RNA-directed DNA polymerase from transposon X-element OS=Drosophila melanogaster GN=ORF2 PE=3 SV=1	--	K15121	solute carrier family 25, member 44
CL1373.Contig4_Ip-T	1.32	0	1.6326	0.49507	0	1.32	NA	NA	gi|17529698|gb|AAL40415.1|AF369891_4	endonuclease/reverse transcriptase [Branchiostoma floridae]	gi|295685359|gb|GU318671.1|	Ixodes scapularis clone 01_F19_T7 tandem repeat region	sp|Q9NBX4|RTXE_DROME	Probable RNA-directed DNA polymerase from transposon X-element OS=Drosophila melanogaster GN=ORF2 PE=3 SV=1	--	K00787	farnesyl diphosphate synthase [EC:2.5.1.1 2.5.1.10]
CL1374.Contig1_Ip-T	14.11	9.29	0.513102	0.394685	6.31	14.11	-1.13623	0.087134	gi|242008012|ref|XP_002424807.1|	hect E3 ubiquitin ligase, putative [Pediculus humanus corporis] >gi|212508345|gb|EEB12069.1| hect E3 ubiquitin ligase, putative [Pediculus humanus corporis]	gi|388240420|dbj|AP012460.1|	Rattus norvegicus DNA, BAC clone: RNB1-429I16, strain: F344/Stm, complete sequence	sp|Q9ULT8|HECD1_HUMAN	E3 ubiquitin-protein ligase HECTD1 OS=Homo sapiens GN=HECTD1 PE=1 SV=3	Ubiquitin-protein ligase	K12231	E3 ubiquitin-protein ligase HECTD1 [EC:6.3.2.19]
CL1376.Contig1_Ip-T	3.24	7.62	-1.32366	0.148036	3.62	3.24	0.184769	0.866902	--	--	gi|295685188|gb|GU318500.1|	Ixodes scapularis clone 01_B21_T7 tandem repeat region	--	--	--	--	--
CL138.Contig1_Ip-T	0	1.69	-1.49075	0.456085	0	0	NA	NA	--	--	gi|149465807|gb|AC205643.1|	Ixodes scapularis BAC ISG1-31P02, complete sequence	--	--	--	--	--
CL138.Contig2_Ip-T	1.64	108.24	-6.13426	4.923e-28	2.61	1.64	0.695127	0.624088	--	--	gi|149465798|gb|AC205641.1|	Ixodes scapularis BAC ISG1-24P02, complete sequence	--	--	--	--	--
CL138.Contig3_Ip-T	0	3.71	-3.76716	0.0599812	0	0	1.70595	0.546797	--	--	gi|149465807|gb|AC205643.1|	Ixodes scapularis BAC ISG1-31P02, complete sequence	--	--	--	--	--
CL1381.Contig1_Ip-T	8.79	7.8	0.0825231	0.907323	8.06	8.79	-0.100311	0.886573	gi|242002516|ref|XP_002435901.1|	ras GTP exchange factor, son of sevenless, putative [Ixodes scapularis] >gi|215499237|gb|EEC08731.1| ras GTP exchange factor, son of sevenless, putative [Ixodes scapularis]	gi|170038413|ref|XM_001846993.1|	Culex quinquefasciatus ras GTP exchange factor, son of sevenless, mRNA	sp|P26675|SOS_DROME	Protein son of sevenless OS=Drosophila melanogaster GN=Sos PE=1 SV=2	Type II secretory pathway, component HofQ	K03099	son of sevenless
CL1381.Contig2_Ip-T	12.2	13.17	-0.20024	0.726709	8.96	12.2	-0.420538	0.505099	gi|242002516|ref|XP_002435901.1|	ras GTP exchange factor, son of sevenless, putative [Ixodes scapularis] >gi|215499237|gb|EEC08731.1| ras GTP exchange factor, son of sevenless, putative [Ixodes scapularis]	gi|170038413|ref|XM_001846993.1|	Culex quinquefasciatus ras GTP exchange factor, son of sevenless, mRNA	sp|P26675|SOS_DROME	Protein son of sevenless OS=Drosophila melanogaster GN=Sos PE=1 SV=2	Type II secretory pathway, component HofQ	K03099	son of sevenless
CL1382.Contig1_Ip-T	8.49	11.62	-0.54264	0.401799	10.03	8.49	0.265258	0.692881	gi|241096866|ref|XP_002409571.1|	hypothetical protein IscW_ISCW001324 [Ixodes scapularis] >gi|215492782|gb|EEC02423.1| hypothetical protein IscW_ISCW001324 [Ixodes scapularis]	gi|241096865|ref|XM_002409527.1|	Ixodes scapularis hypothetical protein, mRNA	sp|Q60902|EP15R_MOUSE	Epidermal growth factor receptor substrate 15-like 1 OS=Mus musculus GN=Eps15l1 PE=1 SV=3	Translation initiation factor 2 (IF-2; GTPase)	K12472	epidermal growth factor receptor substrate 15
CL1382.Contig2_Ip-T	8.6	12.06	-0.577687	0.366101	10	8.6	0.242364	0.717536	gi|383853195|ref|XP_003702108.1|	PREDICTED: LOW QUALITY PROTEIN: epidermal growth factor receptor substrate 15-like 1-like [Megachile rotundata]	gi|241096865|ref|XM_002409527.1|	Ixodes scapularis hypothetical protein, mRNA	sp|Q60902|EP15R_MOUSE	Epidermal growth factor receptor substrate 15-like 1 OS=Mus musculus GN=Eps15l1 PE=1 SV=3	Chromosome segregation ATPases	K12472	epidermal growth factor receptor substrate 15
CL1385.Contig1_Ip-T	4.93	19.23	-2.05357	0.00168101	5.78	4.93	0.254255	0.773403	gi|383860181|ref|XP_003705569.1|	PREDICTED: uncharacterized protein LOC100879194 [Megachile rotundata]	gi|348525559|ref|XM_003450242.1|	PREDICTED: Oreochromis niloticus WW domain-containing adapter protein with coiled-coil-like (LOC100710158), mRNA	sp|Q7ZUK7|WAC_DANRE	WW domain-containing adapter protein with coiled-coil OS=Danio rerio GN=waca PE=2 SV=1	--	K15076	transcription elongation factor B, polypeptide 3
CL1385.Contig2_Ip-T	5.53	18.76	-1.85217	0.00375622	6.05	5.53	0.154428	0.855551	gi|383860181|ref|XP_003705569.1|	PREDICTED: uncharacterized protein LOC100879194 [Megachile rotundata]	gi|348525559|ref|XM_003450242.1|	PREDICTED: Oreochromis niloticus WW domain-containing adapter protein with coiled-coil-like (LOC100710158), mRNA	sp|Q7ZUK7|WAC_DANRE	WW domain-containing adapter protein with coiled-coil OS=Danio rerio GN=waca PE=2 SV=1	--	K12824	transcription elongation regulator 1
CL1385.Contig3_Ip-T	5.39	14.39	-1.50658	0.0283866	5.17	5.39	-0.0353483	0.968247	gi|383860181|ref|XP_003705569.1|	PREDICTED: uncharacterized protein LOC100879194 [Megachile rotundata]	gi|348525559|ref|XM_003450242.1|	PREDICTED: Oreochromis niloticus WW domain-containing adapter protein with coiled-coil-like (LOC100710158), mRNA	sp|Q7ZUK7|WAC_DANRE	WW domain-containing adapter protein with coiled-coil OS=Danio rerio GN=waca PE=2 SV=1	--	K15076	transcription elongation factor B, polypeptide 3
CL1385.Contig4_Ip-T	3.79	18.15	-2.34957	0.000908932	6.28	3.79	0.753339	0.414748	gi|383860181|ref|XP_003705569.1|	PREDICTED: uncharacterized protein LOC100879194 [Megachile rotundata]	gi|348525559|ref|XM_003450242.1|	PREDICTED: Oreochromis niloticus WW domain-containing adapter protein with coiled-coil-like (LOC100710158), mRNA	sp|Q7ZUK7|WAC_DANRE	WW domain-containing adapter protein with coiled-coil OS=Danio rerio GN=waca PE=2 SV=1	--	K06236	collagen, type I/II/III/V/XI, alpha
CL1386.Contig1_Ip-T	0	2.01	NA	NA	NA	NA	NA	NA	--	--	--	--	--	--	--	--	--
CL1387.Contig1_Ip-T	2.88	5.12	-0.919941	0.376817	2.22	2.88	-0.350736	0.784576	gi|241112500|ref|XP_002399731.1|	hypothetical protein IscW_ISCW002336 [Ixodes scapularis] >gi|215493029|gb|EEC02670.1| hypothetical protein IscW_ISCW002336 [Ixodes scapularis]	gi|241112499|ref|XM_002399688.1|	Ixodes scapularis hypothetical protein, mRNA	--	--	--	--	--
CL1389.Contig1_Ip-T	5	1.68	1.4836	0.215629	5.51	5	0.164897	0.853098	gi|241646926|ref|XP_002409893.1|	valacyclovir hydrolase, putative [Ixodes scapularis] >gi|215501462|gb|EEC10956.1| valacyclovir hydrolase, putative [Ixodes scapularis]	gi|241646925|ref|XM_002409849.1|	Ixodes scapularis valacyclovir hydrolase, putative, mRNA	sp|A2BGU9|SERHL_DANRE	Serine hydrolase-like protein OS=Danio rerio GN=serhl PE=2 SV=1	Predicted hydrolases or acyltransferases (alpha/beta hydrolase superfamily)	K01175	[EC:3.1.-.-]
CL1389.Contig2_Ip-T	6.74	1.9	1.73688	0.107224	5.42	6.74	-0.289683	0.72704	gi|241646926|ref|XP_002409893.1|	valacyclovir hydrolase, putative [Ixodes scapularis] >gi|215501462|gb|EEC10956.1| valacyclovir hydrolase, putative [Ixodes scapularis]	gi|241646925|ref|XM_002409849.1|	Ixodes scapularis valacyclovir hydrolase, putative, mRNA	sp|A2BGU9|SERHL_DANRE	Serine hydrolase-like protein OS=Danio rerio GN=serhl PE=2 SV=1	Predicted hydrolases or acyltransferases (alpha/beta hydrolase superfamily)	K01175	[EC:3.1.-.-]
CL1389.Contig3_Ip-T	4.13	1.03	1.91363	0.177877	3.08	4.13	-0.398439	0.712267	gi|241646926|ref|XP_002409893.1|	valacyclovir hydrolase, putative [Ixodes scapularis] >gi|215501462|gb|EEC10956.1| valacyclovir hydrolase, putative [Ixodes scapularis]	gi|241646925|ref|XM_002409849.1|	Ixodes scapularis valacyclovir hydrolase, putative, mRNA	sp|A2BGU9|SERHL_DANRE	Serine hydrolase-like protein OS=Danio rerio GN=serhl PE=2 SV=1	Predicted hydrolases or acyltransferases (alpha/beta hydrolase superfamily)	K01175	[EC:3.1.-.-]
CL1389.Contig4_Ip-T	4.65	1.06	2.0433	0.135547	3.3	4.65	-0.469992	0.648438	gi|241646926|ref|XP_002409893.1|	valacyclovir hydrolase, putative [Ixodes scapularis] >gi|215501462|gb|EEC10956.1| valacyclovir hydrolase, putative [Ixodes scapularis]	gi|241646925|ref|XM_002409849.1|	Ixodes scapularis valacyclovir hydrolase, putative, mRNA	sp|A2BGU9|SERHL_DANRE	Serine hydrolase-like protein OS=Danio rerio GN=serhl PE=2 SV=1	Predicted hydrolases or acyltransferases (alpha/beta hydrolase superfamily)	K01175	[EC:3.1.-.-]
CL1389.Contig5_Ip-T	0	1.41	NA	NA	0	0	NA	NA	gi|241646929|ref|XP_002409894.1|	valacyclovir hydrolase, putative [Ixodes scapularis] >gi|215501463|gb|EEC10957.1| valacyclovir hydrolase, putative [Ixodes scapularis]	gi|241646928|ref|XM_002409850.1|	Ixodes scapularis valacyclovir hydrolase, putative, mRNA	sp|A2BGU9|SERHL_DANRE	Serine hydrolase-like protein OS=Danio rerio GN=serhl PE=2 SV=1	--	K01175	[EC:3.1.-.-]
CL1390.Contig1_Ip-T	0	2.94	-1.93199	0.237915	0	0	-1.42589	0.622581	gi|390355349|ref|XP_003728527.1|	PREDICTED: uncharacterized protein LOC100893123 [Strongylocentrotus purpuratus]	gi|149465856|gb|AC205652.1|	Ixodes scapularis BAC ISG1-62P02, complete sequence	--	--	--	--	--
CL1392.Contig1_Ip-T	0	0	NA	NA	2.39	0	1.69682	0.335889	--	--	--	--	--	--	--	--	--
CL1392.Contig2_Ip-T	0	6.53	-3.58282	0.014272	0	0	NA	NA	--	--	gi|212549710|ref|NG_008959.1|	Homo sapiens 5-methyltetrahydrofolate-homocysteine methyltransferase (MTR), RefSeqGene on chromosome 1	--	--	--	--	--
CL1393.Contig1_Ip-T	3.22	9.34	-1.62623	0.0618987	0	3.22	-1.83041	0.243093	gi|241644574|ref|XP_002409662.1|	conserved hypothetical protein [Ixodes scapularis] >gi|215501398|gb|EEC10892.1| conserved hypothetical protein [Ixodes scapularis]	gi|241644573|ref|XM_002409618.1|	Ixodes scapularis conserved hypothetical protein, mRNA	sp|Q3T0Z5|LENG1_BOVIN	Leukocyte receptor cluster member 1 homolog OS=Bos taurus GN=LENG1 PE=2 SV=1	--	--	--
CL1393.Contig2_Ip-T	1.49	5.04	-1.84798	0.133681	0	1.49	-2.60943	0.322643	gi|241644574|ref|XP_002409662.1|	conserved hypothetical protein [Ixodes scapularis] >gi|215501398|gb|EEC10892.1| conserved hypothetical protein [Ixodes scapularis]	gi|241644573|ref|XM_002409618.1|	Ixodes scapularis conserved hypothetical protein, mRNA	sp|Q3T0Z5|LENG1_BOVIN	Leukocyte receptor cluster member 1 homolog OS=Bos taurus GN=LENG1 PE=2 SV=1	--	--	--
CL1394.Contig1_Ip-T	4.2	4.76	-0.270438	0.77921	1.29	4.2	-1.67825	0.209489	--	--	--	--	--	--	--	--	--
CL1394.Contig2_Ip-T	2.19	2.13	-0.0497885	0.971385	1.3	2.19	-0.727647	0.643169	--	--	--	--	--	--	--	--	--
CL1396.Contig1_Ip-T	0	1.39	-2.74938	0.316186	0	0	0.694624	0.857666	--	--	gi|149465807|gb|AC205643.1|	Ixodes scapularis BAC ISG1-31P02, complete sequence	--	--	--	--	--
CL1396.Contig2_Ip-T	0	0	-1.16787	0.719889	1.07	0	2.01135	0.469828	--	--	--	--	--	--	--	--	--
CL1397.Contig1_Ip-T	1.95	0	2.61057	0.263018	0	1.95	-2.12313	0.316568	--	--	gi|149465802|gb|AC205642.1|	Ixodes scapularis BAC ISG1-27P02, complete sequence	--	--	--	--	--
CL1397.Contig2_Ip-T	1.83	2.03	-0.239502	0.870511	0	1.83	-1.01519	0.574035	gi|241743930|ref|XP_002414221.1|	hypothetical protein IscW_ISCW012284 [Ixodes scapularis] >gi|215508075|gb|EEC17529.1| hypothetical protein IscW_ISCW012284 [Ixodes scapularis]	gi|149465802|gb|AC205642.1|	Ixodes scapularis BAC ISG1-27P02, complete sequence	--	--	--	--	--
CL1397.Contig3_Ip-T	1.91	3.11	-0.793208	0.543792	0	1.91	-1.99807	0.340458	--	--	gi|149465802|gb|AC205642.1|	Ixodes scapularis BAC ISG1-27P02, complete sequence	--	--	--	--	--
CL1397.Contig4_Ip-T	5.81	17.87	-1.7108	0.00742259	1.32	5.81	-2.11323	0.0847683	gi|241743930|ref|XP_002414221.1|	hypothetical protein IscW_ISCW012284 [Ixodes scapularis] >gi|215508075|gb|EEC17529.1| hypothetical protein IscW_ISCW012284 [Ixodes scapularis]	gi|149465802|gb|AC205642.1|	Ixodes scapularis BAC ISG1-27P02, complete sequence	--	--	--	--	--
CL1397.Contig6_Ip-T	2.85	5.37	-1.00383	0.330367	1.51	2.85	-0.891641	0.529052	--	--	gi|149465802|gb|AC205642.1|	Ixodes scapularis BAC ISG1-27P02, complete sequence	--	--	--	--	--
CL1398.Contig1_Ip-T	4.12	20.35	-2.39418	0.000382709	3.42	4.12	-0.243875	0.816857	gi|241622907|ref|XP_002407474.1|	reverse transcriptase, putative [Ixodes scapularis] >gi|215500990|gb|EEC10484.1| reverse transcriptase, putative [Ixodes scapularis]	gi|295685558|gb|GU318870.1|	Ixodes scapularis clone 01_K12_T3 tandem repeat region	sp|Q95SX7|RTBS_DROME	Probable RNA-directed DNA polymerase from transposon BS OS=Drosophila melanogaster GN=RTase PE=2 SV=1	--	K05658	ATP-binding cassette, subfamily B (MDR/TAP), member 1
CL1398.Contig2_Ip-T	NA	NA	NA	NA	2.83	0	NA	NA	--	--	gi|295685558|gb|GU318870.1|	Ixodes scapularis clone 01_K12_T3 tandem repeat region	--	--	--	--	--
CL1398.Contig3_Ip-T	2.65	7.96	-1.67664	0.078144	1.58	2.65	-0.721295	0.613055	--	--	gi|295685558|gb|GU318870.1|	Ixodes scapularis clone 01_K12_T3 tandem repeat region	--	--	--	--	--
CL1399.Contig1_Ip-T	22.25	22.57	-0.110467	0.797664	11.78	22.25	-0.892693	0.0783182	gi|241622190|ref|XP_002408908.1|	transcription factor sp3, putative [Ixodes scapularis] >gi|215503064|gb|EEC12558.1| transcription factor sp3, putative [Ixodes scapularis]	gi|241622189|ref|XM_002408864.1|	Ixodes scapularis transcription factor sp3, putative, mRNA	sp|Q62445|SP4_MOUSE	Transcription factor Sp4 OS=Mus musculus GN=Sp4 PE=2 SV=2	Translation initiation factor 2 (IF-2; GTPase)	K09200	transcription factor Sp, invertebrate
CL1399.Contig2_Ip-T	18.19	10.25	0.737656	0.181443	4.41	18.19	-2.01952	0.00305296	gi|241622190|ref|XP_002408908.1|	transcription factor sp3, putative [Ixodes scapularis] >gi|215503064|gb|EEC12558.1| transcription factor sp3, putative [Ixodes scapularis]	gi|241622189|ref|XM_002408864.1|	Ixodes scapularis transcription factor sp3, putative, mRNA	sp|Q02446|SP4_HUMAN	Transcription factor Sp4 OS=Homo sapiens GN=SP4 PE=1 SV=2	Membrane carboxypeptidase (penicillin-binding protein)	K09200	transcription factor Sp, invertebrate
CL14.Contig1_Ip-T	1.43	3.84	-1.51496	0.255568	0	1.43	-1.43466	0.513767	--	--	gi|149465845|gb|AC205650.1|	Ixodes scapularis BAC ISG1-56P02, complete sequence	--	--	--	--	--
CL140.Contig1_Ip-T	169.56	198.68	-0.318517	0.034368	122.51	169.56	-0.444124	0.00896104	gi|241735825|ref|XP_002413964.1|	membrane-associated protein, putative [Ixodes scapularis] >gi|215507818|gb|EEC17272.1| membrane-associated protein, putative [Ixodes scapularis] >gi|346470799|gb|AEO35244.1| hypothetical protein [Amblyomma maculatum] >gi|346470801|gb|AEO35245.1| hypothetical protein [Amblyomma maculatum]	gi|239937582|gb|AC200531.2|	Ixodes scapularis, clone XX-2A1, complete sequence	sp|P62321|RUXF_XENLA	Small nuclear ribonucleoprotein F OS=Xenopus laevis GN=snrpf PE=3 SV=1	Small nuclear ribonucleoprotein (snRNP) homolog	K11098	small nuclear ribonucleoprotein F
CL140.Contig2_Ip-T	4.37	7.72	-0.910834	0.281851	4.05	4.37	-0.0849387	0.931951	--	--	gi|239937582|gb|AC200531.2|	Ixodes scapularis, clone XX-2A1, complete sequence	--	--	--	--	--
CL1400.Contig1_Ip-T	11.77	7.93	0.479856	0.464652	15.03	11.77	0.377503	0.499802	gi|242002390|ref|XP_002435838.1|	secreted salivary gland peptide, putative [Ixodes scapularis] >gi|215499174|gb|EEC08668.1| secreted salivary gland peptide, putative [Ixodes scapularis]	gi|186972128|ref|NM_001047100.2|	Rattus norvegicus transmembrane protease, serine 9 (Tmprss9), mRNA	sp|P21902|PCE_TACTR	Proclotting enzyme OS=Tachypleus tridentatus PE=1 SV=1	Secreted trypsin-like serine protease	K09640	transmembrane protease, serine 9 [EC:3.4.21.-]
CL1400.Contig2_Ip-T	12.12	8.16	0.480883	0.457206	12.36	12.12	0.0530617	0.927502	gi|242002390|ref|XP_002435838.1|	secreted salivary gland peptide, putative [Ixodes scapularis] >gi|215499174|gb|EEC08668.1| secreted salivary gland peptide, putative [Ixodes scapularis]	gi|186972128|ref|NM_001047100.2|	Rattus norvegicus transmembrane protease, serine 9 (Tmprss9), mRNA	sp|P21902|PCE_TACTR	Proclotting enzyme OS=Tachypleus tridentatus PE=1 SV=1	Secreted trypsin-like serine protease	K09640	transmembrane protease, serine 9 [EC:3.4.21.-]
CL1402.Contig1_Ip-T	1.61	10.1	-2.73909	0.00700604	9.23	1.61	2.54404	0.0143564	gi|241149003|ref|XP_002405993.1|	hypothetical protein IscW_ISCW017092 [Ixodes scapularis] >gi|215493791|gb|EEC03432.1| hypothetical protein IscW_ISCW017092 [Ixodes scapularis]	gi|241149002|ref|XM_002405949.1|	Ixodes scapularis hypothetical protein, mRNA	sp|Q75JC9|Y8484_DICDI	Uncharacterized protein DDB_G0271670 OS=Dictyostelium discoideum GN=DDB_G0271670 PE=4 SV=1	--	--	--
CL1402.Contig2_Ip-T	3.59	18.36	-2.44438	0.000638985	10.68	3.59	1.59763	0.0513489	gi|241149003|ref|XP_002405993.1|	hypothetical protein IscW_ISCW017092 [Ixodes scapularis] >gi|215493791|gb|EEC03432.1| hypothetical protein IscW_ISCW017092 [Ixodes scapularis]	gi|241149002|ref|XM_002405949.1|	Ixodes scapularis hypothetical protein, mRNA	sp|Q75JC9|Y8484_DICDI	Uncharacterized protein DDB_G0271670 OS=Dictyostelium discoideum GN=DDB_G0271670 PE=4 SV=1	--	--	--
CL1402.Contig3_Ip-T	3.25	8.34	-1.44947	0.104932	7.89	3.25	1.30436	0.150248	gi|241149003|ref|XP_002405993.1|	hypothetical protein IscW_ISCW017092 [Ixodes scapularis] >gi|215493791|gb|EEC03432.1| hypothetical protein IscW_ISCW017092 [Ixodes scapularis]	gi|241149002|ref|XM_002405949.1|	Ixodes scapularis hypothetical protein, mRNA	--	--	--	--	--
CL1404.Contig1_Ip-T	1.11	1.17	-0.165815	0.930847	0	1.11	-1.04172	0.654754	gi|241402355|ref|XP_002409690.1|	hypothetical protein IscW_ISCW024212 [Ixodes scapularis] >gi|215497513|gb|EEC07007.1| hypothetical protein IscW_ISCW024212 [Ixodes scapularis]	gi|241402354|ref|XM_002409646.1|	Ixodes scapularis hypothetical protein, mRNA	--	--	--	--	--
CL1404.Contig2_Ip-T	1.39	2.35	-0.847442	0.576482	1.43	1.39	0.0657029	0.969498	gi|241402355|ref|XP_002409690.1|	hypothetical protein IscW_ISCW024212 [Ixodes scapularis] >gi|215497513|gb|EEC07007.1| hypothetical protein IscW_ISCW024212 [Ixodes scapularis]	gi|241402354|ref|XM_002409646.1|	Ixodes scapularis hypothetical protein, mRNA	--	--	--	--	--
CL1404.Contig3_Ip-T	16.55	39.05	-1.32836	0.00102515	13.87	16.55	-0.230091	0.66068	--	--	--	--	--	--	--	--	--
CL1405.Contig1_Ip-T	9.64	9.29	-0.0365114	0.956087	6.96	9.64	-0.445173	0.53231	gi|390365797|ref|XP_793640.3|	PREDICTED: poly(ADP-ribose) polymerase pme-5-like [Strongylocentrotus purpuratus]	--	--	sp|Q9TXQ1|PME5_CAEEL	Poly(ADP-ribose) polymerase pme-5 OS=Caenorhabditis elegans GN=pme-5 PE=2 SV=1	FOG: Ankyrin repeat	K06236	collagen, type I/II/III/V/XI, alpha
CL1405.Contig2_Ip-T	9.93	8.9	0.0681224	0.91844	7.83	9.93	-0.318009	0.643474	gi|390365797|ref|XP_793640.3|	PREDICTED: poly(ADP-ribose) polymerase pme-5-like [Strongylocentrotus purpuratus]	--	--	sp|Q9TXQ1|PME5_CAEEL	Poly(ADP-ribose) polymerase pme-5 OS=Caenorhabditis elegans GN=pme-5 PE=2 SV=1	FOG: Ankyrin repeat	K06236	collagen, type I/II/III/V/XI, alpha
CL1405.Contig3_Ip-T	9.14	8.34	0.0422808	0.951162	7.35	9.14	-0.289677	0.684387	gi|390365797|ref|XP_793640.3|	PREDICTED: poly(ADP-ribose) polymerase pme-5-like [Strongylocentrotus purpuratus]	--	--	sp|Q9TXQ1|PME5_CAEEL	Poly(ADP-ribose) polymerase pme-5 OS=Caenorhabditis elegans GN=pme-5 PE=2 SV=1	FOG: Ankyrin repeat	K06236	collagen, type I/II/III/V/XI, alpha
CL1405.Contig4_Ip-T	8.85	9.04	-0.120511	0.859748	6.6	8.85	-0.398439	0.589274	gi|390365797|ref|XP_793640.3|	PREDICTED: poly(ADP-ribose) polymerase pme-5-like [Strongylocentrotus purpuratus]	--	--	sp|Q9TXQ1|PME5_CAEEL	Poly(ADP-ribose) polymerase pme-5 OS=Caenorhabditis elegans GN=pme-5 PE=2 SV=1	FOG: Ankyrin repeat	K06236	collagen, type I/II/III/V/XI, alpha
CL1405.Contig5_Ip-T	8.61	6.92	0.225375	0.758863	7.64	8.61	-0.147668	0.836693	gi|390365797|ref|XP_793640.3|	PREDICTED: poly(ADP-ribose) polymerase pme-5-like [Strongylocentrotus purpuratus]	--	--	sp|Q9TXQ1|PME5_CAEEL	Poly(ADP-ribose) polymerase pme-5 OS=Caenorhabditis elegans GN=pme-5 PE=2 SV=1	FOG: Ankyrin repeat	K06236	collagen, type I/II/III/V/XI, alpha
CL1405.Contig6_Ip-T	10.66	9.87	0.0212195	0.973421	7.14	10.66	-0.553439	0.423002	gi|390365797|ref|XP_793640.3|	PREDICTED: poly(ADP-ribose) polymerase pme-5-like [Strongylocentrotus purpuratus]	--	--	sp|Q9TXQ1|PME5_CAEEL	Poly(ADP-ribose) polymerase pme-5 OS=Caenorhabditis elegans GN=pme-5 PE=2 SV=1	FOG: Ankyrin repeat	K06236	collagen, type I/II/III/V/XI, alpha
CL1405.Contig7_Ip-T	10.41	8.59	0.187374	0.777575	6.02	10.41	-0.765362	0.291207	gi|390365797|ref|XP_793640.3|	PREDICTED: poly(ADP-ribose) polymerase pme-5-like [Strongylocentrotus purpuratus]	--	--	sp|Q9TXQ1|PME5_CAEEL	Poly(ADP-ribose) polymerase pme-5 OS=Caenorhabditis elegans GN=pme-5 PE=2 SV=1	FOG: Ankyrin repeat	K06236	collagen, type I/II/III/V/XI, alpha
CL1405.Contig8_Ip-T	9.79	8.12	0.179963	0.792209	6.42	9.79	-0.583963	0.420296	gi|390365797|ref|XP_793640.3|	PREDICTED: poly(ADP-ribose) polymerase pme-5-like [Strongylocentrotus purpuratus]	--	--	sp|Q9TXQ1|PME5_CAEEL	Poly(ADP-ribose) polymerase pme-5 OS=Caenorhabditis elegans GN=pme-5 PE=2 SV=1	FOG: Ankyrin repeat	K06236	collagen, type I/II/III/V/XI, alpha
CL1406.Contig1_Ip-T	0	1.89	NA	NA	NA	NA	NA	NA	--	--	gi|149465822|gb|AC205646.1|	Ixodes scapularis BAC ISG1-42P02, complete sequence	--	--	--	--	--
CL1407.Contig1_Ip-T	4.02	9.81	-1.37692	0.0907199	1.47	4.02	-1.42661	0.275622	gi|345492675|ref|XP_003426906.1|	PREDICTED: JNK-interacting protein 3-like isoform 2 [Nasonia vitripennis]	gi|158292432|ref|XM_313912.4|	Anopheles gambiae str. PEST AGAP005042-PA (AgaP_AGAP005042) mRNA, complete cds	sp|O60271|JIP4_HUMAN	C-Jun-amino-terminal kinase-interacting protein 4 OS=Homo sapiens GN=SPAG9 PE=1 SV=4	--	K04436	mitogen-activated protein kinase 8 interacting protein 3
CL1407.Contig2_Ip-T	4.9	11.14	-1.27476	0.0893757	1.6	4.9	-1.58994	0.192233	gi|383854370|ref|XP_003702694.1|	PREDICTED: LOW QUALITY PROTEIN: JNK-interacting protein 3-like [Megachile rotundata]	gi|158292432|ref|XM_313912.4|	Anopheles gambiae str. PEST AGAP005042-PA (AgaP_AGAP005042) mRNA, complete cds	sp|O60271|JIP4_HUMAN	C-Jun-amino-terminal kinase-interacting protein 4 OS=Homo sapiens GN=SPAG9 PE=1 SV=4	--	K04436	mitogen-activated protein kinase 8 interacting protein 3
CL1408.Contig1_Ip-T	4.84	2.93	0.63424	0.546249	0	4.84	NA	NA	--	--	gi|149465770|gb|AC205634.1|	Ixodes scapularis BAC ISG1-06P02, complete sequence	--	--	--	--	--
CL1409.Contig1_Ip-T	18.35	20	-0.214086	0.645959	17.8	18.35	-0.0191302	0.968203	gi|241746776|ref|XP_002405587.1|	translation initiation factor 4F, cap-binding subunit, putative [Ixodes scapularis] >gi|215505870|gb|EEC15364.1| translation initiation factor 4F, cap-binding subunit, putative [Ixodes scapularis]	gi|325302913|tpg|BK007246.1|	TPA_inf: Amblyomma variegatum translation initiation factor 4F cap-binding subunit mRNA, partial cds	sp|P06730|IF4E_HUMAN	Eukaryotic translation initiation factor 4E OS=Homo sapiens GN=EIF4E PE=1 SV=2	Translation initiation factor 4E (eIF-4E)	K03259	translation initiation factor 4E
CL1409.Contig2_Ip-T	19.26	25.17	-0.475963	0.273555	19.17	19.26	0.0180153	0.969124	gi|241746776|ref|XP_002405587.1|	translation initiation factor 4F, cap-binding subunit, putative [Ixodes scapularis] >gi|215505870|gb|EEC15364.1| translation initiation factor 4F, cap-binding subunit, putative [Ixodes scapularis]	gi|325302913|tpg|BK007246.1|	TPA_inf: Amblyomma variegatum translation initiation factor 4F cap-binding subunit mRNA, partial cds	sp|Q9DFS6|IF4EA_DANRE	Eukaryotic translation initiation factor 4E-1A OS=Danio rerio GN=eif4e1a PE=1 SV=1	Translation initiation factor 4E (eIF-4E)	K03259	translation initiation factor 4E
CL1411.Contig1_Ip-T	8.79	5.01	0.721187	0.362402	7.76	8.79	-0.155034	0.827134	gi|241570572|ref|XP_002402810.1|	vesicular inhibitory amino acid transporter, putative [Ixodes scapularis] >gi|215500128|gb|EEC09622.1| vesicular inhibitory amino acid transporter, putative [Ixodes scapularis]	gi|241570571|ref|XM_002402766.1|	Ixodes scapularis vesicular inhibitory amino acid transporter, putative, mRNA	sp|Q7Z2H8|S36A1_HUMAN	Proton-coupled amino acid transporter 1 OS=Homo sapiens GN=SLC36A1 PE=1 SV=1	Amino acid permeases	K14209	solute carrier family 36 (proton-coupled amino acid transporter)
CL1411.Contig2_Ip-T	7.24	5.4	0.333164	0.682964	7.58	7.24	0.0909808	0.903396	gi|241570572|ref|XP_002402810.1|	vesicular inhibitory amino acid transporter, putative [Ixodes scapularis] >gi|215500128|gb|EEC09622.1| vesicular inhibitory amino acid transporter, putative [Ixodes scapularis]	gi|241570571|ref|XM_002402766.1|	Ixodes scapularis vesicular inhibitory amino acid transporter, putative, mRNA	sp|Q7Z2H8|S36A1_HUMAN	Proton-coupled amino acid transporter 1 OS=Homo sapiens GN=SLC36A1 PE=1 SV=1	Amino acid permeases	K14209	solute carrier family 36 (proton-coupled amino acid transporter)
CL1411.Contig3_Ip-T	8.95	6.19	0.442082	0.554327	8.23	8.95	-0.0962226	0.890109	gi|241570572|ref|XP_002402810.1|	vesicular inhibitory amino acid transporter, putative [Ixodes scapularis] >gi|215500128|gb|EEC09622.1| vesicular inhibitory amino acid transporter, putative [Ixodes scapularis]	gi|241570571|ref|XM_002402766.1|	Ixodes scapularis vesicular inhibitory amino acid transporter, putative, mRNA	sp|Q7Z2H8|S36A1_HUMAN	Proton-coupled amino acid transporter 1 OS=Homo sapiens GN=SLC36A1 PE=1 SV=1	Amino acid permeases	K14209	solute carrier family 36 (proton-coupled amino acid transporter)
CL1411.Contig4_Ip-T	7.1	5.63	0.244818	0.762813	7.87	7.1	0.173317	0.816338	gi|241570572|ref|XP_002402810.1|	vesicular inhibitory amino acid transporter, putative [Ixodes scapularis] >gi|215500128|gb|EEC09622.1| vesicular inhibitory amino acid transporter, putative [Ixodes scapularis]	gi|157127445|ref|XM_001654934.1|	Aedes aegypti amino acid transporter partial mRNA	sp|Q7Z2H8|S36A1_HUMAN	Proton-coupled amino acid transporter 1 OS=Homo sapiens GN=SLC36A1 PE=1 SV=1	Amino acid permeases	K14209	solute carrier family 36 (proton-coupled amino acid transporter)
CL1411.Contig5_Ip-T	6.4	3.67	0.712426	0.441955	6.75	6.4	0.101588	0.898423	gi|241570572|ref|XP_002402810.1|	vesicular inhibitory amino acid transporter, putative [Ixodes scapularis] >gi|215500128|gb|EEC09622.1| vesicular inhibitory amino acid transporter, putative [Ixodes scapularis]	gi|157127445|ref|XM_001654934.1|	Aedes aegypti amino acid transporter partial mRNA	sp|Q7Z2H8|S36A1_HUMAN	Proton-coupled amino acid transporter 1 OS=Homo sapiens GN=SLC36A1 PE=1 SV=1	Amino acid permeases	K14209	solute carrier family 36 (proton-coupled amino acid transporter)
CL1411.Contig6_Ip-T	6.44	4.27	0.502959	0.572313	5.96	6.44	-0.0869757	0.915496	gi|241570572|ref|XP_002402810.1|	vesicular inhibitory amino acid transporter, putative [Ixodes scapularis] >gi|215500128|gb|EEC09622.1| vesicular inhibitory amino acid transporter, putative [Ixodes scapularis]	gi|157127445|ref|XM_001654934.1|	Aedes aegypti amino acid transporter partial mRNA	sp|Q7Z2H8|S36A1_HUMAN	Proton-coupled amino acid transporter 1 OS=Homo sapiens GN=SLC36A1 PE=1 SV=1	Amino acid permeases	K14209	solute carrier family 36 (proton-coupled amino acid transporter)
CL1412.Contig1_Ip-T	NA	NA	NA	NA	1.82	0	NA	NA	--	--	--	--	--	--	--	--	--
CL1412.Contig2_Ip-T	0	1.75	-1.75972	0.392831	0	0	NA	NA	--	--	--	--	--	--	--	--	--
CL1413.Contig1_Ip-T	0	4.89	-4.16558	0.0258454	0	0	NA	NA	--	--	gi|239937583|gb|AC192744.5|	Ixodes scapularis, clone XX-61A1, complete sequence	--	--	--	--	--
CL1414.Contig10_Ip-T	2.03	0	NA	NA	1.3	2.03	-0.618195	0.699354	gi|241051739|ref|XP_002407452.1|	cytochrome P450, putative [Ixodes scapularis] >gi|215492219|gb|EEC01860.1| cytochrome P450, putative [Ixodes scapularis]	gi|241051752|ref|XM_002407415.1|	Ixodes scapularis cytochrome P450, putative, mRNA	sp|Q64409|CP3AH_CAVPO	Cytochrome P450 3A17 OS=Cavia porcellus GN=CYP3A17 PE=2 SV=1	Cytochrome P450	K01832	cytochrome P450, family 5, subfamily A (thromboxane-A synthase) [EC:5.3.99.5]
CL1414.Contig12_Ip-T	1.29	0	NA	NA	1.1	1.29	-0.205095	0.912635	gi|241051739|ref|XP_002407452.1|	cytochrome P450, putative [Ixodes scapularis] >gi|215492219|gb|EEC01860.1| cytochrome P450, putative [Ixodes scapularis]	gi|241051752|ref|XM_002407415.1|	Ixodes scapularis cytochrome P450, putative, mRNA	sp|Q64417|CP3AE_CAVPO	Cytochrome P450 3A14 OS=Cavia porcellus GN=CYP3A14 PE=2 SV=2	Cytochrome P450	K01832	cytochrome P450, family 5, subfamily A (thromboxane-A synthase) [EC:5.3.99.5]
CL1414.Contig13_Ip-T	1.37	0	NA	NA	1.78	1.37	0.402474	0.805284	gi|241051739|ref|XP_002407452.1|	cytochrome P450, putative [Ixodes scapularis] >gi|215492219|gb|EEC01860.1| cytochrome P450, putative [Ixodes scapularis]	gi|241051752|ref|XM_002407415.1|	Ixodes scapularis cytochrome P450, putative, mRNA	sp|P79102|CP3AS_BOVIN	Cytochrome P450 3A28 OS=Bos taurus GN=CYP3A28 PE=2 SV=1	Cytochrome P450	K01832	cytochrome P450, family 5, subfamily A (thromboxane-A synthase) [EC:5.3.99.5]
CL1414.Contig14_Ip-T	1.82	0	NA	NA	0	1.82	-1.12547	0.542053	gi|241051739|ref|XP_002407452.1|	cytochrome P450, putative [Ixodes scapularis] >gi|215492219|gb|EEC01860.1| cytochrome P450, putative [Ixodes scapularis]	gi|241051752|ref|XM_002407415.1|	Ixodes scapularis cytochrome P450, putative, mRNA	sp|P79102|CP3AS_BOVIN	Cytochrome P450 3A28 OS=Bos taurus GN=CYP3A28 PE=2 SV=1	Cytochrome P450	K01832	cytochrome P450, family 5, subfamily A (thromboxane-A synthase) [EC:5.3.99.5]
CL1414.Contig2_Ip-T	0	0	2.69863	0.47684	1.29	0	0.788072	0.700713	gi|241051739|ref|XP_002407452.1|	cytochrome P450, putative [Ixodes scapularis] >gi|215492219|gb|EEC01860.1| cytochrome P450, putative [Ixodes scapularis]	gi|241051752|ref|XM_002407415.1|	Ixodes scapularis cytochrome P450, putative, mRNA	sp|Q64417|CP3AE_CAVPO	Cytochrome P450 3A14 OS=Cavia porcellus GN=CYP3A14 PE=2 SV=2	--	K01832	cytochrome P450, family 5, subfamily A (thromboxane-A synthase) [EC:5.3.99.5]
CL1414.Contig3_Ip-T	1.92	0	NA	NA	1.37	1.92	-0.462158	0.77298	gi|241051753|ref|XP_002407459.1|	cytochrome P450, putative [Ixodes scapularis] >gi|215492226|gb|EEC01867.1| cytochrome P450, putative [Ixodes scapularis]	gi|241051752|ref|XM_002407415.1|	Ixodes scapularis cytochrome P450, putative, mRNA	sp|Q64409|CP3AH_CAVPO	Cytochrome P450 3A17 OS=Cavia porcellus GN=CYP3A17 PE=2 SV=1	Cytochrome P450	K01832	cytochrome P450, family 5, subfamily A (thromboxane-A synthase) [EC:5.3.99.5]
CL1414.Contig4_Ip-T	1.33	0	NA	NA	1.43	1.33	0.129362	0.940645	gi|241051739|ref|XP_002407452.1|	cytochrome P450, putative [Ixodes scapularis] >gi|215492219|gb|EEC01860.1| cytochrome P450, putative [Ixodes scapularis]	gi|241051752|ref|XM_002407415.1|	Ixodes scapularis cytochrome P450, putative, mRNA	sp|Q64409|CP3AH_CAVPO	Cytochrome P450 3A17 OS=Cavia porcellus GN=CYP3A17 PE=2 SV=1	Cytochrome P450	K01832	cytochrome P450, family 5, subfamily A (thromboxane-A synthase) [EC:5.3.99.5]
CL1414.Contig5_Ip-T	1.23	0	NA	NA	1.95	1.23	0.689588	0.67403	gi|241051739|ref|XP_002407452.1|	cytochrome P450, putative [Ixodes scapularis] >gi|215492219|gb|EEC01860.1| cytochrome P450, putative [Ixodes scapularis]	gi|241051752|ref|XM_002407415.1|	Ixodes scapularis cytochrome P450, putative, mRNA	sp|P79102|CP3AS_BOVIN	Cytochrome P450 3A28 OS=Bos taurus GN=CYP3A28 PE=2 SV=1	--	K01832	cytochrome P450, family 5, subfamily A (thromboxane-A synthase) [EC:5.3.99.5]
CL1414.Contig7_Ip-T	1.89	0	NA	NA	1.6	1.89	-0.215542	0.889202	gi|241051753|ref|XP_002407459.1|	cytochrome P450, putative [Ixodes scapularis] >gi|215492226|gb|EEC01867.1| cytochrome P450, putative [Ixodes scapularis]	gi|241051752|ref|XM_002407415.1|	Ixodes scapularis cytochrome P450, putative, mRNA	sp|Q64409|CP3AH_CAVPO	Cytochrome P450 3A17 OS=Cavia porcellus GN=CYP3A17 PE=2 SV=1	Cytochrome P450	K01832	cytochrome P450, family 5, subfamily A (thromboxane-A synthase) [EC:5.3.99.5]
CL1414.Contig9_Ip-T	4.89	0	NA	NA	1.94	4.89	-1.30901	0.260166	gi|241051739|ref|XP_002407452.1|	cytochrome P450, putative [Ixodes scapularis] >gi|215492219|gb|EEC01860.1| cytochrome P450, putative [Ixodes scapularis]	gi|241051752|ref|XM_002407415.1|	Ixodes scapularis cytochrome P450, putative, mRNA	sp|Q64409|CP3AH_CAVPO	Cytochrome P450 3A17 OS=Cavia porcellus GN=CYP3A17 PE=2 SV=1	Cytochrome P450	K01832	cytochrome P450, family 5, subfamily A (thromboxane-A synthase) [EC:5.3.99.5]
CL1415.Contig1_Ip-T	2.61	4.09	-0.737917	0.513173	0	2.61	-2.47957	0.203313	gi|346473463|gb|AEO36576.1|	hypothetical protein [Amblyomma maculatum]	--	--	--	--	Urease accessory protein UreF	K03188	urease accessory protein
CL1415.Contig2_Ip-T	1.15	3.11	-1.52515	0.303839	1	1.15	-0.176861	0.928471	gi|346473463|gb|AEO36576.1|	hypothetical protein [Amblyomma maculatum]	--	--	--	--	Urease accessory protein UreF	K03188	urease accessory protein
CL1415.Contig3_Ip-T	3.33	2.22	0.495097	0.68899	0	3.33	NA	NA	gi|346473463|gb|AEO36576.1|	hypothetical protein [Amblyomma maculatum]	--	--	--	--	Urease accessory protein UreF	K03188	urease accessory protein
CL1416.Contig1_Ip-T	2.98	1.58	0.825522	0.551068	2.93	2.98	0.000360993	0.999757	gi|241560392|ref|XP_002400876.1|	sulfate/bicarbonate/oxalate exchanger SAT-1, putative [Ixodes scapularis] >gi|215499795|gb|EEC09289.1| sulfate/bicarbonate/oxalate exchanger SAT-1, putative [Ixodes scapularis]	gi|295685346|gb|GU318658.1|	Ixodes scapularis clone 01_F13_T3 tandem repeat region	sp|Q9BXS9|S26A6_HUMAN	Solute carrier family 26 member 6 OS=Homo sapiens GN=SLC26A6 PE=1 SV=1	Sulfate permease and related transporters (MFS superfamily)	K14453	solute carrier family 26, other
CL1416.Contig2_Ip-T	5.49	3.25	0.6665	0.501867	4.31	5.49	-0.324346	0.725871	gi|241560392|ref|XP_002400876.1|	sulfate/bicarbonate/oxalate exchanger SAT-1, putative [Ixodes scapularis] >gi|215499795|gb|EEC09289.1| sulfate/bicarbonate/oxalate exchanger SAT-1, putative [Ixodes scapularis]	gi|295685346|gb|GU318658.1|	Ixodes scapularis clone 01_F13_T3 tandem repeat region	sp|Q9BXS9|S26A6_HUMAN	Solute carrier family 26 member 6 OS=Homo sapiens GN=SLC26A6 PE=1 SV=1	Sulfate permease and related transporters (MFS superfamily)	K14453	solute carrier family 26, other
CL1416.Contig3_Ip-T	3.06	0	2.19024	0.205785	2.59	3.06	-0.215807	0.859134	gi|241560392|ref|XP_002400876.1|	sulfate/bicarbonate/oxalate exchanger SAT-1, putative [Ixodes scapularis] >gi|215499795|gb|EEC09289.1| sulfate/bicarbonate/oxalate exchanger SAT-1, putative [Ixodes scapularis]	gi|295685346|gb|GU318658.1|	Ixodes scapularis clone 01_F13_T3 tandem repeat region	sp|Q9BXS9|S26A6_HUMAN	Solute carrier family 26 member 6 OS=Homo sapiens GN=SLC26A6 PE=1 SV=1	Sulfate permease and related transporters (MFS superfamily)	K14453	solute carrier family 26, other
CL1416.Contig4_Ip-T	3.72	2.91	0.264418	0.814105	2.82	3.72	-0.374835	0.740915	gi|241560392|ref|XP_002400876.1|	sulfate/bicarbonate/oxalate exchanger SAT-1, putative [Ixodes scapularis] >gi|215499795|gb|EEC09289.1| sulfate/bicarbonate/oxalate exchanger SAT-1, putative [Ixodes scapularis]	gi|295685346|gb|GU318658.1|	Ixodes scapularis clone 01_F13_T3 tandem repeat region	sp|Q9BXS9|S26A6_HUMAN	Solute carrier family 26 member 6 OS=Homo sapiens GN=SLC26A6 PE=1 SV=1	Sulfate permease and related transporters (MFS superfamily)	K14453	solute carrier family 26, other
CL1416.Contig5_Ip-T	3.75	0	1.92172	0.197932	3.87	3.75	0.0702156	0.946445	gi|241560392|ref|XP_002400876.1|	sulfate/bicarbonate/oxalate exchanger SAT-1, putative [Ixodes scapularis] >gi|215499795|gb|EEC09289.1| sulfate/bicarbonate/oxalate exchanger SAT-1, putative [Ixodes scapularis]	gi|295685346|gb|GU318658.1|	Ixodes scapularis clone 01_F13_T3 tandem repeat region	sp|Q9BXS9|S26A6_HUMAN	Solute carrier family 26 member 6 OS=Homo sapiens GN=SLC26A6 PE=1 SV=1	Sulfate permease and related transporters (MFS superfamily)	K14453	solute carrier family 26, other
CL1416.Contig6_Ip-T	2.68	1.91	0.398794	0.768701	1.66	2.68	-0.666277	0.6353	gi|241560392|ref|XP_002400876.1|	sulfate/bicarbonate/oxalate exchanger SAT-1, putative [Ixodes scapularis] >gi|215499795|gb|EEC09289.1| sulfate/bicarbonate/oxalate exchanger SAT-1, putative [Ixodes scapularis]	gi|295685346|gb|GU318658.1|	Ixodes scapularis clone 01_F13_T3 tandem repeat region	sp|Q9BXS9|S26A6_HUMAN	Solute carrier family 26 member 6 OS=Homo sapiens GN=SLC26A6 PE=1 SV=1	Sulfate permease and related transporters (MFS superfamily)	K14453	solute carrier family 26, other
CL1417.Contig1_Ip-T	0	7.75	-4.73372	0.00386165	0	0	NA	NA	gi|348543267|ref|XP_003459105.1|	PREDICTED: uncharacterized protein K02A2.6-like [Oreochromis niloticus]	--	--	sp|Q09575|YRD6_CAEEL	Uncharacterized protein K02A2.6 OS=Caenorhabditis elegans GN=K02A2.6 PE=2 SV=1	--	K11321	bromodomain-containing protein 8
CL1417.Contig2_Ip-T	0	3.46	-3.4801	0.0777958	0	0	NA	NA	gi|348544735|ref|XP_003459836.1|	PREDICTED: uncharacterized protein K02A2.6-like [Oreochromis niloticus]	--	--	--	--	--	K11321	bromodomain-containing protein 8
CL1419.Contig1_Ip-T	0	2.07	NA	NA	NA	NA	NA	NA	--	--	gi|149465798|gb|AC205641.1|	Ixodes scapularis BAC ISG1-24P02, complete sequence	--	--	--	--	--
CL142.Contig1_Ip-T	2.22	1.91	0.127121	0.928741	0	2.22	-1.31021	0.447719	--	--	gi|295685765|gb|GU319077.1|	Ixodes scapularis clone 01_P07_T3 tandem repeat region	--	--	--	--	--
CL142.Contig2_Ip-T	0	6.04	-3.68441	0.0172588	NA	NA	NA	NA	--	--	gi|149465802|gb|AC205642.1|	Ixodes scapularis BAC ISG1-27P02, complete sequence	--	--	--	--	--
CL142.Contig4_Ip-T	0	0	NA	NA	4.89	0	3.28604	0.0429698	--	--	gi|295685765|gb|GU319077.1|	Ixodes scapularis clone 01_P07_T3 tandem repeat region	--	--	--	--	--
CL142.Contig5_Ip-T	0	3.32	-3.82105	0.0737756	0	0	0.0813562	0.983936	--	--	gi|149465802|gb|AC205642.1|	Ixodes scapularis BAC ISG1-27P02, complete sequence	--	--	--	--	--
CL1422.Contig1_Ip-T	17.56	15.83	0.0597656	0.904769	6.9	17.56	-1.32285	0.0314625	gi|241152168|ref|XP_002406840.1|	chloride channel, putative [Ixodes scapularis] >gi|215493946|gb|EEC03587.1| chloride channel, putative [Ixodes scapularis]	gi|34536647|dbj|AK128981.1|	Mus musculus cDNA fis, clone TRACH3019347, highly similar to Chloride channel protein 7	sp|Q4PKH3|CLCN7_BOVIN	H(+)/Cl(-) exchange transporter 7 OS=Bos taurus GN=CLCN7 PE=2 SV=1	Chloride channel protein EriC	K05016	chloride channel 7
CL1422.Contig2_Ip-T	24.75	13.06	0.832408	0.0835666	13.35	24.75	-0.865816	0.0704033	gi|241152168|ref|XP_002406840.1|	chloride channel, putative [Ixodes scapularis] >gi|215493946|gb|EEC03587.1| chloride channel, putative [Ixodes scapularis]	gi|34536647|dbj|AK128981.1|	Mus musculus cDNA fis, clone TRACH3019347, highly similar to Chloride channel protein 7	sp|Q4PKH3|CLCN7_BOVIN	H(+)/Cl(-) exchange transporter 7 OS=Bos taurus GN=CLCN7 PE=2 SV=1	Chloride channel protein EriC	K05016	chloride channel 7
CL1422.Contig3_Ip-T	13.87	11.95	0.125091	0.825838	6.53	13.87	-1.06204	0.108304	gi|241152168|ref|XP_002406840.1|	chloride channel, putative [Ixodes scapularis] >gi|215493946|gb|EEC03587.1| chloride channel, putative [Ixodes scapularis]	gi|241152167|ref|XM_002406796.1|	Ixodes scapularis chloride channel, putative, mRNA	sp|Q4PKH3|CLCN7_BOVIN	H(+)/Cl(-) exchange transporter 7 OS=Bos taurus GN=CLCN7 PE=2 SV=1	--	K05016	chloride channel 7
CL1422.Contig4_Ip-T	16.88	10.53	0.590944	0.290134	7.07	16.88	-1.23076	0.0461685	gi|241152168|ref|XP_002406840.1|	chloride channel, putative [Ixodes scapularis] >gi|215493946|gb|EEC03587.1| chloride channel, putative [Ixodes scapularis]	gi|241152167|ref|XM_002406796.1|	Ixodes scapularis chloride channel, putative, mRNA	sp|Q4PKH3|CLCN7_BOVIN	H(+)/Cl(-) exchange transporter 7 OS=Bos taurus GN=CLCN7 PE=2 SV=1	--	K05016	chloride channel 7
CL1423.Contig1_Ip-T	19.75	10	0.891987	0.101142	14.01	19.75	-0.470623	0.346808	gi|241719667|ref|XP_002413603.1|	proclotting enzyme precursor, putative [Ixodes scapularis] >gi|215507419|gb|EEC16911.1| proclotting enzyme precursor, putative [Ixodes scapularis]	gi|241719666|ref|XM_002413558.1|	Ixodes scapularis proclotting enzyme precursor, putative, mRNA	sp|P21902|PCE_TACTR	Proclotting enzyme OS=Tachypleus tridentatus PE=1 SV=1	Secreted trypsin-like serine protease	K09640	transmembrane protease, serine 9 [EC:3.4.21.-]
CL1423.Contig2_Ip-T	27.82	15.32	0.77084	0.0859658	20.61	27.82	-0.408005	0.327785	gi|241719667|ref|XP_002413603.1|	proclotting enzyme precursor, putative [Ixodes scapularis] >gi|215507419|gb|EEC16911.1| proclotting enzyme precursor, putative [Ixodes scapularis]	gi|241719666|ref|XM_002413558.1|	Ixodes scapularis proclotting enzyme precursor, putative, mRNA	sp|P21902|PCE_TACTR	Proclotting enzyme OS=Tachypleus tridentatus PE=1 SV=1	Secreted trypsin-like serine protease	K09640	transmembrane protease, serine 9 [EC:3.4.21.-]
CL1424.Contig1_Ip-T	2.91	24.67	-3.17353	5.93399e-06	2.31	2.91	-0.308354	0.807729	gi|156386222|ref|XP_001633812.1|	predicted protein [Nematostella vectensis] >gi|156220887|gb|EDO41749.1| predicted protein [Nematostella vectensis]	gi|354477943|ref|XM_003501129.1|	PREDICTED: Cricetulus griseus nuclear receptor coactivator 6, transcript variant 2 (Ncoa6), mRNA	sp|P07746|HMGT_ONCMY	High mobility group-T protein OS=Oncorhynchus mykiss PE=2 SV=2	Chromatin-associated proteins containing the HMG domain	K10802	high mobility group protein B1
CL1424.Contig2_Ip-T	1.82	0	1.15114	0.539199	0	1.82	NA	NA	--	--	--	--	--	--	--	K10802	high mobility group protein B1
CL1426.Contig1_Ip-T	1.91	0	1.81514	0.37667	4.94	1.91	1.39571	0.230543	gi|241713560|ref|XP_002412105.1|	hypothetical protein IscW_ISCW011541 [Ixodes scapularis] >gi|215505182|gb|EEC14676.1| hypothetical protein IscW_ISCW011541 [Ixodes scapularis]	gi|241713559|ref|XM_002412060.1|	Ixodes scapularis hypothetical protein, mRNA	--	--	--	--	--
CL1427.Contig10_Ip-T	0	1.2	-2.41179	0.386396	0	0	-0.653299	0.889072	gi|241641007|ref|XP_002410946.1|	hypothetical protein IscW_ISCW010020 [Ixodes scapularis] >gi|215503644|gb|EEC13138.1| hypothetical protein IscW_ISCW010020 [Ixodes scapularis]	gi|241641006|ref|XM_002410901.1|	Ixodes scapularis hypothetical protein, mRNA	sp|Q28DL4|TRAF6_XENTR	TNF receptor-associated factor 6 OS=Xenopus tropicalis GN=traf6 PE=2 SV=1	--	K03175	TNF receptor-associated factor 6
CL1427.Contig11_Ip-T	0	1.25	-0.7158	0.72483	0	0	-1.61464	0.591879	gi|241641007|ref|XP_002410946.1|	hypothetical protein IscW_ISCW010020 [Ixodes scapularis] >gi|215503644|gb|EEC13138.1| hypothetical protein IscW_ISCW010020 [Ixodes scapularis]	gi|241641006|ref|XM_002410901.1|	Ixodes scapularis hypothetical protein, mRNA	sp|Q28DL4|TRAF6_XENTR	TNF receptor-associated factor 6 OS=Xenopus tropicalis GN=traf6 PE=2 SV=1	--	K03175	TNF receptor-associated factor 6
CL1427.Contig1_Ip-T	0	1.49	-2.26464	0.352529	0	0	-0.319182	0.932524	gi|241641007|ref|XP_002410946.1|	hypothetical protein IscW_ISCW010020 [Ixodes scapularis] >gi|215503644|gb|EEC13138.1| hypothetical protein IscW_ISCW010020 [Ixodes scapularis]	gi|241641006|ref|XM_002410901.1|	Ixodes scapularis hypothetical protein, mRNA	sp|Q28DL4|TRAF6_XENTR	TNF receptor-associated factor 6 OS=Xenopus tropicalis GN=traf6 PE=2 SV=1	--	K03175	TNF receptor-associated factor 6
CL1427.Contig2_Ip-T	2.58	9.64	-1.99153	0.029231	0	2.58	-1.4166	0.384976	gi|241641007|ref|XP_002410946.1|	hypothetical protein IscW_ISCW010020 [Ixodes scapularis] >gi|215503644|gb|EEC13138.1| hypothetical protein IscW_ISCW010020 [Ixodes scapularis]	gi|241641006|ref|XM_002410901.1|	Ixodes scapularis hypothetical protein, mRNA	sp|Q28DL4|TRAF6_XENTR	TNF receptor-associated factor 6 OS=Xenopus tropicalis GN=traf6 PE=2 SV=1	--	K03175	TNF receptor-associated factor 6
CL1427.Contig4_Ip-T	0	1.59	-1.17393	0.547565	0	0	NA	NA	gi|241641007|ref|XP_002410946.1|	hypothetical protein IscW_ISCW010020 [Ixodes scapularis] >gi|215503644|gb|EEC13138.1| hypothetical protein IscW_ISCW010020 [Ixodes scapularis]	gi|241641006|ref|XM_002410901.1|	Ixodes scapularis hypothetical protein, mRNA	sp|Q28DL4|TRAF6_XENTR	TNF receptor-associated factor 6 OS=Xenopus tropicalis GN=traf6 PE=2 SV=1	--	K03175	TNF receptor-associated factor 6
CL1427.Contig5_Ip-T	0	1.42	-0.76388	0.69132	0	0	-0.496764	0.833783	gi|241641007|ref|XP_002410946.1|	hypothetical protein IscW_ISCW010020 [Ixodes scapularis] >gi|215503644|gb|EEC13138.1| hypothetical protein IscW_ISCW010020 [Ixodes scapularis]	gi|241641006|ref|XM_002410901.1|	Ixodes scapularis hypothetical protein, mRNA	sp|Q28DL4|TRAF6_XENTR	TNF receptor-associated factor 6 OS=Xenopus tropicalis GN=traf6 PE=2 SV=1	--	K03175	TNF receptor-associated factor 6
CL1427.Contig6_Ip-T	0	1.22	-0.466014	0.813105	0	0	-0.829376	0.733931	gi|241641007|ref|XP_002410946.1|	hypothetical protein IscW_ISCW010020 [Ixodes scapularis] >gi|215503644|gb|EEC13138.1| hypothetical protein IscW_ISCW010020 [Ixodes scapularis]	gi|241641006|ref|XM_002410901.1|	Ixodes scapularis hypothetical protein, mRNA	sp|Q28DL4|TRAF6_XENTR	TNF receptor-associated factor 6 OS=Xenopus tropicalis GN=traf6 PE=2 SV=1	--	K03175	TNF receptor-associated factor 6
CL1427.Contig7_Ip-T	0	1.49	-0.899644	0.639868	0	0	-1.79966	0.553308	gi|241641007|ref|XP_002410946.1|	hypothetical protein IscW_ISCW010020 [Ixodes scapularis] >gi|215503644|gb|EEC13138.1| hypothetical protein IscW_ISCW010020 [Ixodes scapularis]	gi|241641006|ref|XM_002410901.1|	Ixodes scapularis hypothetical protein, mRNA	sp|Q28DL4|TRAF6_XENTR	TNF receptor-associated factor 6 OS=Xenopus tropicalis GN=traf6 PE=2 SV=1	--	K03175	TNF receptor-associated factor 6
CL1427.Contig8_Ip-T	0	1.33	-1.07906	0.607269	0	0	-2.23396	0.54454	gi|241641007|ref|XP_002410946.1|	hypothetical protein IscW_ISCW010020 [Ixodes scapularis] >gi|215503644|gb|EEC13138.1| hypothetical protein IscW_ISCW010020 [Ixodes scapularis]	gi|241641006|ref|XM_002410901.1|	Ixodes scapularis hypothetical protein, mRNA	sp|Q28DL4|TRAF6_XENTR	TNF receptor-associated factor 6 OS=Xenopus tropicalis GN=traf6 PE=2 SV=1	--	K03175	TNF receptor-associated factor 6
CL1427.Contig9_Ip-T	0	1.16	-0.947847	0.666226	0	0	0.0471405	0.985195	gi|241641007|ref|XP_002410946.1|	hypothetical protein IscW_ISCW010020 [Ixodes scapularis] >gi|215503644|gb|EEC13138.1| hypothetical protein IscW_ISCW010020 [Ixodes scapularis]	gi|241641006|ref|XM_002410901.1|	Ixodes scapularis hypothetical protein, mRNA	sp|Q28DL4|TRAF6_XENTR	TNF receptor-associated factor 6 OS=Xenopus tropicalis GN=traf6 PE=2 SV=1	--	K03175	TNF receptor-associated factor 6
CL1428.Contig1_Ip-T	5.16	16.78	-1.79117	0.00739222	3.72	5.16	-0.447296	0.64631	gi|241999932|ref|XP_002434609.1|	conserved hypothetical protein [Ixodes scapularis] >gi|215497939|gb|EEC07433.1| conserved hypothetical protein [Ixodes scapularis]	gi|213512742|ref|NM_001140142.1|	Salmo salar EH-domain containing 3 (ehd3), mRNA	sp|Q8R491|EHD3_RAT	EH domain-containing protein 3 OS=Rattus norvegicus GN=Ehd3 PE=1 SV=2	--	K12477	EH domain-containing protein 4
CL1428.Contig2_Ip-T	6.79	13.97	-1.13071	0.0836364	5.47	6.79	-0.287098	0.7283	gi|321463168|gb|EFX74186.1|	hypothetical protein DAPPUDRAFT_307430 [Daphnia pulex]	gi|213512742|ref|NM_001140142.1|	Salmo salar EH-domain containing 3 (ehd3), mRNA	--	--	--	K12477	EH domain-containing protein 4
CL1428.Contig3_Ip-T	2.68	2.84	-0.173524	0.887634	3.08	2.68	0.22547	0.851411	gi|241999932|ref|XP_002434609.1|	conserved hypothetical protein [Ixodes scapularis] >gi|215497939|gb|EEC07433.1| conserved hypothetical protein [Ixodes scapularis]	gi|241999931|ref|XM_002434564.1|	Ixodes scapularis conserved hypothetical protein, mRNA	--	--	--	--	--
CL1429.Contig1_Ip-T	16.86	28.81	-0.862831	0.0470498	13.8	16.86	-0.264164	0.613079	gi|241600828|ref|XP_002405209.1|	ATP-dependent RNA helicase, putative [Ixodes scapularis] >gi|215502478|gb|EEC11972.1| ATP-dependent RNA helicase, putative [Ixodes scapularis]	gi|348543014|ref|XM_003458931.1|	PREDICTED: Oreochromis niloticus ATP-dependent RNA helicase A-like protein-like (LOC100697569), mRNA	sp|O70133|DHX9_MOUSE	ATP-dependent RNA helicase A OS=Mus musculus GN=Dhx9 PE=1 SV=2	HrpA-like helicases	K13184	ATP-dependent RNA helicase A [EC:3.6.4.13]
CL1429.Contig2_Ip-T	1.08	6.43	-2.66365	0.0340197	2.33	1.08	1.13407	0.483871	gi|241600828|ref|XP_002405209.1|	ATP-dependent RNA helicase, putative [Ixodes scapularis] >gi|215502478|gb|EEC11972.1| ATP-dependent RNA helicase, putative [Ixodes scapularis]	gi|241600827|ref|XM_002405165.1|	Ixodes scapularis ATP-dependent RNA helicase, putative, mRNA	sp|O70133|DHX9_MOUSE	ATP-dependent RNA helicase A OS=Mus musculus GN=Dhx9 PE=1 SV=2	--	K13184	ATP-dependent RNA helicase A [EC:3.6.4.13]
CL143.Contig1_Ip-T	1.15	7.28	-2.75217	0.0217282	0	1.15	NA	NA	--	--	gi|239992851|gb|AC192414.3|	Ixodes scapularis, clone XX-5A1, complete sequence	--	--	--	--	--
CL143.Contig2_Ip-T	0	1.66	NA	NA	NA	NA	NA	NA	--	--	gi|239992851|gb|AC192414.3|	Ixodes scapularis, clone XX-5A1, complete sequence	--	--	--	--	--
CL1430.Contig1_Ip-T	1.67	0	NA	NA	2.65	1.67	0.690917	0.623303	--	--	--	--	--	--	--	--	--
CL1430.Contig2_Ip-T	4.98	8.45	-0.852672	0.287019	2.11	4.98	-1.21413	0.283978	--	--	--	--	--	--	--	--	--
CL1430.Contig3_Ip-T	3.9	8.4	-1.19678	0.160414	3.07	3.9	-0.320463	0.77015	--	--	--	--	--	--	--	--	--
CL1431.Contig1_Ip-T	56.31	44.3	0.256219	0.374681	12.53	56.31	-2.14323	6.15912e-08	gi|241163091|ref|XP_002409227.1|	secreted salivary gland peptide, putative [Ixodes scapularis] >gi|215494502|gb|EEC04143.1| secreted salivary gland peptide, putative [Ixodes scapularis]	gi|241163090|ref|XM_002409183.1|	Ixodes scapularis secreted salivary gland peptide, putative, mRNA	sp|P05142|PRH1_MOUSE	Proline-rich protein HaeIII subfamily 1 OS=Mus musculus GN=Prh1 PE=2 SV=2	--	K13911	basic salivary proline-rich protein 1/2
CL1431.Contig2_Ip-T	44.3	52.71	-0.340636	0.245686	9.83	44.3	-2.14727	1.52576e-06	gi|241163091|ref|XP_002409227.1|	secreted salivary gland peptide, putative [Ixodes scapularis] >gi|215494502|gb|EEC04143.1| secreted salivary gland peptide, putative [Ixodes scapularis]	gi|241163090|ref|XM_002409183.1|	Ixodes scapularis secreted salivary gland peptide, putative, mRNA	sp|P05142|PRH1_MOUSE	Proline-rich protein HaeIII subfamily 1 OS=Mus musculus GN=Prh1 PE=2 SV=2	--	K13911	basic salivary proline-rich protein 1/2
CL1433.Contig1_Ip-T	8.03	29.49	-1.96662	0.000155487	2.04	8.03	-1.95206	0.0542472	gi|328699704|ref|XP_003241019.1|	PREDICTED: hypothetical protein LOC100568687 [Acyrthosiphon pisum]	--	--	--	--	--	--	--
CL1433.Contig2_Ip-T	2.74	15.87	-2.62392	0.000955495	0	2.74	-1.63032	0.320756	--	--	--	--	--	--	--	--	--
CL1434.Contig1_Ip-T	76.25	0	6.4491	6.07877e-19	93.59	76.25	0.32039	0.148911	gi|241561193|ref|XP_002401093.1|	hypothetical protein IscW_ISCW019391 [Ixodes scapularis] >gi|215499806|gb|EEC09300.1| hypothetical protein IscW_ISCW019391 [Ixodes scapularis]	gi|241561192|ref|XM_002401049.1|	Ixodes scapularis hypothetical protein, mRNA	sp|Q02817|MUC2_HUMAN	Mucin-2 OS=Homo sapiens GN=MUC2 PE=1 SV=2	--	K10955	intestinal mucin-2
CL1434.Contig2_Ip-T	120.32	0	7.19794	6.79624e-28	116.37	120.32	-0.0233846	0.900772	gi|241561193|ref|XP_002401093.1|	hypothetical protein IscW_ISCW019391 [Ixodes scapularis] >gi|215499806|gb|EEC09300.1| hypothetical protein IscW_ISCW019391 [Ixodes scapularis]	gi|241561192|ref|XM_002401049.1|	Ixodes scapularis hypothetical protein, mRNA	sp|Q28256|GP1BA_CANFA	Platelet glycoprotein Ib alpha chain OS=Canis familiaris GN=GP1BA PE=2 SV=2	--	--	--
CL1434.Contig3_Ip-T	48.85	0	6.52042	1.19087e-12	29.56	48.85	-0.69994	0.0344426	gi|241561193|ref|XP_002401093.1|	hypothetical protein IscW_ISCW019391 [Ixodes scapularis] >gi|215499806|gb|EEC09300.1| hypothetical protein IscW_ISCW019391 [Ixodes scapularis]	gi|241561192|ref|XM_002401049.1|	Ixodes scapularis hypothetical protein, mRNA	--	--	--	--	--
CL1434.Contig4_Ip-T	82.61	1.3	5.89987	1.26429e-20	181.84	82.61	1.16305	2.76503e-10	gi|241561193|ref|XP_002401093.1|	hypothetical protein IscW_ISCW019391 [Ixodes scapularis] >gi|215499806|gb|EEC09300.1| hypothetical protein IscW_ISCW019391 [Ixodes scapularis]	gi|241561192|ref|XM_002401049.1|	Ixodes scapularis hypothetical protein, mRNA	sp|Q02817|MUC2_HUMAN	Mucin-2 OS=Homo sapiens GN=MUC2 PE=1 SV=2	--	K10955	intestinal mucin-2
CL1436.Contig1_Ip-T	4.3	3.64	0.150532	0.8833	1.95	4.3	-1.11609	0.351915	--	--	--	--	--	--	--	--	--
CL1436.Contig2_Ip-T	2.64	1.68	0.562211	0.689168	0	2.64	-3.6273	0.125001	--	--	--	--	--	--	--	--	--
CL1437.Contig1_Ip-T	6.15	0	3.53072	0.0218977	30.57	6.15	2.33823	2.19798e-05	gi|108773470|gb|ABG11762.1|	cytochrome b [Rattus norvegicus] >gi|108773526|gb|ABG11814.1| cytochrome b [Rattus norvegicus] >gi|108773540|gb|ABG11827.1| cytochrome b [Rattus norvegicus] >gi|108773554|gb|ABG11840.1| cytochrome b [Rattus norvegicus] >gi|108773596|gb|ABG11879.1| cytochrome b [Rattus norvegicus] >gi|228014875|gb|ACP50292.1| cytochrome b [Rattus norvegicus] >gi|228014889|gb|ACP50305.1| cytochrome b [Rattus norveg…	gi|296041290|gb|HM152028.1|	Rattus norvegicus strain MNS mitochondrion, complete genome	sp|P00159|CYB_RAT	Cytochrome b OS=Rattus norvegicus GN=Mt-Cyb PE=2 SV=2	Cytochrome b subunit of the bc complex	K00412	ubiquinol-cytochrome c reductase cytochrome b subunit
CL1438.Contig1_Ip-T	61.91	31.88	0.867655	0.00457885	31.92	61.91	-0.930939	0.00234758	gi|241061210|ref|XP_002408095.1|	glycogen phosphorylase, putative [Ixodes scapularis] >gi|215492364|gb|EEC02005.1| glycogen phosphorylase, putative [Ixodes scapularis]	gi|195470640|ref|XM_002087579.1|	Drosophila yakuba GE17935 (Dyak\GE17935), mRNA	sp|Q9XTL9|PYG_DROME	Glycogen phosphorylase OS=Drosophila melanogaster GN=GlyP PE=2 SV=2	Glucan phosphorylase	K00688	starch phosphorylase [EC:2.4.1.1]
CL1439.Contig1_Ip-T	0	1.57	-1.17503	0.549796	1.18	0	0.697962	0.740874	--	--	--	--	--	--	--	--	--
CL144.Contig1_Ip-T	3.65	3.81	-0.15176	0.885757	1.01	3.65	-1.82877	0.214226	--	--	--	--	--	--	--	--	--
CL1440.Contig1_Ip-T	14.35	6.77	0.993957	0.126057	18.07	14.35	0.357318	0.482182	gi|241715947|ref|XP_002413538.1|	LDL receptor ligand-binding repeat bearing protein, putative [Ixodes scapularis] >gi|215507354|gb|EEC16846.1| LDL receptor ligand-binding repeat bearing protein, putative [Ixodes scapularis]	gi|241715946|ref|XM_002413493.1|	Ixodes scapularis LDL receptor ligand-binding repeat bearing protein, putative, mRNA	sp|Q9NZR2|LRP1B_HUMAN	Low-density lipoprotein receptor-related protein 1B OS=Homo sapiens GN=LRP1B PE=1 SV=2	--	K04550	low density lipoprotein-related protein 1 (alpha-2-macroglobulin receptor)
CL1440.Contig2_Ip-T	14.48	4.86	1.48517	0.0349581	18.14	14.48	0.349886	0.489944	gi|242005391|ref|XP_002423552.1|	predicted protein [Pediculus humanus corporis] >gi|212506681|gb|EEB10814.1| predicted protein [Pediculus humanus corporis]	gi|241715946|ref|XM_002413493.1|	Ixodes scapularis LDL receptor ligand-binding repeat bearing protein, putative, mRNA	sp|Q9NZR2|LRP1B_HUMAN	Low-density lipoprotein receptor-related protein 1B OS=Homo sapiens GN=LRP1B PE=1 SV=2	--	K04550	low density lipoprotein-related protein 1 (alpha-2-macroglobulin receptor)
CL1440.Contig3_Ip-T	11.03	5.2	0.994983	0.17947	9.77	11.03	-0.15023	0.812468	gi|241715947|ref|XP_002413538.1|	LDL receptor ligand-binding repeat bearing protein, putative [Ixodes scapularis] >gi|215507354|gb|EEC16846.1| LDL receptor ligand-binding repeat bearing protein, putative [Ixodes scapularis]	gi|241715946|ref|XM_002413493.1|	Ixodes scapularis LDL receptor ligand-binding repeat bearing protein, putative, mRNA	sp|Q9JI18|LRP1B_MOUSE	Low-density lipoprotein receptor-related protein 1B OS=Mus musculus GN=Lrp1b PE=2 SV=1	--	K04550	low density lipoprotein-related protein 1 (alpha-2-macroglobulin receptor)
CL1440.Contig4_Ip-T	11.09	4.46	1.22428	0.11145	12.2	11.09	0.162394	0.786033	gi|242005391|ref|XP_002423552.1|	predicted protein [Pediculus humanus corporis] >gi|212506681|gb|EEB10814.1| predicted protein [Pediculus humanus corporis]	gi|241715946|ref|XM_002413493.1|	Ixodes scapularis LDL receptor ligand-binding repeat bearing protein, putative, mRNA	sp|Q07954|LRP1_HUMAN	Prolow-density lipoprotein receptor-related protein 1 OS=Homo sapiens GN=LRP1 PE=1 SV=2	--	K04550	low density lipoprotein-related protein 1 (alpha-2-macroglobulin receptor)
CL1440.Contig5_Ip-T	11.85	5.54	1.00706	0.15992	10.24	11.85	-0.185899	0.762337	gi|358333937|dbj|GAA52395.1|	very low-density lipoprotein receptor [Clonorchis sinensis]	gi|241715943|ref|XM_002413492.1|	Ixodes scapularis hypothetical protein, mRNA	sp|A2ARV4|LRP2_MOUSE	Low-density lipoprotein receptor-related protein 2 OS=Mus musculus GN=Lrp2 PE=1 SV=1	--	K06233	low density lipoprotein-related protein 2
CL1441.Contig1_Ip-T	7.48	9.64	-0.455861	0.514888	12.02	7.48	0.709099	0.284513	gi|346468777|gb|AEO34233.1|	hypothetical protein [Amblyomma maculatum]	gi|125659433|dbj|AB269931.1|	Haemaphysalis longicornis HlGFAT mRNA for glutamine: fructose-6-phosphate aminotransferase, complete cds	sp|P82808|GFPT1_RAT	Glucosamine--fructose-6-phosphate aminotransferase [isomerizing] 1 OS=Rattus norvegicus GN=Gfpt1 PE=1 SV=3	Glucosamine 6-phosphate synthetase, contains amidotransferase and phosphosugar isomerase domains	K00820	glucosamine--fructose-6-phosphate aminotransferase (isomerizing) [EC:2.6.1.16]
CL1441.Contig2_Ip-T	7.39	10.24	-0.560435	0.417732	12.35	7.39	0.765637	0.246088	gi|125659434|dbj|BAF46861.1|	glutamine: fructose-6-phosphate aminotransferase [Haemaphysalis longicornis]	gi|125659433|dbj|AB269931.1|	Haemaphysalis longicornis HlGFAT mRNA for glutamine: fructose-6-phosphate aminotransferase, complete cds	sp|P47856|GFPT1_MOUSE	Glucosamine--fructose-6-phosphate aminotransferase [isomerizing] 1 OS=Mus musculus GN=Gfpt1 PE=1 SV=3	Glucosamine 6-phosphate synthetase, contains amidotransferase and phosphosugar isomerase domains	K00820	glucosamine--fructose-6-phosphate aminotransferase (isomerizing) [EC:2.6.1.16]
CL1441.Contig3_Ip-T	6.29	10.74	-0.861728	0.225834	11.93	6.29	0.948235	0.171339	gi|125659434|dbj|BAF46861.1|	glutamine: fructose-6-phosphate aminotransferase [Haemaphysalis longicornis]	gi|125659433|dbj|AB269931.1|	Haemaphysalis longicornis HlGFAT mRNA for glutamine: fructose-6-phosphate aminotransferase, complete cds	sp|P82808|GFPT1_RAT	Glucosamine--fructose-6-phosphate aminotransferase [isomerizing] 1 OS=Rattus norvegicus GN=Gfpt1 PE=1 SV=3	Glucosamine 6-phosphate synthetase, contains amidotransferase and phosphosugar isomerase domains	K00820	glucosamine--fructose-6-phosphate aminotransferase (isomerizing) [EC:2.6.1.16]
CL1441.Contig4_Ip-T	7.74	10.77	-0.566479	0.401384	12.6	7.74	0.727791	0.262288	gi|346468777|gb|AEO34233.1|	hypothetical protein [Amblyomma maculatum]	gi|125659433|dbj|AB269931.1|	Haemaphysalis longicornis HlGFAT mRNA for glutamine: fructose-6-phosphate aminotransferase, complete cds	sp|P82808|GFPT1_RAT	Glucosamine--fructose-6-phosphate aminotransferase [isomerizing] 1 OS=Rattus norvegicus GN=Gfpt1 PE=1 SV=3	Glucosamine 6-phosphate synthetase, contains amidotransferase and phosphosugar isomerase domains	K00820	glucosamine--fructose-6-phosphate aminotransferase (isomerizing) [EC:2.6.1.16]
CL1443.Contig1_Ip-T	0	3.03	NA	NA	NA	NA	NA	NA	gi|241654401|ref|XP_002411322.1|	phospholipase A2 precursor, putative [Ixodes scapularis] >gi|215503952|gb|EEC13446.1| phospholipase A2 precursor, putative [Ixodes scapularis]	gi|241654400|ref|XM_002411277.1|	Ixodes scapularis phospholipase A2 precursor, putative, mRNA	--	--	--	--	--
CL1443.Contig3_Ip-T	46.28	44.67	-0.0387833	0.897982	30.65	46.28	-0.569729	0.0865718	gi|241779329|ref|XP_002399895.1|	phospholipase A2 precursor, putative [Ixodes scapularis] >gi|215508544|gb|EEC17998.1| phospholipase A2 precursor, putative [Ixodes scapularis]	gi|241779328|ref|XM_002399851.1|	Ixodes scapularis phospholipase A2 precursor, putative, mRNA	sp|Q7M4I6|PA2_MEGPE	Phospholipase A2 OS=Megabombus pennsylvanicus PE=1 SV=1	--	K01047	phospholipase A2 [EC:3.1.1.4]
CL1444.Contig1_Ip-T	1.33	0	NA	NA	0	1.33	NA	NA	--	--	--	--	--	--	--	--	--
CL1445.Contig10_Ip-T	0	1.62	-0.85986	0.638698	0	0	-0.375158	0.867194	gi|241783600|ref|XP_002400416.1|	phosphorylase kinase gamma subunit, putative [Ixodes scapularis] >gi|215510759|gb|EEC20212.1| phosphorylase kinase gamma subunit, putative [Ixodes scapularis]	gi|170058172|ref|XM_001864770.1|	Culex quinquefasciatus phosphorylase kinase, gamma, mRNA	sp|P31325|PHKG2_RAT	Phosphorylase b kinase gamma catalytic chain, testis/liver isoform OS=Rattus norvegicus GN=Phkg2 PE=1 SV=1	Serine/threonine protein kinase	K00871	phosphorylase kinase gamma subunit [EC:2.7.11.19]
CL1445.Contig1_Ip-T	1.34	2.11	-0.744876	0.635836	0	1.34	-1.68376	0.477386	gi|241783600|ref|XP_002400416.1|	phosphorylase kinase gamma subunit, putative [Ixodes scapularis] >gi|215510759|gb|EEC20212.1| phosphorylase kinase gamma subunit, putative [Ixodes scapularis]	gi|170058172|ref|XM_001864770.1|	Culex quinquefasciatus phosphorylase kinase, gamma, mRNA	sp|P31325|PHKG2_RAT	Phosphorylase b kinase gamma catalytic chain, testis/liver isoform OS=Rattus norvegicus GN=Phkg2 PE=1 SV=1	Serine/threonine protein kinase	K00871	phosphorylase kinase gamma subunit [EC:2.7.11.19]
CL1445.Contig2_Ip-T	1.76	5.45	-1.72055	0.137694	2.01	1.76	0.216393	0.884349	gi|241783600|ref|XP_002400416.1|	phosphorylase kinase gamma subunit, putative [Ixodes scapularis] >gi|215510759|gb|EEC20212.1| phosphorylase kinase gamma subunit, putative [Ixodes scapularis]	gi|170058172|ref|XM_001864770.1|	Culex quinquefasciatus phosphorylase kinase, gamma, mRNA	sp|P31325|PHKG2_RAT	Phosphorylase b kinase gamma catalytic chain, testis/liver isoform OS=Rattus norvegicus GN=Phkg2 PE=1 SV=1	Serine/threonine protein kinase	K00871	phosphorylase kinase gamma subunit [EC:2.7.11.19]
CL1445.Contig3_Ip-T	1.28	2.61	-1.11777	0.458783	0	1.28	-1.11725	0.611237	gi|241783600|ref|XP_002400416.1|	phosphorylase kinase gamma subunit, putative [Ixodes scapularis] >gi|215510759|gb|EEC20212.1| phosphorylase kinase gamma subunit, putative [Ixodes scapularis]	gi|170058172|ref|XM_001864770.1|	Culex quinquefasciatus phosphorylase kinase, gamma, mRNA	sp|P31325|PHKG2_RAT	Phosphorylase b kinase gamma catalytic chain, testis/liver isoform OS=Rattus norvegicus GN=Phkg2 PE=1 SV=1	Serine/threonine protein kinase	K00871	phosphorylase kinase gamma subunit [EC:2.7.11.19]
CL1445.Contig4_Ip-T	1.15	3.02	-1.48278	0.321022	0	1.15	-1.61126	0.523579	gi|241783600|ref|XP_002400416.1|	phosphorylase kinase gamma subunit, putative [Ixodes scapularis] >gi|215510759|gb|EEC20212.1| phosphorylase kinase gamma subunit, putative [Ixodes scapularis]	gi|170058172|ref|XM_001864770.1|	Culex quinquefasciatus phosphorylase kinase, gamma, mRNA	sp|P15735|PHKG2_HUMAN	Phosphorylase b kinase gamma catalytic chain, testis/liver isoform OS=Homo sapiens GN=PHKG2 PE=1 SV=1	Serine/threonine protein kinase	K00871	phosphorylase kinase gamma subunit [EC:2.7.11.19]
CL1445.Contig5_Ip-T	1.02	1.68	-0.809758	0.649684	0	1.02	-0.438199	0.84133	gi|241783600|ref|XP_002400416.1|	phosphorylase kinase gamma subunit, putative [Ixodes scapularis] >gi|215510759|gb|EEC20212.1| phosphorylase kinase gamma subunit, putative [Ixodes scapularis]	gi|170058172|ref|XM_001864770.1|	Culex quinquefasciatus phosphorylase kinase, gamma, mRNA	sp|P15735|PHKG2_HUMAN	Phosphorylase b kinase gamma catalytic chain, testis/liver isoform OS=Homo sapiens GN=PHKG2 PE=1 SV=1	Serine/threonine protein kinase	K00871	phosphorylase kinase gamma subunit [EC:2.7.11.19]
CL1446.Contig2_Ip-T	17.04	0	5.35944	2.45812e-05	18.5	17.04	0.143373	0.767148	gi|241153661|ref|XP_002407126.1|	hypothetical protein IscW_ISCW016625 [Ixodes scapularis] >gi|215494041|gb|EEC03682.1| hypothetical protein IscW_ISCW016625 [Ixodes scapularis]	gi|149465776|gb|AC205635.1|	Ixodes scapularis BAC ISG1-11P02, complete sequence	--	--	--	--	--
CL1447.Contig1_Ip-T	3.02	2.23	0.347639	0.783661	1.38	3.02	-1.10511	0.438979	--	--	--	--	--	--	--	--	--
CL1447.Contig2_Ip-T	5.56	8.18	-0.646882	0.410185	4.22	5.56	-0.373069	0.687357	gi|241363945|ref|XP_002408926.1|	hypothetical protein IscW_ISCW003603 [Ixodes scapularis] >gi|215497424|gb|EEC06918.1| hypothetical protein IscW_ISCW003603 [Ixodes scapularis]	gi|241363944|ref|XM_002408882.1|	Ixodes scapularis hypothetical protein, mRNA	--	--	--	--	--
CL1449.Contig2_Ip-T	172.51	0	9.12655	1.1913e-32	107.86	172.51	-0.652747	0.000186293	gi|241150647|ref|XP_002406507.1|	conserved hypothetical protein [Ixodes scapularis] >gi|215493857|gb|EEC03498.1| conserved hypothetical protein [Ixodes scapularis]	gi|241813001|ref|XM_002414572.1|	Ixodes scapularis conserved hypothetical protein, mRNA	--	--	--	--	--
CL145.Contig1_Ip-T	0	1.32	-2.18006	0.392657	0	0	NA	NA	--	--	gi|149465822|gb|AC205646.1|	Ixodes scapularis BAC ISG1-42P02, complete sequence	--	--	--	--	--
CL145.Contig2_Ip-T	0	4.11	-2.75049	0.0847235	1.03	0	0.688905	0.760036	--	--	gi|295685702|gb|GU319014.1|	Ixodes scapularis clone 01_N20_T7 tandem repeat region	--	--	--	--	--
CL145.Contig3_Ip-T	0	1.3	-1.1815	0.584656	0	0	NA	NA	--	--	gi|149465802|gb|AC205642.1|	Ixodes scapularis BAC ISG1-27P02, complete sequence	--	--	--	--	--
CL145.Contig4_Ip-T	7.73	7.12	0.0287252	0.969403	1.07	7.73	-2.82808	0.0187367	--	--	gi|149465802|gb|AC205642.1|	Ixodes scapularis BAC ISG1-27P02, complete sequence	--	--	--	--	--
CL1450.Contig1_Ip-T	9.04	8.33	0.0281403	0.967583	7.21	9.04	-0.301551	0.674515	gi|242002240|ref|XP_002435763.1|	glycogen synthase, putative [Ixodes scapularis] >gi|215499099|gb|EEC08593.1| glycogen synthase, putative [Ixodes scapularis]	gi|262305318|gb|GQ887679.1|	Metajapyx subterraneus voucher JapDIPLUR glycogen synthase mRNA, partial cds	sp|A7MB78|GYS1_BOVIN	Glycogen [starch] synthase, muscle OS=Bos taurus GN=GYS1 PE=2 SV=1	Glycosyltransferase	K00693	glycogen(starch) synthase [EC:2.4.1.11]
CL1450.Contig2_Ip-T	10.51	7.61	0.375928	0.581531	8.61	10.51	-0.262905	0.691044	gi|242002240|ref|XP_002435763.1|	glycogen synthase, putative [Ixodes scapularis] >gi|215499099|gb|EEC08593.1| glycogen synthase, putative [Ixodes scapularis]	gi|262305318|gb|GQ887679.1|	Metajapyx subterraneus voucher JapDIPLUR glycogen synthase mRNA, partial cds	sp|A7MB78|GYS1_BOVIN	Glycogen [starch] synthase, muscle OS=Bos taurus GN=GYS1 PE=2 SV=1	Glycosyltransferase	K00693	glycogen(starch) synthase [EC:2.4.1.11]
CL1451.Contig1_Ip-T	0	1.91	NA	NA	NA	NA	NA	NA	--	--	gi|149465826|gb|AC205647.1|	Ixodes scapularis BAC ISG1-43E15, complete sequence	--	--	--	--	--
CL1452.Contig1_Ip-T	4.05	1.84	1.04835	0.395791	3.22	4.05	-0.306089	0.775569	gi|241034188|ref|XP_002406652.1|	hypothetical protein IscW_ISCW000801 [Ixodes scapularis] >gi|215492030|gb|EEC01671.1| hypothetical protein IscW_ISCW000801 [Ixodes scapularis]	--	--	--	--	--	--	--
CL1454.Contig1_Ip-T	11.75	16.85	-0.609954	0.261991	15.09	11.75	0.385705	0.490285	gi|241852080|ref|XP_002415812.1|	map/microtubule affinity-regulating kinase 2,4, putative [Ixodes scapularis] >gi|215510026|gb|EEC19479.1| map/microtubule affinity-regulating kinase 2,4, putative [Ixodes scapularis]	gi|170048472|ref|XM_001853025.1|	Culex quinquefasciatus map/microtubule affinity-regulating kinase 2,4, mRNA	sp|P27448|MARK3_HUMAN	MAP/microtubule affinity-regulating kinase 3 OS=Homo sapiens GN=MARK3 PE=1 SV=4	Serine/threonine protein kinase	K08798	MAP/microtubule affinity-regulating kinase [EC:2.7.11.1]
CL1454.Contig2_Ip-T	13.11	18.04	-0.550398	0.289978	17.54	13.11	0.444754	0.395945	gi|241852080|ref|XP_002415812.1|	map/microtubule affinity-regulating kinase 2,4, putative [Ixodes scapularis] >gi|215510026|gb|EEC19479.1| map/microtubule affinity-regulating kinase 2,4, putative [Ixodes scapularis]	gi|170048472|ref|XM_001853025.1|	Culex quinquefasciatus map/microtubule affinity-regulating kinase 2,4, mRNA	sp|P27448|MARK3_HUMAN	MAP/microtubule affinity-regulating kinase 3 OS=Homo sapiens GN=MARK3 PE=1 SV=4	Serine/threonine protein kinase	K08798	MAP/microtubule affinity-regulating kinase [EC:2.7.11.1]
CL1454.Contig3_Ip-T	10.37	13.2	-0.437988	0.462668	14.97	10.37	0.554431	0.337447	gi|241852080|ref|XP_002415812.1|	map/microtubule affinity-regulating kinase 2,4, putative [Ixodes scapularis] >gi|215510026|gb|EEC19479.1| map/microtubule affinity-regulating kinase 2,4, putative [Ixodes scapularis]	gi|170048472|ref|XM_001853025.1|	Culex quinquefasciatus map/microtubule affinity-regulating kinase 2,4, mRNA	sp|P27448|MARK3_HUMAN	MAP/microtubule affinity-regulating kinase 3 OS=Homo sapiens GN=MARK3 PE=1 SV=4	Serine/threonine protein kinase	K08798	MAP/microtubule affinity-regulating kinase [EC:2.7.11.1]
CL1454.Contig4_Ip-T	11.57	13.33	-0.294154	0.611314	14.57	11.57	0.357385	0.527921	gi|241852080|ref|XP_002415812.1|	map/microtubule affinity-regulating kinase 2,4, putative [Ixodes scapularis] >gi|215510026|gb|EEC19479.1| map/microtubule affinity-regulating kinase 2,4, putative [Ixodes scapularis]	gi|170048472|ref|XM_001853025.1|	Culex quinquefasciatus map/microtubule affinity-regulating kinase 2,4, mRNA	sp|P27448|MARK3_HUMAN	MAP/microtubule affinity-regulating kinase 3 OS=Homo sapiens GN=MARK3 PE=1 SV=4	Serine/threonine protein kinase	K08798	MAP/microtubule affinity-regulating kinase [EC:2.7.11.1]
CL1455.Contig1_Ip-T	8.43	22.86	-1.52909	0.00522153	11.15	8.43	0.428212	0.513425	gi|193222513|gb|ACF16388.1|	Ykt6 [Haemaphysalis longicornis]	gi|193222512|gb|EU795692.1|	Haemaphysalis longicornis Ykt6 mRNA, complete cds	sp|Q9CQW1|YKT6_MOUSE	Synaptobrevin homolog YKT6 OS=Mus musculus GN=Ykt6 PE=2 SV=1	Synaptobrevin/VAMP-like protein	K08516	synaptobrevin homolog YKT6
CL1455.Contig2_Ip-T	13.72	33.01	-1.35649	0.00215592	11.48	13.72	-0.232385	0.686573	gi|193222513|gb|ACF16388.1|	Ykt6 [Haemaphysalis longicornis]	gi|193222512|gb|EU795692.1|	Haemaphysalis longicornis Ykt6 mRNA, complete cds	sp|Q9CQW1|YKT6_MOUSE	Synaptobrevin homolog YKT6 OS=Mus musculus GN=Ykt6 PE=2 SV=1	Synaptobrevin/VAMP-like protein	K08516	synaptobrevin homolog YKT6
CL1456.Contig1_Ip-T	1.05	0	0.62438	0.781669	0	1.05	-0.10451	0.959065	--	--	--	--	--	--	--	--	--
CL1456.Contig2_Ip-T	4.9	1.38	1.73825	0.169383	2.07	4.9	-1.21838	0.28655	--	--	--	--	--	--	--	--	--
CL1456.Contig3_Ip-T	1.19	2.94	-1.39472	0.349716	2.52	1.19	1.10723	0.475128	--	--	--	--	--	--	--	--	--
CL1458.Contig1_Ip-T	1.08	2.3	-1.18047	0.467509	0	1.08	NA	NA	--	--	--	--	--	--	--	--	--
CL1459.Contig1_Ip-T	2.04	3.68	-0.941003	0.445094	1.82	2.04	-0.139858	0.924192	--	--	gi|149465802|gb|AC205642.1|	Ixodes scapularis BAC ISG1-27P02, complete sequence	--	--	--	--	--
CL1460.Contig1_Ip-T	17.6	14.88	0.152335	0.763847	8.23	17.6	-1.07184	0.0683721	gi|241779051|ref|XP_002399828.1|	sucrose transport protein, putative [Ixodes scapularis] >gi|215510632|gb|EEC20085.1| sucrose transport protein, putative [Ixodes scapularis]	gi|241779050|ref|XM_002399785.1|	Ixodes scapularis sucrose transport protein, putative, mRNA	sp|Q9UMX9|S45A2_HUMAN	Membrane-associated transporter protein OS=Homo sapiens GN=SLC45A2 PE=1 SV=2	--	K15379	solute carrier family 45, member 3
CL1462.Contig1_Ip-T	2.14	0	NA	NA	2.08	2.14	-0.0162546	0.990767	gi|241619161|ref|XP_002407085.1|	arylsulfatase B precursor, putative [Ixodes scapularis] >gi|215500931|gb|EEC10425.1| arylsulfatase B precursor, putative [Ixodes scapularis]	gi|241619160|ref|XM_002407041.1|	Ixodes scapularis arylsulfatase B precursor, putative, mRNA	sp|P50430|ARSB_RAT	Arylsulfatase B OS=Rattus norvegicus GN=Arsb PE=2 SV=2	Arylsulfatase A and related enzymes	K01135	arylsulfatase B [EC:3.1.6.12]
CL1463.Contig1_Ip-T	0	37.31	-6.31136	1.27265e-10	0	0	NA	NA	gi|241671100|ref|XP_002399984.1|	conserved hypothetical protein [Ixodes scapularis] >gi|215506222|gb|EEC15716.1| conserved hypothetical protein [Ixodes scapularis]	gi|241671123|ref|XM_002399950.1|	Ixodes scapularis salivary protein NPL-2, putative, mRNA	sp|P06394|K1C10_BOVIN	Keratin, type I cytoskeletal 10 OS=Bos taurus GN=KRT10 PE=3 SV=1	Periplasmic protein TonB, links inner and outer membranes	K07605	type II keratin, basic
CL1463.Contig2_Ip-T	0	11.13	-4.56625	0.000585408	NA	NA	NA	NA	gi|241671105|ref|XP_002399986.1|	conserved hypothetical protein [Ixodes scapularis] >gi|215506224|gb|EEC15718.1| conserved hypothetical protein [Ixodes scapularis]	--	--	sp|Q6EIY9|K2C1_CANFA	Keratin, type II cytoskeletal 1 OS=Canis familiaris GN=KRT1 PE=2 SV=1	Periplasmic protein TonB, links inner and outer membranes	K07605	type II keratin, basic
CL1465.Contig1_Ip-T	8.46	11.16	-0.489473	0.454456	5.07	8.46	-0.713899	0.370535	gi|241149746|ref|XP_002406192.1|	hypothetical protein IscW_ISCW016760 [Ixodes scapularis] >gi|215493828|gb|EEC03469.1| hypothetical protein IscW_ISCW016760 [Ixodes scapularis]	gi|241149745|ref|XM_002406148.1|	Ixodes scapularis hypothetical protein, mRNA	sp|Q6AWG9|Y5098_DROME	Uncharacterized protein CG5098 OS=Drosophila melanogaster GN=CG5098 PE=1 SV=1	ATPases involved in chromosome partitioning	K03626	nascent polypeptide-associated complex subunit alpha
CL1465.Contig2_Ip-T	8.37	11.18	-0.507487	0.439043	3.98	8.37	-1.04769	0.217321	gi|241149746|ref|XP_002406192.1|	hypothetical protein IscW_ISCW016760 [Ixodes scapularis] >gi|215493828|gb|EEC03469.1| hypothetical protein IscW_ISCW016760 [Ixodes scapularis]	gi|241149745|ref|XM_002406148.1|	Ixodes scapularis hypothetical protein, mRNA	sp|Q6AWG9|Y5098_DROME	Uncharacterized protein CG5098 OS=Drosophila melanogaster GN=CG5098 PE=1 SV=1	ATPases involved in chromosome partitioning	K03626	nascent polypeptide-associated complex subunit alpha
CL1466.Contig1_Ip-T	3.86	11.38	-1.64969	0.0373327	5.12	3.86	0.432316	0.655041	gi|240959483|ref|XP_002400438.1|	M20 domain-containing peptidase, putative [Ixodes scapularis] >gi|215490682|gb|EEC00325.1| M20 domain-containing peptidase, putative [Ixodes scapularis]	gi|240959482|ref|XM_002400394.1|	Ixodes scapularis M20 domain-containing peptidase, putative, mRNA	sp|A3KG59|P20D2_MOUSE	Peptidase M20 domain-containing protein 2 OS=Mus musculus GN=Pm20d2 PE=2 SV=1	Metal-dependent amidase/aminoacylase/carboxypeptidase	--	--
CL1466.Contig2_Ip-T	4.23	5.05	-0.345492	0.715757	5.18	4.23	0.317067	0.736696	gi|240959483|ref|XP_002400438.1|	M20 domain-containing peptidase, putative [Ixodes scapularis] >gi|215490682|gb|EEC00325.1| M20 domain-containing peptidase, putative [Ixodes scapularis]	gi|240959482|ref|XM_002400394.1|	Ixodes scapularis M20 domain-containing peptidase, putative, mRNA	sp|A3KG59|P20D2_MOUSE	Peptidase M20 domain-containing protein 2 OS=Mus musculus GN=Pm20d2 PE=2 SV=1	Metal-dependent amidase/aminoacylase/carboxypeptidase	--	--
CL1466.Contig3_Ip-T	2.53	5.93	-1.31876	0.203228	3.53	2.53	0.505303	0.668542	gi|240959483|ref|XP_002400438.1|	M20 domain-containing peptidase, putative [Ixodes scapularis] >gi|215490682|gb|EEC00325.1| M20 domain-containing peptidase, putative [Ixodes scapularis]	gi|240959482|ref|XM_002400394.1|	Ixodes scapularis M20 domain-containing peptidase, putative, mRNA	sp|Q501L1|P20D2_XENTR	Peptidase M20 domain-containing protein 2 OS=Xenopus tropicalis GN=pm20d2 PE=2 SV=1	Metal-dependent amidase/aminoacylase/carboxypeptidase	--	--
CL1468.Contig1_Ip-T	3.63	0	2.41396	0.143999	1.92	3.63	-0.894091	0.476442	gi|241673475|ref|XP_002399980.1|	glycolate oxidase, putative [Ixodes scapularis] >gi|215504171|gb|EEC13665.1| glycolate oxidase, putative [Ixodes scapularis]	gi|241111337|ref|XM_002399214.1|	Ixodes scapularis (S)-2-hydroxy-acid oxidase, putative, mRNA	sp|Q9WU19|HAOX1_MOUSE	Hydroxyacid oxidase 1 OS=Mus musculus GN=Hao1 PE=2 SV=1	L-lactate dehydrogenase (FMN-dependent) and related alpha-hydroxy acid dehydrogenases	K11517	(S)-2-hydroxy-acid oxidase [EC:1.1.3.15]
CL1468.Contig2_Ip-T	1.54	0	NA	NA	0	1.54	NA	NA	gi|241673475|ref|XP_002399980.1|	glycolate oxidase, putative [Ixodes scapularis] >gi|215504171|gb|EEC13665.1| glycolate oxidase, putative [Ixodes scapularis]	gi|241673474|ref|XM_002399936.1|	Ixodes scapularis glycolate oxidase, putative, mRNA	sp|Q9WU19|HAOX1_MOUSE	Hydroxyacid oxidase 1 OS=Mus musculus GN=Hao1 PE=2 SV=1	L-lactate dehydrogenase (FMN-dependent) and related alpha-hydroxy acid dehydrogenases	K11517	(S)-2-hydroxy-acid oxidase [EC:1.1.3.15]
CL147.Contig1_Ip-T	1.33	4.71	-1.91417	0.137645	0	1.33	-0.880763	0.670433	gi|241725972|ref|XP_002413738.1|	conserved hypothetical protein [Ixodes scapularis] >gi|215507554|gb|EEC17046.1| conserved hypothetical protein [Ixodes scapularis]	--	--	--	--	--	--	--
CL1470.Contig1_Ip-T	5.43	10.25	-1.00647	0.177751	4.81	5.43	-0.150143	0.86787	gi|241157760|ref|XP_002408152.1|	hypothetical protein IscW_ISCW017261 [Ixodes scapularis] >gi|215494304|gb|EEC03945.1| hypothetical protein IscW_ISCW017261 [Ixodes scapularis]	gi|241157757|ref|XM_002408107.1|	Ixodes scapularis hypothetical protein, mRNA	--	--	--	--	--
CL1470.Contig2_Ip-T	2.76	6.85	-1.4013	0.151997	3.2	2.76	0.238176	0.840504	gi|241157760|ref|XP_002408152.1|	hypothetical protein IscW_ISCW017261 [Ixodes scapularis] >gi|215494304|gb|EEC03945.1| hypothetical protein IscW_ISCW017261 [Ixodes scapularis]	gi|241157759|ref|XM_002408108.1|	Ixodes scapularis hypothetical protein, mRNA	--	--	--	--	--
CL1472.Contig1_Ip-T	16.55	16.71	-0.103746	0.835687	3.75	16.55	-2.1171	0.00358531	gi|328786606|ref|XP_003250820.1|	PREDICTED: RNA-binding protein 38-like isoform 1 [Apis mellifera] >gi|340719620|ref|XP_003398247.1| PREDICTED: RNA-binding protein 38-like [Bombus terrestris] >gi|350410698|ref|XP_003489112.1| PREDICTED: RNA-binding protein 38-like [Bombus impatiens]	gi|134053932|ref|NM_019547.2|	Mus musculus RNA binding motif protein 38 (Rbm38), mRNA	sp|Q6GQD3|RB24A_XENLA	RNA-binding protein 24-A OS=Xenopus laevis GN=rbm24-a PE=2 SV=1	RNA-binding proteins (RRM domain)	K14411	RNA-binding protein Musashi
CL1472.Contig2_Ip-T	15.11	10.55	0.428395	0.455508	2.86	15.11	-2.37664	0.00282006	gi|328786606|ref|XP_003250820.1|	PREDICTED: RNA-binding protein 38-like isoform 1 [Apis mellifera] >gi|340719620|ref|XP_003398247.1| PREDICTED: RNA-binding protein 38-like [Bombus terrestris] >gi|350410698|ref|XP_003489112.1| PREDICTED: RNA-binding protein 38-like [Bombus impatiens]	--	--	sp|Q6GQD3|RB24A_XENLA	RNA-binding protein 24-A OS=Xenopus laevis GN=rbm24-a PE=2 SV=1	--	--	--
CL1474.Contig1_Ip-T	3.46	11.9	-1.87198	0.0200857	0	3.46	-2.12445	0.182	gi|241718683|ref|XP_002412165.1|	guanine nucleotide exchange factor, putative [Ixodes scapularis] >gi|215505292|gb|EEC14786.1| guanine nucleotide exchange factor, putative [Ixodes scapularis]	gi|112421864|gb|BT028601.1|	Gasterosteus aculeatus clone CNB259-F03 mRNA sequence	sp|P41111|EI2BD_RABIT	Translation initiation factor eIF-2B subunit delta OS=Oryctolagus cuniculus GN=EIF2B4 PE=2 SV=2	Translation initiation factor 2B subunit, eIF-2B alpha/beta/delta family	K03680	translation initiation factor eIF-2B subunit delta
CL1474.Contig2_Ip-T	1.61	9.69	-2.6793	0.00904067	1.06	1.61	-0.578224	0.745993	gi|241718683|ref|XP_002412165.1|	guanine nucleotide exchange factor, putative [Ixodes scapularis] >gi|215505292|gb|EEC14786.1| guanine nucleotide exchange factor, putative [Ixodes scapularis]	gi|112421864|gb|BT028601.1|	Gasterosteus aculeatus clone CNB259-F03 mRNA sequence	sp|P41111|EI2BD_RABIT	Translation initiation factor eIF-2B subunit delta OS=Oryctolagus cuniculus GN=EIF2B4 PE=2 SV=2	Translation initiation factor 2B subunit, eIF-2B alpha/beta/delta family	K03680	translation initiation factor eIF-2B subunit delta
CL1475.Contig1_Ip-T	6.21	2.09	1.48122	0.168108	45.74	6.21	2.90556	5.01874e-09	gi|240951883|ref|XP_002399256.1|	secreted salivary gland peptide, putative [Ixodes scapularis] >gi|215490498|gb|EEC00141.1| secreted salivary gland peptide, putative [Ixodes scapularis]	gi|241369897|ref|XM_002408942.1|	Ixodes scapularis hypothetical protein, mRNA	sp|P11739|CU64_LOCMI	Cuticle protein 64 OS=Locusta migratoria PE=1 SV=2	--	K06261	platelet glycoprotein Ib alpha chain
CL1475.Contig2_Ip-T	0	0	NA	NA	19.04	0	5.91959	5.15384e-06	gi|240951883|ref|XP_002399256.1|	secreted salivary gland peptide, putative [Ixodes scapularis] >gi|215490498|gb|EEC00141.1| secreted salivary gland peptide, putative [Ixodes scapularis]	gi|240951882|ref|XM_002399215.1|	Ixodes scapularis secreted salivary gland peptide, putative, mRNA	sp|P11739|CU64_LOCMI	Cuticle protein 64 OS=Locusta migratoria PE=1 SV=2	--	--	--
CL1475.Contig3_Ip-T	3.79	0	2.00045	0.18382	37.68	3.79	3.3383	1.54649e-08	gi|240951883|ref|XP_002399256.1|	secreted salivary gland peptide, putative [Ixodes scapularis] >gi|215490498|gb|EEC00141.1| secreted salivary gland peptide, putative [Ixodes scapularis]	gi|240951882|ref|XM_002399215.1|	Ixodes scapularis secreted salivary gland peptide, putative, mRNA	sp|P11739|CU64_LOCMI	Cuticle protein 64 OS=Locusta migratoria PE=1 SV=2	--	K10955	intestinal mucin-2
CL1475.Contig4_Ip-T	2.15	0	2.75144	0.226728	42.34	2.15	4.32439	5.87044e-11	gi|240951883|ref|XP_002399256.1|	secreted salivary gland peptide, putative [Ixodes scapularis] >gi|215490498|gb|EEC00141.1| secreted salivary gland peptide, putative [Ixodes scapularis]	gi|240951882|ref|XM_002399215.1|	Ixodes scapularis secreted salivary gland peptide, putative, mRNA	sp|P11739|CU64_LOCMI	Cuticle protein 64 OS=Locusta migratoria PE=1 SV=2	--	--	--
CL1476.Contig1_Ip-T	2.26	11.04	-2.37821	0.00916669	1.85	2.26	-0.264025	0.853192	gi|241600630|ref|XP_002405176.1|	hypothetical protein IscW_ISCW009074 [Ixodes scapularis] >gi|215502474|gb|EEC11968.1| hypothetical protein IscW_ISCW009074 [Ixodes scapularis]	gi|241600629|ref|XM_002405132.1|	Ixodes scapularis hypothetical protein, mRNA	--	--	--	--	--
CL1478.Contig1_Ip-T	1.5	3.81	-1.43469	0.276815	0	1.5	-0.63419	0.734143	--	--	--	--	--	--	--	--	--
CL1478.Contig2_Ip-T	0	5.05	-2.69497	0.0586997	0	0	-0.102339	0.964344	--	--	--	--	--	--	--	--	--
CL1478.Contig3_Ip-T	1.65	3.5	-1.17475	0.371967	0	1.65	-1.11273	0.565133	--	--	--	--	--	--	--	--	--
CL1479.Contig1_Ip-T	9.95	0	4.19626	0.0020175	13.27	9.95	0.440173	0.464573	gi|241687202|ref|XP_002412841.1|	conserved hypothetical protein [Ixodes scapularis] >gi|215506643|gb|EEC16137.1| conserved hypothetical protein [Ixodes scapularis]	gi|241687201|ref|XM_002412796.1|	Ixodes scapularis conserved hypothetical protein, mRNA	sp|Q9W4K2|Y3556_DROME	Uncharacterized protein CG3556 OS=Drosophila melanogaster GN=CG3556 PE=2 SV=1	--	K14615	gastric intrinsic factor
CL1479.Contig2_Ip-T	3.64	0	3.71749	0.0722461	5	3.64	0.482762	0.625032	gi|241687202|ref|XP_002412841.1|	conserved hypothetical protein [Ixodes scapularis] >gi|215506643|gb|EEC16137.1| conserved hypothetical protein [Ixodes scapularis]	gi|241687201|ref|XM_002412796.1|	Ixodes scapularis conserved hypothetical protein, mRNA	sp|Q9W4K2|Y3556_DROME	Uncharacterized protein CG3556 OS=Drosophila melanogaster GN=CG3556 PE=2 SV=1	--	K14615	gastric intrinsic factor
CL1479.Contig3_Ip-T	0	0	NA	NA	1.48	0	0.695067	0.712124	gi|241687202|ref|XP_002412841.1|	conserved hypothetical protein [Ixodes scapularis] >gi|215506643|gb|EEC16137.1| conserved hypothetical protein [Ixodes scapularis]	gi|241687201|ref|XM_002412796.1|	Ixodes scapularis conserved hypothetical protein, mRNA	sp|Q9W4K2|Y3556_DROME	Uncharacterized protein CG3556 OS=Drosophila melanogaster GN=CG3556 PE=2 SV=1	--	K14615	gastric intrinsic factor
CL148.Contig1_Ip-T	9.64	11.86	-0.388865	0.533031	8.5	9.64	-0.156798	0.81714	gi|189238842|ref|XP_970801.2|	PREDICTED: similar to fusilli CG8205-PD [Tribolium castaneum]	gi|149465856|gb|AC205652.1|	Ixodes scapularis BAC ISG1-62P02, complete sequence	sp|Q7ZVR8|ESRP2_DANRE	Epithelial splicing regulatory protein 2 OS=Danio rerio GN=esrp2 PE=2 SV=2	--	K14947	epithelial splicing regulatory protein 1/2
CL148.Contig2_Ip-T	9.4	9.75	-0.142607	0.82874	6.75	9.4	-0.453001	0.530887	gi|189238842|ref|XP_970801.2|	PREDICTED: similar to fusilli CG8205-PD [Tribolium castaneum]	gi|149465856|gb|AC205652.1|	Ixodes scapularis BAC ISG1-62P02, complete sequence	sp|Q7ZVR8|ESRP2_DANRE	Epithelial splicing regulatory protein 2 OS=Danio rerio GN=esrp2 PE=2 SV=2	--	K14947	epithelial splicing regulatory protein 1/2
CL148.Contig3_Ip-T	10.19	10.55	-0.139955	0.825144	8.34	10.19	-0.264262	0.69412	gi|189238842|ref|XP_970801.2|	PREDICTED: similar to fusilli CG8205-PD [Tribolium castaneum]	gi|149465856|gb|AC205652.1|	Ixodes scapularis BAC ISG1-62P02, complete sequence	sp|Q7ZVR8|ESRP2_DANRE	Epithelial splicing regulatory protein 2 OS=Danio rerio GN=esrp2 PE=2 SV=2	--	K14947	epithelial splicing regulatory protein 1/2
CL148.Contig4_Ip-T	8.01	9.14	-0.280258	0.687756	7.47	8.01	-0.0759213	0.91757	gi|189238842|ref|XP_970801.2|	PREDICTED: similar to fusilli CG8205-PD [Tribolium castaneum]	gi|149465856|gb|AC205652.1|	Ixodes scapularis BAC ISG1-62P02, complete sequence	sp|Q9BJZ5|FUSIL_DROME	RNA-binding protein fusilli OS=Drosophila melanogaster GN=fus PE=2 SV=1	--	K14947	epithelial splicing regulatory protein 1/2
CL1481.Contig1_Ip-T	6.79	12.35	-0.952894	0.15746	3.15	6.79	-1.08329	0.253517	gi|241826638|ref|XP_002414706.1|	MAP7 domain-containing protein, putative [Ixodes scapularis] >gi|215508918|gb|EEC18371.1| MAP7 domain-containing protein, putative [Ixodes scapularis]	gi|241826637|ref|XM_002414661.1|	Ixodes scapularis MAP7 domain-containing protein, putative, mRNA	sp|Q95JC9|PRP_PIG	Basic proline-rich protein OS=Sus scrofa PE=1 SV=2	Type II secretory pathway, component HofQ	K03129	transcription initiation factor TFIID subunit 4
CL1481.Contig2_Ip-T	3.83	5.95	-0.725411	0.437149	3.24	3.83	-0.216578	0.842078	gi|241826638|ref|XP_002414706.1|	MAP7 domain-containing protein, putative [Ixodes scapularis] >gi|215508918|gb|EEC18371.1| MAP7 domain-containing protein, putative [Ixodes scapularis]	gi|241826637|ref|XM_002414661.1|	Ixodes scapularis MAP7 domain-containing protein, putative, mRNA	sp|Q95JC9|PRP_PIG	Basic proline-rich protein OS=Sus scrofa PE=1 SV=2	Type II secretory pathway, component HofQ	K03129	transcription initiation factor TFIID subunit 4
CL1481.Contig3_Ip-T	8.1	12.21	-0.681935	0.291749	6.28	8.1	-0.342385	0.654028	gi|241826638|ref|XP_002414706.1|	MAP7 domain-containing protein, putative [Ixodes scapularis] >gi|215508918|gb|EEC18371.1| MAP7 domain-containing protein, putative [Ixodes scapularis]	gi|241826637|ref|XM_002414661.1|	Ixodes scapularis MAP7 domain-containing protein, putative, mRNA	sp|Q95JC9|PRP_PIG	Basic proline-rich protein OS=Sus scrofa PE=1 SV=2	Type II secretory pathway, component HofQ	K03129	transcription initiation factor TFIID subunit 4
CL1481.Contig4_Ip-T	6.45	10.59	-0.805197	0.256443	4.5	6.45	-0.494601	0.573647	gi|241826638|ref|XP_002414706.1|	MAP7 domain-containing protein, putative [Ixodes scapularis] >gi|215508918|gb|EEC18371.1| MAP7 domain-containing protein, putative [Ixodes scapularis]	gi|241826637|ref|XM_002414661.1|	Ixodes scapularis MAP7 domain-containing protein, putative, mRNA	sp|O00268|TAF4_HUMAN	Transcription initiation factor TFIID subunit 4 OS=Homo sapiens GN=TAF4 PE=1 SV=2	DNA polymerase III, gamma/tau subunits	K03129	transcription initiation factor TFIID subunit 4
CL1481.Contig5_Ip-T	4.21	9.07	-1.19715	0.144582	1.87	4.21	-1.14601	0.346762	gi|241826638|ref|XP_002414706.1|	MAP7 domain-containing protein, putative [Ixodes scapularis] >gi|215508918|gb|EEC18371.1| MAP7 domain-containing protein, putative [Ixodes scapularis]	gi|241826637|ref|XM_002414661.1|	Ixodes scapularis MAP7 domain-containing protein, putative, mRNA	sp|Q95JC9|PRP_PIG	Basic proline-rich protein OS=Sus scrofa PE=1 SV=2	Type II secretory pathway, component HofQ	K03129	transcription initiation factor TFIID subunit 4
CL1481.Contig6_Ip-T	5.83	6.7	-0.290531	0.721782	2.45	5.83	-1.22594	0.242747	gi|241826638|ref|XP_002414706.1|	MAP7 domain-containing protein, putative [Ixodes scapularis] >gi|215508918|gb|EEC18371.1| MAP7 domain-containing protein, putative [Ixodes scapularis]	gi|241826637|ref|XM_002414661.1|	Ixodes scapularis MAP7 domain-containing protein, putative, mRNA	sp|O00268|TAF4_HUMAN	Transcription initiation factor TFIID subunit 4 OS=Homo sapiens GN=TAF4 PE=1 SV=2	DNA polymerase III, gamma/tau subunits	K03129	transcription initiation factor TFIID subunit 4
CL1481.Contig7_Ip-T	11.22	12.71	-0.269757	0.647663	6.47	11.22	-0.769462	0.270958	gi|241826638|ref|XP_002414706.1|	MAP7 domain-containing protein, putative [Ixodes scapularis] >gi|215508918|gb|EEC18371.1| MAP7 domain-containing protein, putative [Ixodes scapularis]	gi|241826637|ref|XM_002414661.1|	Ixodes scapularis MAP7 domain-containing protein, putative, mRNA	sp|O00268|TAF4_HUMAN	Transcription initiation factor TFIID subunit 4 OS=Homo sapiens GN=TAF4 PE=1 SV=2	DNA polymerase III, gamma/tau subunits	K03129	transcription initiation factor TFIID subunit 4
CL1481.Contig8_Ip-T	6.29	11.53	-0.964127	0.16779	3.78	6.29	-0.709901	0.442286	gi|241826638|ref|XP_002414706.1|	MAP7 domain-containing protein, putative [Ixodes scapularis] >gi|215508918|gb|EEC18371.1| MAP7 domain-containing protein, putative [Ixodes scapularis]	gi|241826637|ref|XM_002414661.1|	Ixodes scapularis MAP7 domain-containing protein, putative, mRNA	sp|O00268|TAF4_HUMAN	Transcription initiation factor TFIID subunit 4 OS=Homo sapiens GN=TAF4 PE=1 SV=2	DNA polymerase III, gamma/tau subunits	K03129	transcription initiation factor TFIID subunit 4
CL1482.Contig1_Ip-T	1.12	2.36	-1.16515	0.466408	0	1.12	NA	NA	--	--	--	--	--	--	--	--	--
CL1484.Contig1_Ip-T	0	5.6	-4.89722	0.0135171	0	0	NA	NA	--	--	--	--	--	--	--	--	--
CL1484.Contig2_Ip-T	1.07	9.59	-3.25379	0.00430369	0	1.07	NA	NA	--	--	--	--	--	--	--	--	--
CL1485.Contig1_Ip-T	1.81	6.81	-2.00153	0.0659752	2.17	1.81	0.286478	0.843302	--	--	--	--	--	--	--	--	--
CL1485.Contig2_Ip-T	2.56	8.29	-1.78509	0.0603333	2.44	2.56	-0.04449	0.972499	--	--	--	--	--	--	--	--	--
CL1488.Contig1_Ip-T	4.08	0	NA	NA	13.94	4.08	1.79736	0.0155512	--	--	--	--	--	--	--	--	--
CL1488.Contig2_Ip-T	12.24	0	5.84559	0.000337521	3.68	12.24	-1.70905	0.0299981	gi|281211360|gb|EFA85525.1|	hypothetical protein PPL_01482 [Polysphondylium pallidum PN500]	gi|29649818|gb|AY234847.1|	Ixodes scapularis Is3 mRNA, complete cds	sp|Q02817|MUC2_HUMAN	Mucin-2 OS=Homo sapiens GN=MUC2 PE=1 SV=2	Uncharacterized protein conserved in bacteria	K10955	intestinal mucin-2
CL1488.Contig3_Ip-T	6.02	0	3.4999	0.0238197	3.38	6.02	-0.807968	0.400298	gi|281211360|gb|EFA85525.1|	hypothetical protein PPL_01482 [Polysphondylium pallidum PN500]	gi|29649818|gb|AY234847.1|	Ixodes scapularis Is3 mRNA, complete cds	sp|Q02817|MUC2_HUMAN	Mucin-2 OS=Homo sapiens GN=MUC2 PE=1 SV=2	Uncharacterized protein conserved in bacteria	K10955	intestinal mucin-2
CL1488.Contig4_Ip-T	6.23	0	3.54937	0.0207942	2.03	6.23	-1.59298	0.140913	--	--	gi|29649818|gb|AY234847.1|	Ixodes scapularis Is3 mRNA, complete cds	--	--	--	--	--
CL1489.Contig1_Ip-T	3.35	7.81	-1.31103	0.14605	1.6	3.35	-1.04132	0.437399	--	--	gi|239992852|gb|AC192429.17|	Ixodes scapularis, clone XX-68A1, complete sequence	--	--	--	--	--
CL149.Contig1_Ip-T	3.11	7.62	-1.38274	0.134739	2.47	3.11	-0.307631	0.801796	gi|346471125|gb|AEO35407.1|	hypothetical protein [Amblyomma maculatum]	--	--	sp|Q9BH04|KBRS1_MACFA	NF-kappa-B inhibitor-interacting Ras-like protein 1 OS=Macaca fascicularis GN=NKIRAS1 PE=2 SV=1	--	K07830	Ras-related protein R-Ras2
CL149.Contig2_Ip-T	2.42	7.04	-1.63043	0.104391	1.28	2.42	-0.894091	0.560987	gi|346471125|gb|AEO35407.1|	hypothetical protein [Amblyomma maculatum]	--	--	sp|Q9BH04|KBRS1_MACFA	NF-kappa-B inhibitor-interacting Ras-like protein 1 OS=Macaca fascicularis GN=NKIRAS1 PE=2 SV=1	GTPase SAR1 and related small G proteins	K07830	Ras-related protein R-Ras2
CL149.Contig3_Ip-T	0	2.99	-2.50651	0.162168	0	0	-0.290729	0.919581	gi|346471125|gb|AEO35407.1|	hypothetical protein [Amblyomma maculatum]	--	--	sp|Q9V4L4|KBRAS_DROME	NF-kappa-B inhibitor-interacting Ras-like protein OS=Drosophila melanogaster GN=kappaB-Ras PE=1 SV=1	--	--	--
CL149.Contig4_Ip-T	0	1.57	-3.4776	0.234967	0	0	2.67247	0.422166	gi|346471125|gb|AEO35407.1|	hypothetical protein [Amblyomma maculatum]	--	--	sp|Q9V4L4|KBRAS_DROME	NF-kappa-B inhibitor-interacting Ras-like protein OS=Drosophila melanogaster GN=kappaB-Ras PE=1 SV=1	--	--	--
CL1491.Contig1_Ip-T	0	0	-0.170786	0.951177	2.87	0	2.48924	0.177492	gi|241560945|ref|XP_002401016.1|	thiopurine S-methyltransferase, putative [Ixodes scapularis] >gi|215499798|gb|EEC09292.1| thiopurine S-methyltransferase, putative [Ixodes scapularis]	gi|241106544|ref|XM_002410014.1|	Ixodes scapularis thiopurine methyltransferase, putative, mRNA	sp|Q3BCR4|TPMT_CHLAE	Thiopurine S-methyltransferase OS=Chlorocebus aethiops GN=TPMT PE=2 SV=1	--	K00569	thiopurine S-methyltransferase [EC:2.1.1.67]
CL1491.Contig2_Ip-T	221.29	0	8.69993	1.61125e-43	210.08	221.29	-0.0502268	0.717707	gi|241560945|ref|XP_002401016.1|	thiopurine S-methyltransferase, putative [Ixodes scapularis] >gi|215499798|gb|EEC09292.1| thiopurine S-methyltransferase, putative [Ixodes scapularis]	gi|241560944|ref|XM_002400972.1|	Ixodes scapularis thiopurine S-methyltransferase, putative, mRNA	sp|Q9Z0T0|TPMT_RAT	Thiopurine S-methyltransferase OS=Rattus norvegicus GN=Tpmt PE=2 SV=1	SAM-dependent methyltransferases	K00569	thiopurine S-methyltransferase [EC:2.1.1.67]
CL1491.Contig3_Ip-T	20.34	0	6.90024	5.53073e-06	18.49	20.34	-0.112802	0.807635	gi|241106545|ref|XP_002410058.1|	thiopurine methyltransferase, putative [Ixodes scapularis] >gi|215492870|gb|EEC02511.1| thiopurine methyltransferase, putative [Ixodes scapularis]	gi|241106544|ref|XM_002410014.1|	Ixodes scapularis thiopurine methyltransferase, putative, mRNA	sp|Q3BCR4|TPMT_CHLAE	Thiopurine S-methyltransferase OS=Chlorocebus aethiops GN=TPMT PE=2 SV=1	SAM-dependent methyltransferases	K00569	thiopurine S-methyltransferase [EC:2.1.1.67]
CL1491.Contig4_Ip-T	17.87	0	5.0696	1.73136e-05	14.77	17.87	-0.250097	0.621242	gi|241106545|ref|XP_002410058.1|	thiopurine methyltransferase, putative [Ixodes scapularis] >gi|215492870|gb|EEC02511.1| thiopurine methyltransferase, putative [Ixodes scapularis]	gi|241106544|ref|XM_002410014.1|	Ixodes scapularis thiopurine methyltransferase, putative, mRNA	sp|Q3BCR4|TPMT_CHLAE	Thiopurine S-methyltransferase OS=Chlorocebus aethiops GN=TPMT PE=2 SV=1	SAM-dependent methyltransferases	K00569	thiopurine S-methyltransferase [EC:2.1.1.67]
CL1492.Contig1_Ip-T	3.44	11.69	-1.85466	0.0220399	2.14	3.44	-0.660025	0.594122	gi|189233748|ref|XP_001813884.1|	PREDICTED: similar to histone h3 methyltransferase [Tribolium castaneum] >gi|270014969|gb|EFA11417.1| hypothetical protein TcasGA2_TC013593 [Tribolium castaneum]	gi|241718564|ref|XM_002403920.1|	Ixodes scapularis histone H3 methyltransferase, putative, mRNA	sp|Q8TEK3|DOT1L_HUMAN	Histone-lysine N-methyltransferase, H3 lysine-79 specific OS=Homo sapiens GN=DOT1L PE=1 SV=2	--	K11427	histone-lysine N-methyltransferase, H3 lysine-79 specific [EC:2.1.1.43]
CL1493.Contig1_Ip-T	4.22	5.42	-0.450916	0.628785	3.35	4.22	-0.308309	0.769508	gi|241998222|ref|XP_002433754.1|	sorting nexin, putative [Ixodes scapularis] >gi|215495513|gb|EEC05154.1| sorting nexin, putative [Ixodes scapularis]	gi|157125433|ref|XM_001654289.1|	Aedes aegypti px serine/threonine kinase (pxk) partial mRNA	sp|P57768|SNX16_HUMAN	Sorting nexin-16 OS=Homo sapiens GN=SNX16 PE=1 SV=2	--	K13304	serum/glucocorticoid-regulated kinase 3 [EC:2.7.11.1]
CL1493.Contig2_Ip-T	3.28	5.69	-0.884599	0.367384	2.21	3.28	-0.544877	0.661233	gi|241998222|ref|XP_002433754.1|	sorting nexin, putative [Ixodes scapularis] >gi|215495513|gb|EEC05154.1| sorting nexin, putative [Ixodes scapularis]	gi|157125433|ref|XM_001654289.1|	Aedes aegypti px serine/threonine kinase (pxk) partial mRNA	sp|P57768|SNX16_HUMAN	Sorting nexin-16 OS=Homo sapiens GN=SNX16 PE=1 SV=2	--	K13304	serum/glucocorticoid-regulated kinase 3 [EC:2.7.11.1]
CL1493.Contig3_Ip-T	3.92	6.33	-0.781218	0.392665	2.31	3.92	-0.738188	0.53024	gi|241998222|ref|XP_002433754.1|	sorting nexin, putative [Ixodes scapularis] >gi|215495513|gb|EEC05154.1| sorting nexin, putative [Ixodes scapularis]	gi|241998221|ref|XM_002433709.1|	Ixodes scapularis sorting nexin, putative, mRNA	sp|Q5R6Q7|SNX16_PONAB	Sorting nexin-16 OS=Pongo abelii GN=SNX16 PE=2 SV=1	--	--	--
CL1493.Contig4_Ip-T	2.33	3.37	-0.622285	0.609573	2.94	2.33	0.360259	0.775133	gi|241998222|ref|XP_002433754.1|	sorting nexin, putative [Ixodes scapularis] >gi|215495513|gb|EEC05154.1| sorting nexin, putative [Ixodes scapularis]	gi|241998221|ref|XM_002433709.1|	Ixodes scapularis sorting nexin, putative, mRNA	sp|Q5R6Q7|SNX16_PONAB	Sorting nexin-16 OS=Pongo abelii GN=SNX16 PE=2 SV=1	--	--	--
CL1494.Contig1_Ip-T	9.07	16.05	-0.913265	0.119899	6.45	9.07	-0.467031	0.526683	gi|242002038|ref|XP_002435662.1|	hypothetical protein IscW_ISCW006215 [Ixodes scapularis] >gi|215498998|gb|EEC08492.1| hypothetical protein IscW_ISCW006215 [Ixodes scapularis]	gi|242002037|ref|XM_002435617.1|	Ixodes scapularis hypothetical protein, mRNA	sp|A6QPT6|ZN274_BOVIN	Neurotrophin receptor-interacting factor homolog OS=Bos taurus GN=ZNF274 PE=2 SV=1	--	K09228	KRAB domain-containing zinc finger protein
CL1495.Contig1_Ip-T	1.85	2.62	-0.591907	0.666785	0	1.85	NA	NA	--	--	--	--	--	--	--	--	--
CL1496.Contig1_Ip-T	5.91	11.49	-1.04901	0.139862	9.49	5.91	0.708023	0.342271	gi|240972673|ref|XP_002401157.1|	Ran GTPase-activating protein, putative [Ixodes scapularis] >gi|215490982|gb|EEC00623.1| Ran GTPase-activating protein, putative [Ixodes scapularis]	gi|240972672|ref|XM_002401113.1|	Ixodes scapularis Ran GTPase-activating protein, putative, mRNA	sp|P46061|RAGP1_MOUSE	Ran GTPase-activating protein 1 OS=Mus musculus GN=Rangap1 PE=1 SV=2	Ran GTPase-activating protein (RanGAP) involved in mRNA processing and transport	K14319	Ran GTPase-activating protein 1
CL1496.Contig2_Ip-T	6.29	7.38	-0.320427	0.681779	11.18	6.29	0.854561	0.225156	gi|240972673|ref|XP_002401157.1|	Ran GTPase-activating protein, putative [Ixodes scapularis] >gi|215490982|gb|EEC00623.1| Ran GTPase-activating protein, putative [Ixodes scapularis]	gi|240972672|ref|XM_002401113.1|	Ixodes scapularis Ran GTPase-activating protein, putative, mRNA	sp|P46061|RAGP1_MOUSE	Ran GTPase-activating protein 1 OS=Mus musculus GN=Rangap1 PE=1 SV=2	Ran GTPase-activating protein (RanGAP) involved in mRNA processing and transport	K14319	Ran GTPase-activating protein 1
CL1496.Contig3_Ip-T	3.23	2.28	0.412634	0.738948	3.99	3.23	0.329627	0.759516	gi|240972673|ref|XP_002401157.1|	Ran GTPase-activating protein, putative [Ixodes scapularis] >gi|215490982|gb|EEC00623.1| Ran GTPase-activating protein, putative [Ixodes scapularis]	gi|240972672|ref|XM_002401113.1|	Ixodes scapularis Ran GTPase-activating protein, putative, mRNA	sp|P46061|RAGP1_MOUSE	Ran GTPase-activating protein 1 OS=Mus musculus GN=Rangap1 PE=1 SV=2	--	K14319	Ran GTPase-activating protein 1
CL1497.Contig2_Ip-T	0	2.88	NA	NA	NA	NA	NA	NA	gi|346468421|gb|AEO34055.1|	hypothetical protein [Amblyomma maculatum]	gi|241705347|ref|XM_002413214.1|	Ixodes scapularis neprilysin, putative, mRNA	sp|O16796|NEPL2_CAEEL	Neprilysin-2 OS=Caenorhabditis elegans GN=nep-2 PE=1 SV=2	Predicted metalloendopeptidase	K01415	endothelin-converting enzyme [EC:3.4.24.71]
CL1497.Contig3_Ip-T	0	2.35	NA	NA	NA	NA	NA	NA	gi|346468421|gb|AEO34055.1|	hypothetical protein [Amblyomma maculatum]	gi|241705347|ref|XM_002413214.1|	Ixodes scapularis neprilysin, putative, mRNA	sp|O16796|NEPL2_CAEEL	Neprilysin-2 OS=Caenorhabditis elegans GN=nep-2 PE=1 SV=2	Predicted metalloendopeptidase	K01415	endothelin-converting enzyme [EC:3.4.24.71]
CL1497.Contig4_Ip-T	0	1.93	NA	NA	NA	NA	NA	NA	gi|346468421|gb|AEO34055.1|	hypothetical protein [Amblyomma maculatum]	gi|241705347|ref|XM_002413214.1|	Ixodes scapularis neprilysin, putative, mRNA	sp|O16796|NEPL2_CAEEL	Neprilysin-2 OS=Caenorhabditis elegans GN=nep-2 PE=1 SV=2	Predicted metalloendopeptidase	K01415	endothelin-converting enzyme [EC:3.4.24.71]
CL1498.Contig1_Ip-T	12.06	11.59	-0.0325166	0.956288	11.43	12.06	-0.0526318	0.929564	--	--	gi|295685305|gb|GU318617.1|	Ixodes scapularis clone 01_E14_T3 tandem repeat region	--	--	--	--	--
CL1498.Contig2_Ip-T	5.73	17.67	-1.71456	0.00766775	4.55	5.73	-0.307896	0.733097	--	--	gi|295685305|gb|GU318617.1|	Ixodes scapularis clone 01_E14_T3 tandem repeat region	--	--	--	--	--
CL1499.Contig1_Ip-T	4.2	4.68	-0.245985	0.799556	3.8	4.2	-0.119617	0.906714	gi|241672097|ref|XP_002411439.1|	hypothetical protein IscW_ISCW011067 [Ixodes scapularis] >gi|215504090|gb|EEC13584.1| hypothetical protein IscW_ISCW011067 [Ixodes scapularis]	gi|124301296|gb|AC192427.8|	Ixodes scapularis, clone XX-66A1, complete sequence	sp|Q4LDE5|SVEP1_HUMAN	Sushi, von Willebrand factor type A, EGF and pentraxin domain-containing protein 1 OS=Homo sapiens GN=SVEP1 PE=1 SV=3	--	K06496	selectin, platele
CL15.Contig1_Ip-T	3.14	0	NA	NA	1	3.14	-1.62599	0.288741	--	--	--	--	--	--	--	--	--
CL1501.Contig1_Ip-T	1.21	0	1.15657	0.615282	0	1.21	NA	NA	--	--	--	--	--	--	--	--	--
CL1502.Contig2_Ip-T	0	1.68	-3.02275	0.247906	0	0	0.088903	0.983511	gi|241603027|ref|XP_002405563.1|	hypothetical protein IscW_ISCW008643 [Ixodes scapularis] >gi|215502550|gb|EEC12044.1| hypothetical protein IscW_ISCW008643 [Ixodes scapularis]	gi|241603026|ref|XM_002405519.1|	Ixodes scapularis hypothetical protein, mRNA	--	--	--	K06086	sorbin and SH3 domain containing 1
CL1502.Contig3_Ip-T	1.27	0	1.89882	0.457327	0	1.27	NA	NA	gi|241603027|ref|XP_002405563.1|	hypothetical protein IscW_ISCW008643 [Ixodes scapularis] >gi|215502550|gb|EEC12044.1| hypothetical protein IscW_ISCW008643 [Ixodes scapularis]	gi|241603026|ref|XM_002405519.1|	Ixodes scapularis hypothetical protein, mRNA	--	--	--	K06086	sorbin and SH3 domain containing 1
CL1502.Contig6_Ip-T	0	1.53	-2.02533	0.379829	0	0	-1.59672	0.708612	gi|241603027|ref|XP_002405563.1|	hypothetical protein IscW_ISCW008643 [Ixodes scapularis] >gi|215502550|gb|EEC12044.1| hypothetical protein IscW_ISCW008643 [Ixodes scapularis]	gi|241603026|ref|XM_002405519.1|	Ixodes scapularis hypothetical protein, mRNA	--	--	--	K06086	sorbin and SH3 domain containing 1
CL1502.Contig8_Ip-T	0	1.62	NA	NA	NA	NA	NA	NA	gi|241603027|ref|XP_002405563.1|	hypothetical protein IscW_ISCW008643 [Ixodes scapularis] >gi|215502550|gb|EEC12044.1| hypothetical protein IscW_ISCW008643 [Ixodes scapularis]	gi|241603026|ref|XM_002405519.1|	Ixodes scapularis hypothetical protein, mRNA	--	--	--	K06086	sorbin and SH3 domain containing 1
CL1503.Contig1_Ip-T	160.02	133.1	0.175876	0.29755	164.06	160.02	0.060744	0.704679	gi|346465577|gb|AEO32633.1|	hypothetical protein [Amblyomma maculatum]	gi|152205933|dbj|AB248089.1|	Haemaphysalis longicornis VCP gene for valosin containing protein, complete cds	sp|Q7ZU99|TERA_DANRE	Transitional endoplasmic reticulum ATPase OS=Danio rerio GN=vcp PE=1 SV=1	ATPases of the AAA+ class	K13525	transitional endoplasmic reticulum ATPase
CL1504.Contig1_Ip-T	1.3	4.3	-1.81569	0.17109	3.91	1.3	1.61343	0.235068	gi|240978967|ref|XP_002403084.1|	conserved hypothetical protein [Ixodes scapularis] >gi|215491291|gb|EEC00932.1| conserved hypothetical protein [Ixodes scapularis]	gi|240978966|ref|XM_002403040.1|	Ixodes scapularis conserved hypothetical protein, mRNA	sp|Q8IYB3|SRRM1_HUMAN	Serine/arginine repetitive matrix protein 1 OS=Homo sapiens GN=SRRM1 PE=1 SV=2	Predicted molecular chaperone distantly related to HSP70-fold metalloproteases	K09087	hairy and enhancer of split 2/6/7
CL1504.Contig2_Ip-T	2.12	2.76	-0.47047	0.719802	5.31	2.12	1.34942	0.225703	gi|240978967|ref|XP_002403084.1|	conserved hypothetical protein [Ixodes scapularis] >gi|215491291|gb|EEC00932.1| conserved hypothetical protein [Ixodes scapularis]	gi|240978966|ref|XM_002403040.1|	Ixodes scapularis conserved hypothetical protein, mRNA	sp|Q7TS68|NSUN6_MOUSE	Putative methyltransferase NSUN6 OS=Mus musculus GN=Nsun6 PE=2 SV=2	--	K09087	hairy and enhancer of split 2/6/7
CL1506.Contig1_Ip-T	0	14.22	-3.93422	0.000186961	0	0	NA	NA	gi|241067983|ref|XP_002408420.1|	beta-1,4-N-acetylgalactosaminyl transferase (BRE-4), putative [Ixodes scapularis] >gi|215492429|gb|EEC02070.1| beta-1,4-N-acetylgalactosaminyl transferase (BRE-4), putative [Ixodes scapularis]	gi|241067982|ref|XM_002408376.1|	Ixodes scapularis beta-1,4-N-acetylgalactosaminyl transferase (BRE-4), putative, mRNA	sp|Q9GUM2|BRE4_CAEEL	Beta-1,4-N-acetylgalactosaminyltransferase bre-4 OS=Caenorhabditis elegans GN=bre-4 PE=1 SV=1	--	K07968	beta-1,4-galactosyltransferase 3 [EC:2.4.1.90 2.4.1.38 2.4.1.-]
CL1506.Contig2_Ip-T	7.61	9.75	-0.447372	0.51977	6.36	7.61	-0.234097	0.762164	gi|241562298|ref|XP_002401347.1|	conserved hypothetical protein [Ixodes scapularis] >gi|215499865|gb|EEC09359.1| conserved hypothetical protein [Ixodes scapularis]	gi|157109503|ref|XM_001650652.1|	Aedes aegypti beta-1,4-galactosyltransferase partial mRNA	sp|Q9GUM2|BRE4_CAEEL	Beta-1,4-N-acetylgalactosaminyltransferase bre-4 OS=Caenorhabditis elegans GN=bre-4 PE=1 SV=1	--	K07968	beta-1,4-galactosyltransferase 3 [EC:2.4.1.90 2.4.1.38 2.4.1.-]
CL151.Contig1_Ip-T	17.49	0	4.79981	2.47074e-05	1.76	17.49	-3.28811	0.000146969	--	--	--	--	--	--	--	--	--
CL151.Contig2_Ip-T	15.58	3.1	2.23949	0.00379964	2.49	15.58	-2.6207	0.00134711	--	--	--	--	--	--	--	--	--
CL151.Contig3_Ip-T	12.61	2.28	2.3776	0.0069529	2.57	12.61	-2.26996	0.00794025	--	--	--	--	--	--	--	--	--
CL151.Contig4_Ip-T	11.78	1.64	2.75471	0.0046356	1.99	11.78	-2.54073	0.00614079	--	--	--	--	--	--	--	--	--
CL151.Contig5_Ip-T	19.78	1.98	3.2306	7.4298e-05	1.06	19.78	-4.19713	1.07231e-05	--	--	--	--	--	--	--	--	--
CL151.Contig6_Ip-T	9.23	1.89	2.19808	0.0276444	2.21	9.23	-2.03751	0.0338079	--	--	--	--	--	--	--	--	--
CL1510.Contig1_Ip-T	NA	NA	NA	NA	1.28	0	NA	NA	gi|241740321|ref|XP_002414112.1|	KUN-2, putative [Ixodes scapularis] >gi|215507966|gb|EEC17420.1| KUN-2, putative [Ixodes scapularis]	gi|51011411|gb|AY674182.1|	Ixodes pacificus clone F02_IPL_P19 KUN-3 mRNA, complete cds	sp|Q868Z9|PPN_DROME	Papilin OS=Drosophila melanogaster GN=Ppn PE=1 SV=2	--	--	--
[truncated: 39,133 more rows]
