# Supplementary material for: Blood feeding-induced transcriptomic changes in the hard tick Ixodes persulcatus
Source: Front Insect Sci. 2026 Feb 23;6:1669026. doi: 10.3389/finsc.2026.1669026 (PMC12968816; doi:10.3389/finsc.2026.1669026)
Supplement: Supplementary file 10 [file Table10.xls]

## Sheet: Semi-engorged_vs_unfed_UP 
Table S10 Top 50 differentially expressed unigenes among different feeding phases
Unigene ID	Semi-engorged/Unfed				Nr-ID	Nr-annotation	Nt-ID	Nt-annotation	Swissprot-ID	Swissprot-annotation	COG-Function-Description	KO-ID	KO-definition
	FPKM_value1	FPKM_value2	log2 Ratio(1/2)	FDR
CL2579.Contig1_Ip-T	11477.8	0	15.3401	0	gi|6981010|ref|NP_037228.1|	hemoglobin subunit alpha-1/2 [Rattus norvegicus] >gi|122477|sp|P01946.3|HBA_RAT RecName: Full=Hemoglobin subunit alpha-1/2; AltName: Full=Alpha-1/2-globin; AltName: Full=Hemoglobin alpha-1/2 chain >gi|204559|gb|AAA41308.1| major alpha-hemoglobin [Rattus norvegicus] >gi|37748075|gb|AAH59150.1| Hemoglobin alpha, adult chain 2 [Rattus norvegicus] >gi|149052195|gb|EDM04012.1| rCG34636, isoform CRA_a …	gi|6981009|ref|NM_013096.1|	Rattus norvegicus hemoglobin alpha, adult chain 2 (Hba-a2), mRNA >gi|204558|gb|M17083.1|RATHBAM Rat major alpha-globin mRNA, complete cds	sp|P01946|HBA_RAT	Hemoglobin subunit alpha-1/2 OS=Rattus norvegicus GN=Hba1 PE=1 SV=3	--	K13822	hemoglobin subunit alpha
CL4493.Contig2_Ip-T	9431.82	0	13.976	0	gi|241999712|ref|XP_002434499.1|	ML domain-containing protein, putative [Ixodes scapularis] >gi|215497829|gb|EEC07323.1| ML domain-containing protein, putative [Ixodes scapularis]	gi|156067077|gb|EU034645.1|	Ixodes ricinus ML-domain containing protein mRNA, complete cds	sp|P79345|NPC2_BOVIN	Epididymal secretory protein E1 OS=Bos taurus GN=NPC2 PE=1 SV=1	--	K13443	Niemann-Pick C2 protein
CL2070.Contig1_Ip-T	7072.61	0	13.7273	0	gi|12054698|emb|CAC20599.1|	hypothetical protein [Ixodes ricinus]	gi|325303559|tpg|BK007194.1|	TPA_inf: Amblyomma variegatum salivary gland protein 223 mRNA, partial cds	sp|P33577|LAMR_PETMA	Lamprin 1.8-10 OS=Petromyzon marinus PE=1 SV=1	Predicted membrane protein	K07604	type I keratin, acidic
CL2634.Contig2_Ip-T	6852.09	0	13.6239	0	gi|241250754|ref|XP_002403368.1|	secreted protein, putative [Ixodes scapularis] >gi|215496480|gb|EEC06120.1| secreted protein, putative [Ixodes scapularis]	gi|241247567|ref|XM_002402808.1|	Ixodes scapularis secreted protein, putative, mRNA	sp|Q8K385|FRRS1_MOUSE	Ferric-chelate reductase 1 OS=Mus musculus GN=FRRS1 PE=1 SV=1	--	K12625	U6 snRNA-associated Sm-like protein LSm6
CL5722.Contig1_Ip-T	5947.18	0	13.4481	0	gi|5911724|emb|CAB55820.1|	hypothetical protein [Ixodes ricinus]	gi|5911723|emb|AJ269663.1|	Ixodes ricinus partial mRNA from salivary gland subtractive cDNA library, clone Seq29	sp|P45584|CU63_LOCMI	Cuticle protein 63 OS=Locusta migratoria PE=1 SV=1	--	K08098	phosphatidylinositol glycan, class Z [EC:2.4.1.-]
CL4621.Contig3_Ip-T	1971.51	0	13.4116	3.89071e-174	gi|241852473|ref|XP_002415834.1|	cuticle protein, putative [Ixodes scapularis] >gi|215510048|gb|EEC19501.1| cuticle protein, putative [Ixodes scapularis]	gi|50363177|gb|AY651783.1|	Ixodes scapularis salivary gland protein mRNA, complete cds	sp|P83992|CU16A_LOCMI	Cuticle protein 16.5, isoform A OS=Locusta migratoria PE=1 SV=1	Lysophospholipase	K03010	DNA-directed RNA polymerase II subunit RPB2 [EC:2.7.7.6]
CL695.Contig7_Ip-T	3956.05	0	12.6965	0	gi|241262420|ref|XP_002405350.1|	cuticle protein, putative [Ixodes scapularis] >gi|215496776|gb|EEC06416.1| cuticle protein, putative [Ixodes scapularis]	gi|241057051|ref|XM_002407742.1|	Ixodes scapularis conserved hypothetical protein, mRNA	sp|P84252|CU168_IXORI	Cuticle protein 16.8 OS=Ixodes ricinus PE=1 SV=1	--	K06261	platelet glycoprotein Ib alpha chain
CL3667.Contig3_Ip-T	4254.43	0	12.5643	0	gi|241837129|ref|XP_002415145.1|	cement protein [Ixodes scapularis] >gi|215509357|gb|EEC18810.1| cement protein [Ixodes scapularis]	gi|241837128|ref|XM_002415100.1|	Ixodes scapularis cement protein, mRNA	sp|Q8I948|ACN1_ACAGO	Acanthoscurrin-1 OS=Acanthoscurria gomesiana GN=acantho1 PE=1 SV=1	Endoglucanase	K07604	type I keratin, acidic
Unigene1553_Ip-T	24631	4.26	12.4075	0	gi|50363178|gb|AAT75325.1|	salivary gland protein [Ixodes scapularis]	gi|50363177|gb|AY651783.1|	Ixodes scapularis salivary gland protein mRNA, complete cds	sp|P08827|CHB1_BOMMO	Chorion class B protein L11 OS=Bombyx mori PE=3 SV=1	--	K07604	type I keratin, acidic
CL191.Contig11_Ip-T	2529.3	0	12.1861	9.58612e-281	gi|5911724|emb|CAB55820.1|	hypothetical protein [Ixodes ricinus]	gi|5911723|emb|AJ269663.1|	Ixodes ricinus partial mRNA from salivary gland subtractive cDNA library, clone Seq29	sp|P83993|CU16B_LOCMI	Cuticle protein 16.5, isoform B OS=Locusta migratoria PE=1 SV=1	--	K08098	phosphatidylinositol glycan, class Z [EC:2.4.1.-]
Unigene2177_Ip-T	2234.17	0	12.1249	5.43333e-251	gi|241163765|ref|XP_002409341.1|	cuticle protein, putative [Ixodes scapularis] >gi|215494532|gb|EEC04173.1| cuticle protein, putative [Ixodes scapularis]	gi|50363177|gb|AY651783.1|	Ixodes scapularis salivary gland protein mRNA, complete cds	sp|Q8I948|ACN1_ACAGO	Acanthoscurrin-1 OS=Acanthoscurria gomesiana GN=acantho1 PE=1 SV=1	Uncharacterized vancomycin resistance protein	K07605	type II keratin, basic
Unigene30295_Ip-T	3897.08	0	12.0559	0	gi|241756012|ref|XP_002401375.1|	secreted salivary gland peptide, putative [Ixodes scapularis] >gi|215508425|gb|EEC17879.1| secreted salivary gland peptide, putative [Ixodes scapularis]	gi|50363177|gb|AY651783.1|	Ixodes scapularis salivary gland protein mRNA, complete cds	sp|P86949|SLP1_PINMA	Shematrin-like protein 1 OS=Pinctada maxima PE=1 SV=1	--	K06088	occludin
CL4621.Contig1_Ip-T	905.65	0	12.0549	3.10152e-104	gi|241163765|ref|XP_002409341.1|	cuticle protein, putative [Ixodes scapularis] >gi|215494532|gb|EEC04173.1| cuticle protein, putative [Ixodes scapularis]	gi|50363177|gb|AY651783.1|	Ixodes scapularis salivary gland protein mRNA, complete cds	sp|P05790|FIBH_BOMMO	Fibroin heavy chain OS=Bombyx mori GN=FIBH PE=1 SV=4	--	K01183	chitinase [EC:3.2.1.14]
CL191.Contig4_Ip-T	3877.47	0	11.9357	0	gi|241852473|ref|XP_002415834.1|	cuticle protein, putative [Ixodes scapularis] >gi|215510048|gb|EEC19501.1| cuticle protein, putative [Ixodes scapularis]	gi|50363177|gb|AY651783.1|	Ixodes scapularis salivary gland protein mRNA, complete cds	sp|P83990|CU125_LOCMI	Cuticle protein 12.5 OS=Locusta migratoria PE=1 SV=1	--	K08098	phosphatidylinositol glycan, class Z [EC:2.4.1.-]
CL191.Contig2_Ip-T	5733.75	1.5	11.8104	0	gi|241852473|ref|XP_002415834.1|	cuticle protein, putative [Ixodes scapularis] >gi|215510048|gb|EEC19501.1| cuticle protein, putative [Ixodes scapularis]	gi|50363177|gb|AY651783.1|	Ixodes scapularis salivary gland protein mRNA, complete cds	sp|P83993|CU16B_LOCMI	Cuticle protein 16.5, isoform B OS=Locusta migratoria PE=1 SV=1	Predicted membrane protein	K10955	intestinal mucin-2
CL4621.Contig2_Ip-T	1504.73	0	11.7874	3.46257e-180	gi|50363178|gb|AAT75325.1|	salivary gland protein [Ixodes scapularis]	gi|50363177|gb|AY651783.1|	Ixodes scapularis salivary gland protein mRNA, complete cds	sp|P83992|CU16A_LOCMI	Cuticle protein 16.5, isoform A OS=Locusta migratoria PE=1 SV=1	DNA polymerase III, gamma/tau subunits	K03626	nascent polypeptide-associated complex subunit alpha
CL3667.Contig1_Ip-T	3596.15	0	11.7813	0	gi|241837129|ref|XP_002415145.1|	cement protein [Ixodes scapularis] >gi|215509357|gb|EEC18810.1| cement protein [Ixodes scapularis]	gi|241837128|ref|XM_002415100.1|	Ixodes scapularis cement protein, mRNA	sp|Q8I948|ACN1_ACAGO	Acanthoscurrin-1 OS=Acanthoscurria gomesiana GN=acantho1 PE=1 SV=1	Endoglucanase	K07604	type I keratin, acidic
CL8123.Contig3_Ip-T	2000.12	0	11.765	9.27587e-240	gi|241751438|ref|XP_002412511.1|	secreted salivary gland peptide, putative [Ixodes scapularis] >gi|215506025|gb|EEC15519.1| secreted salivary gland peptide, putative [Ixodes scapularis]	gi|50363177|gb|AY651783.1|	Ixodes scapularis salivary gland protein mRNA, complete cds	sp|P83993|CU16B_LOCMI	Cuticle protein 16.5, isoform B OS=Locusta migratoria PE=1 SV=1	Endoglucanase	K03626	nascent polypeptide-associated complex subunit alpha
Unigene31377_Ip-T	5302.28	1.44	11.7565	0	gi|241756012|ref|XP_002401375.1|	secreted salivary gland peptide, putative [Ixodes scapularis] >gi|215508425|gb|EEC17879.1| secreted salivary gland peptide, putative [Ixodes scapularis]	gi|50363177|gb|AY651783.1|	Ixodes scapularis salivary gland protein mRNA, complete cds	--	--	--	--	--
Unigene1242_Ip-T	2189.55	0	11.7197	2.37751e-264	gi|241163765|ref|XP_002409341.1|	cuticle protein, putative [Ixodes scapularis] >gi|215494532|gb|EEC04173.1| cuticle protein, putative [Ixodes scapularis]	gi|50363177|gb|AY651783.1|	Ixodes scapularis salivary gland protein mRNA, complete cds	sp|P83992|CU16A_LOCMI	Cuticle protein 16.5, isoform A OS=Locusta migratoria PE=1 SV=1	--	--	--
Unigene17813_Ip-T	1421.59	0	11.7054	8.52858e-173	gi|241619892|ref|XP_002408604.1|	hypothetical protein IscW_ISCW009064 [Ixodes scapularis] >gi|215502995|gb|EEC12489.1| hypothetical protein IscW_ISCW009064 [Ixodes scapularis]	gi|241619891|ref|XM_002408560.1|	Ixodes scapularis hypothetical protein, mRNA	sp|P02840|SGS3_DROME	Salivary glue protein Sgs-3 OS=Drosophila melanogaster GN=Sgs3 PE=2 SV=1	--	K10955	intestinal mucin-2
Unigene2614_Ip-T	1758.27	0	11.6901	8.52808e-214	gi|197209845|ref|NP_001127764.1|	cuticular protein 21 [Acyrthosiphon pisum]	gi|241830944|ref|XM_002414786.1|	Ixodes scapularis conserved hypothetical protein, mRNA	sp|P35084|RPB1_DICDI	DNA-directed RNA polymerase II subunit rpb1 OS=Dictyostelium discoideum GN=polr2a PE=2 SV=2	DNA-directed RNA polymerase, beta' subunit/160 kD subunit	K03006	DNA-directed RNA polymerase II subunit RPB1 [EC:2.7.7.6]
Unigene584_Ip-T	7566.78	2.16	11.6846	0	gi|241315363|ref|XP_002408033.1|	secreted protein, putative [Ixodes scapularis] >gi|215497249|gb|EEC06743.1| secreted protein, putative [Ixodes scapularis]	gi|50363177|gb|AY651783.1|	Ixodes scapularis salivary gland protein mRNA, complete cds	sp|P83992|CU16A_LOCMI	Cuticle protein 16.5, isoform A OS=Locusta migratoria PE=1 SV=1	Endoglucanase	K07604	type I keratin, acidic
CL752.Contig7_Ip-T	1536.46	0	11.68	2.04294e-187	gi|241671868|ref|XP_002411436.1|	heme lipoprotein precursor, putative [Ixodes scapularis] >gi|215504085|gb|EEC13579.1| heme lipoprotein precursor, putative [Ixodes scapularis]	gi|241671867|ref|XM_002411391.1|	Ixodes scapularis heme lipoprotein precursor, putative, mRNA	--	--	--	--	--
Unigene30296_Ip-T	3019.82	0	11.6713	0	gi|241315363|ref|XP_002408033.1|	secreted protein, putative [Ixodes scapularis] >gi|215497249|gb|EEC06743.1| secreted protein, putative [Ixodes scapularis]	gi|241315362|ref|XM_002407989.1|	Ixodes scapularis secreted protein, putative, mRNA	--	--	--	--	--
CL4621.Contig6_Ip-T	1803.62	0	11.6427	4.60496e-221	gi|50363178|gb|AAT75325.1|	salivary gland protein [Ixodes scapularis]	gi|50363177|gb|AY651783.1|	Ixodes scapularis salivary gland protein mRNA, complete cds	sp|P83993|CU16B_LOCMI	Cuticle protein 16.5, isoform B OS=Locusta migratoria PE=1 SV=1	DNA polymerase III, gamma/tau subunits	K03010	DNA-directed RNA polymerase II subunit RPB2 [EC:2.7.7.6]
Unigene33774_Ip-T	1685.24	0	11.6289	3.45522e-207	--	--	--	--	--	--	--	--	--
CL583.Contig1_Ip-T	823.4	0	11.4846	8.4285e-105	gi|241852473|ref|XP_002415834.1|	cuticle protein, putative [Ixodes scapularis] >gi|215510048|gb|EEC19501.1| cuticle protein, putative [Ixodes scapularis]	--	--	sp|P98088|MUC5A_HUMAN	Mucin-5AC (Fragments) OS=Homo sapiens GN=MUC5AC PE=1 SV=3	--	K11728	nucleosome-remodeling factor subunit BPTF
Unigene32493_Ip-T	2568.59	0	11.4714	0	gi|241172538|ref|XP_002410762.1|	RNA-binding protein, putative [Ixodes scapularis] >gi|215494978|gb|EEC04619.1| RNA-binding protein, putative [Ixodes scapularis]	gi|50363177|gb|AY651783.1|	Ixodes scapularis salivary gland protein mRNA, complete cds	sp|P83990|CU125_LOCMI	Cuticle protein 12.5 OS=Locusta migratoria PE=1 SV=1	--	K08098	phosphatidylinositol glycan, class Z [EC:2.4.1.-]
CL695.Contig1_Ip-T	2535.8	0	11.4028	0	gi|241692865|ref|XP_002402095.1|	cuticle protein, putative [Ixodes scapularis] >gi|215504658|gb|EEC14152.1| cuticle protein, putative [Ixodes scapularis]	gi|241692864|ref|XM_002402051.1|	Ixodes scapularis cuticle protein, putative, mRNA	sp|P84252|CU168_IXORI	Cuticle protein 16.8 OS=Ixodes ricinus PE=1 SV=1	--	K10955	intestinal mucin-2
CL4621.Contig5_Ip-T	2430.94	0	11.3919	0	gi|241756012|ref|XP_002401375.1|	secreted salivary gland peptide, putative [Ixodes scapularis] >gi|215508425|gb|EEC17879.1| secreted salivary gland peptide, putative [Ixodes scapularis]	gi|50363177|gb|AY651783.1|	Ixodes scapularis salivary gland protein mRNA, complete cds	sp|P83993|CU16B_LOCMI	Cuticle protein 16.5, isoform B OS=Locusta migratoria PE=1 SV=1	Lysophospholipase	K03010	DNA-directed RNA polymerase II subunit RPB2 [EC:2.7.7.6]
Unigene30808_Ip-T	841.08	0	11.3159	4.37253e-110	gi|241688030|ref|XP_002401665.1|	secreted salivary gland peptide, putative [Ixodes scapularis] >gi|215504525|gb|EEC14019.1| secreted salivary gland peptide, putative [Ixodes scapularis]	--	--	--	--	--	--	--
CL4621.Contig7_Ip-T	1351.48	0	11.3105	7.77469e-176	gi|50363178|gb|AAT75325.1|	salivary gland protein [Ixodes scapularis]	gi|50363177|gb|AY651783.1|	Ixodes scapularis salivary gland protein mRNA, complete cds	sp|P83992|CU16A_LOCMI	Cuticle protein 16.5, isoform A OS=Locusta migratoria PE=1 SV=1	DNA polymerase III, gamma/tau subunits	K03010	DNA-directed RNA polymerase II subunit RPB2 [EC:2.7.7.6]
CL2713.Contig1_Ip-T	1337.07	0	11.295	1.95879e-174	gi|241315387|ref|XP_002408035.1|	hypothetical protein IscW_ISCW003880 [Ixodes scapularis] >gi|215497251|gb|EEC06745.1| hypothetical protein IscW_ISCW003880 [Ixodes scapularis]	gi|50363177|gb|AY651783.1|	Ixodes scapularis salivary gland protein mRNA, complete cds	--	--	--	--	--
CL752.Contig10_Ip-T	1787.47	0	11.2702	1.8448e-233	gi|241671868|ref|XP_002411436.1|	heme lipoprotein precursor, putative [Ixodes scapularis] >gi|215504085|gb|EEC13579.1| heme lipoprotein precursor, putative [Ixodes scapularis]	gi|241671867|ref|XM_002411391.1|	Ixodes scapularis heme lipoprotein precursor, putative, mRNA	sp|Q94637|VIT6_OSCBR	Vitellogenin-6 OS=Oscheius brevesophaga GN=vit-6 PE=4 SV=1	--	K10955	intestinal mucin-2
CL2359.Contig1_Ip-T	1519.21	0	11.2405	9.93415e-200	gi|241833367|ref|XP_002414937.1|	serine proteinase, putative [Ixodes scapularis] >gi|215509149|gb|EEC18602.1| serine proteinase, putative [Ixodes scapularis]	gi|241833366|ref|XM_002414892.1|	Ixodes scapularis serine proteinase, putative, mRNA	sp|P00766|CTRA_BOVIN	Chymotrypsinogen A OS=Bos taurus PE=1 SV=1	Secreted trypsin-like serine protease	K01310	chymotrypsin [EC:3.4.21.1]
Unigene1896_Ip-T	2193.92	0	11.227	3.85953e-288	gi|241315363|ref|XP_002408033.1|	secreted protein, putative [Ixodes scapularis] >gi|215497249|gb|EEC06743.1| secreted protein, putative [Ixodes scapularis]	gi|50363177|gb|AY651783.1|	Ixodes scapularis salivary gland protein mRNA, complete cds	sp|P82167|CU213_LOCMI	Cuticle protein 21.3 OS=Locusta migratoria PE=1 SV=1	--	K08098	phosphatidylinositol glycan, class Z [EC:2.4.1.-]
Unigene30294_Ip-T	788.15	0	11.2221	6.70243e-105	gi|241756012|ref|XP_002401375.1|	secreted salivary gland peptide, putative [Ixodes scapularis] >gi|215508425|gb|EEC17879.1| secreted salivary gland peptide, putative [Ixodes scapularis]	gi|50363177|gb|AY651783.1|	Ixodes scapularis salivary gland protein mRNA, complete cds	sp|C0J7L8|PRSKL_PINFU	Prisilkin-39 OS=Pinctada fucata PE=1 SV=1	--	--	--
CL5722.Contig2_Ip-T	1264.64	0	11.2146	2.52804e-167	gi|241756012|ref|XP_002401375.1|	secreted salivary gland peptide, putative [Ixodes scapularis] >gi|215508425|gb|EEC17879.1| secreted salivary gland peptide, putative [Ixodes scapularis]	gi|241315386|ref|XM_002407991.1|	Ixodes scapularis hypothetical protein, mRNA	sp|P82166|CU198_LOCMI	Cuticle protein 19.8 OS=Locusta migratoria PE=1 SV=1	--	--	--
Unigene26629_Ip-T	1260.55	0	11.21	6.42337e-167	gi|17985949|ref|NP_150237.1|	hemoglobin subunit beta-1 [Rattus norvegicus] >gi|122514|sp|P02091.3|HBB1_RAT RecName: Full=Hemoglobin subunit beta-1; AltName: Full=Beta-1-globin; AltName: Full=Hemoglobin beta chain, major-form; AltName: Full=Hemoglobin beta-1 chain >gi|395939|emb|CAA47873.1| II beta globin [Rattus norvegicus] >gi|34849618|gb|AAH58448.1| Hemoglobin, beta [Rattus norvegicus]	gi|17985948|ref|NM_033234.1|	Rattus norvegicus hemoglobin, beta (Hbb), mRNA >gi|55822|emb|X16417.1| Rat mRNA for beta-globin	sp|P02091|HBB1_RAT	Hemoglobin subunit beta-1 OS=Rattus norvegicus GN=Hbb PE=1 SV=3	--	K13823	hemoglobin subunit beta
CL191.Contig8_Ip-T	5123.61	2.08	11.1765	0	gi|241852473|ref|XP_002415834.1|	cuticle protein, putative [Ixodes scapularis] >gi|215510048|gb|EEC19501.1| cuticle protein, putative [Ixodes scapularis]	gi|50363177|gb|AY651783.1|	Ixodes scapularis salivary gland protein mRNA, complete cds	sp|P83992|CU16A_LOCMI	Cuticle protein 16.5, isoform A OS=Locusta migratoria PE=1 SV=1	Predicted membrane protein	K10955	intestinal mucin-2
CL191.Contig13_Ip-T	4840.8	2.12	11.0671	0	gi|241756012|ref|XP_002401375.1|	secreted salivary gland peptide, putative [Ixodes scapularis] >gi|215508425|gb|EEC17879.1| secreted salivary gland peptide, putative [Ixodes scapularis]	gi|50363177|gb|AY651783.1|	Ixodes scapularis salivary gland protein mRNA, complete cds	sp|P45584|CU63_LOCMI	Cuticle protein 63 OS=Locusta migratoria PE=1 SV=1	--	--	--
CL695.Contig3_Ip-T	1801.38	0	11.0651	2.07137e-243	gi|241692870|ref|XP_002402097.1|	cuticle protein, putative [Ixodes scapularis] >gi|215504660|gb|EEC14154.1| cuticle protein, putative [Ixodes scapularis]	gi|241692869|ref|XM_002402053.1|	Ixodes scapularis cuticle protein, putative, mRNA	sp|P84252|CU168_IXORI	Cuticle protein 16.8 OS=Ixodes ricinus PE=1 SV=1	--	K06261	platelet glycoprotein Ib alpha chain
CL4621.Contig4_Ip-T	2389.28	1.07	11.0349	0	gi|241852473|ref|XP_002415834.1|	cuticle protein, putative [Ixodes scapularis] >gi|215510048|gb|EEC19501.1| cuticle protein, putative [Ixodes scapularis]	gi|325302673|tpg|BK007234.1|	TPA_inf: Amblyomma variegatum glycine-rich protein 44 mRNA, partial cds	sp|P05790|FIBH_BOMMO	Fibroin heavy chain OS=Bombyx mori GN=FIBH PE=1 SV=4	Endoglucanase	K01183	chitinase [EC:3.2.1.14]
CL3667.Contig2_Ip-T	1075.92	0	10.9815	3.21596e-148	gi|241837129|ref|XP_002415145.1|	cement protein [Ixodes scapularis] >gi|215509357|gb|EEC18810.1| cement protein [Ixodes scapularis]	gi|241837128|ref|XM_002415100.1|	Ixodes scapularis cement protein, mRNA	sp|Q8I948|ACN1_ACAGO	Acanthoscurrin-1 OS=Acanthoscurria gomesiana GN=acantho1 PE=1 SV=1	Endoglucanase	K07604	type I keratin, acidic
Unigene30882_Ip-T	178.08	0	10.8604	1.68529e-26	gi|241839198|ref|XP_002415224.1|	vitellogenin, putative [Ixodes scapularis] >gi|215509436|gb|EEC18889.1| vitellogenin, putative [Ixodes scapularis]	gi|82878754|gb|AY885250.2|	Dermacentor variabilis vitellogenin (Vg) mRNA, complete cds	sp|P98088|MUC5A_HUMAN	Mucin-5AC (Fragments) OS=Homo sapiens GN=MUC5AC PE=1 SV=3	--	K10955	intestinal mucin-2
CL191.Contig1_Ip-T	2716.27	1.42	10.8117	0	gi|241852473|ref|XP_002415834.1|	cuticle protein, putative [Ixodes scapularis] >gi|215510048|gb|EEC19501.1| cuticle protein, putative [Ixodes scapularis]	gi|50363177|gb|AY651783.1|	Ixodes scapularis salivary gland protein mRNA, complete cds	sp|P83993|CU16B_LOCMI	Cuticle protein 16.5, isoform B OS=Locusta migratoria PE=1 SV=1	Predicted membrane protein	K10955	intestinal mucin-2
Unigene2178_Ip-T	3191.82	1.67	10.8104	0	gi|50363178|gb|AAT75325.1|	salivary gland protein [Ixodes scapularis]	gi|50363177|gb|AY651783.1|	Ixodes scapularis salivary gland protein mRNA, complete cds	sp|P83992|CU16A_LOCMI	Cuticle protein 16.5, isoform A OS=Locusta migratoria PE=1 SV=1	Endoglucanase	K10955	intestinal mucin-2
Unigene23821_Ip-T	1131.37	0	10.791	1.34318e-160	gi|241692865|ref|XP_002402095.1|	cuticle protein, putative [Ixodes scapularis] >gi|215504658|gb|EEC14152.1| cuticle protein, putative [Ixodes scapularis]	gi|241692864|ref|XM_002402051.1|	Ixodes scapularis cuticle protein, putative, mRNA	sp|P84252|CU168_IXORI	Cuticle protein 16.8 OS=Ixodes ricinus PE=1 SV=1	--	K06261	platelet glycoprotein Ib alpha chain
Unigene30089_Ip-T	374.93	0	10.7825	1.46019e-54	gi|241155975|ref|XP_002407670.1|	transferrin receptor, putative [Ixodes scapularis] >gi|215494176|gb|EEC03817.1| transferrin receptor, putative [Ixodes scapularis]	gi|240979008|ref|XM_002403057.1|	Ixodes scapularis aminopeptidase, putative, mRNA	sp|Q6GQ29|CBPQ_XENLA	Carboxypeptidase Q OS=Xenopus laevis GN=cpq PE=2 SV=1	Predicted aminopeptidases	K13171	serine/arginine repetitive matrix protein 1

## Sheet: Semi-engorged_vs_unfed_DN
Unigene ID	Semi-engorged/Unfed				Nr-ID	Nr-annotation	Nt-ID	Nt-annotation	Swissprot-ID	Swissprot-annotation	COG-Function-Description	KO-ID	KO-definition
	FPKM_value1	FPKM_value2	log2 Ratio(1/2)	FDR
Unigene27062_Ip-T	0	809.59	-12.1468	1.18568e-97	gi|242002942|ref|XP_002436110.1|	secreted salivary gland peptide, putative [Ixodes scapularis] >gi|215499446|gb|EEC08940.1| secreted salivary gland peptide, putative [Ixodes scapularis]	gi|242002941|ref|XM_002436065.1|	Ixodes scapularis secreted salivary gland peptide, putative, mRNA	--	--	--	--	--
Unigene5410_Ip-T	0	1825.66	-11.9241	1.55036e-226	gi|51011456|gb|AAT92137.1|	CLSP-6 [Ixodes pacificus]	gi|51011457|gb|AY674205.1|	Ixodes pacificus clone IP_5_100_90_29_CLU5 CLSP-7 mRNA, partial cds	--	--	--	--	--
Unigene27072_Ip-T	0	726.55	-11.5948	1.044e-96	gi|241997474|ref|XP_002433386.1|	conserved hypothetical protein [Ixodes scapularis] >gi|215490809|gb|EEC00450.1| conserved hypothetical protein [Ixodes scapularis]	gi|241997473|ref|XM_002433341.1|	Ixodes scapularis conserved hypothetical protein, mRNA	--	--	--	--	--
CL5627.Contig1_Ip-T	0	116.72	-10.6006	1.04058e-19	gi|291405375|ref|XP_002719090.1|	PREDICTED: replication protein A1 [Oryctolagus cuniculus]	gi|241679379|ref|XM_002412604.1|	Ixodes scapularis replication factor A 1, rfa1, putative, mRNA	sp|Q5FW17|RFA1_XENTR	Replication protein A 70 kDa DNA-binding subunit OS=Xenopus tropicalis GN=rpa1 PE=2 SV=1	Single-stranded DNA-binding replication protein A (RPA), large (70 kD) subunit and related ssDNA-binding proteins	K07466	replication factor A1
Unigene22038_Ip-T	0	681.78	-10.503	1.80647e-108	gi|340370390|ref|XP_003383729.1|	PREDICTED: formin-like protein CG32138-like [Amphimedon queenslandica]	--	--	sp|Q54WH2|FORA_DICDI	Formin-A OS=Dictyostelium discoideum GN=forA PE=1 SV=1	Endoglucanase	K05741	diaphanous 2
Unigene30532_Ip-T	0	492.86	-10.0349	1.2843e-84	gi|241816099|ref|XP_002414660.1|	secreted protein, putative [Ixodes scapularis] >gi|215508871|gb|EEC18325.1| secreted protein, putative [Ixodes scapularis]	gi|241816098|ref|XM_002414615.1|	Ixodes scapularis secreted protein, putative, mRNA	--	--	--	--	--
CL1264.Contig3_Ip-T	0	401.32	-9.73848	3.40476e-72	gi|241705090|ref|XP_002411972.1|	hypothetical protein IscW_ISCW021550 [Ixodes scapularis] >gi|215504967|gb|EEC14461.1| hypothetical protein IscW_ISCW021550 [Ixodes scapularis]	gi|241705089|ref|XM_002411927.1|	Ixodes scapularis hypothetical protein, mRNA	--	--	--	--	--
Unigene23380_Ip-T	0	99.05	-9.55645	1.55468e-19	gi|241780177|ref|XP_002400093.1|	conserved hypothetical protein [Ixodes scapularis] >gi|215510677|gb|EEC20130.1| conserved hypothetical protein [Ixodes scapularis]	gi|241780176|ref|XM_002400049.1|	Ixodes scapularis conserved hypothetical protein, mRNA	--	--	--	--	--
Unigene19949_Ip-T	0	294.43	-9.29165	1.06969e-56	gi|241741543|ref|XP_002414130.1|	secreted protein, putative [Ixodes scapularis] >gi|215507984|gb|EEC17438.1| secreted protein, putative [Ixodes scapularis]	gi|241111198|ref|XM_002399199.1|	Ixodes scapularis secreted protein, putative, mRNA	--	--	--	--	--
CL3271.Contig2_Ip-T	0	193.58	-9.20123	2.61353e-38	gi|281209173|gb|EFA83348.1|	actin binding protein [Polysphondylium pallidum PN500]	--	--	sp|Q54WH2|FORA_DICDI	Formin-A OS=Dictyostelium discoideum GN=forA PE=1 SV=1	Endoglucanase	K05741	diaphanous 2
Unigene27071_Ip-T	0	479.61	-9.14759	7.17129e-93	gi|241997472|ref|XP_002433385.1|	hypothetical protein IscW_ISCW015844 [Ixodes scapularis] >gi|215490808|gb|EEC00449.1| hypothetical protein IscW_ISCW015844 [Ixodes scapularis]	gi|241997471|ref|XM_002433340.1|	Ixodes scapularis hypothetical protein, mRNA	sp|O01761|UNC89_CAEEL	Muscle M-line assembly protein unc-89 OS=Caenorhabditis elegans GN=unc-89 PE=1 SV=3	--	K12567	titin [EC:2.7.11.1]
CL3271.Contig1_Ip-T	0	168.67	-9.13178	6.93784e-34	gi|281209173|gb|EFA83348.1|	actin binding protein [Polysphondylium pallidum PN500]	--	--	sp|Q54WH2|FORA_DICDI	Formin-A OS=Dictyostelium discoideum GN=forA PE=1 SV=1	Predicted membrane protein/domain	K05741	diaphanous 2
Unigene25488_Ip-T	0	242.47	-9.01153	1.16865e-48	gi|241998782|ref|XP_002434034.1|	secreted salivary gland peptide, putative [Ixodes scapularis] >gi|215495793|gb|EEC05434.1| secreted salivary gland peptide, putative [Ixodes scapularis]	gi|241998781|ref|XM_002433989.1|	Ixodes scapularis secreted salivary gland peptide, putative, mRNA	--	--	--	--	--
Unigene27143_Ip-T	0	339.9	-8.71642	7.22306e-70	gi|241670430|ref|XP_002399708.1|	cell adhesion molecule, putative [Ixodes scapularis] >gi|215504056|gb|EEC13550.1| cell adhesion molecule, putative [Ixodes scapularis]	gi|241997475|ref|XM_002433342.1|	Ixodes scapularis neurotrimin, putative, mRNA	sp|Q8NDA2|HMCN2_HUMAN	Hemicentin-2 OS=Homo sapiens GN=HMCN2 PE=2 SV=2	--	K06756	neuronal cell adhesion molecule
CL6409.Contig1_Ip-T	0	268.64	-8.48132	4.59052e-57	gi|241997474|ref|XP_002433386.1|	conserved hypothetical protein [Ixodes scapularis] >gi|215490809|gb|EEC00450.1| conserved hypothetical protein [Ixodes scapularis]	gi|241997473|ref|XM_002433341.1|	Ixodes scapularis conserved hypothetical protein, mRNA	--	--	--	--	--
CL1264.Contig1_Ip-T	0	116.17	-8.46453	1.08129e-25	gi|241705090|ref|XP_002411972.1|	hypothetical protein IscW_ISCW021550 [Ixodes scapularis] >gi|215504967|gb|EEC14461.1| hypothetical protein IscW_ISCW021550 [Ixodes scapularis]	gi|241705089|ref|XM_002411927.1|	Ixodes scapularis hypothetical protein, mRNA	--	--	--	--	--
Unigene26549_Ip-T	0	62.81	-8.45872	1.28251e-14	--	--	--	--	--	--	--	--	--
CL1577.Contig2_Ip-T	0	35.84	-8.43779	5.58008e-09	gi|241725152|ref|XP_002412210.1|	3-oxoacyl-[acyl-carrier-protein] reductase, putative [Ixodes scapularis] >gi|215505418|gb|EEC14912.1| 3-oxoacyl-[acyl-carrier-protein] reductase, putative [Ixodes scapularis]	--	--	sp|Q6MGB5|DHB8_RAT	Estradiol 17-beta-dehydrogenase 8 OS=Rattus norvegicus GN=Hsd17b8 PE=2 SV=1	Dehydrogenases with different specificities (related to short-chain alcohol dehydrogenases)	K13370	estradiol 17beta-dehydrogenase / testosterone 17beta-dehydrogenase / [EC:1.1.1.62 1.1.1.63]
Unigene26622_Ip-T	0	167.41	-8.39304	1.47057e-36	--	--	--	--	--	--	--	--	--
Unigene19417_Ip-T	0	139.85	-8.2176	2.2982e-31	gi|241998782|ref|XP_002434034.1|	secreted salivary gland peptide, putative [Ixodes scapularis] >gi|215495793|gb|EEC05434.1| secreted salivary gland peptide, putative [Ixodes scapularis]	--	--	--	--	--	--	--
Unigene15020_Ip-T	0	64.2	-8.21466	2.91591e-15	gi|241569322|ref|XP_002402548.1|	low-density lipoprotein receptor, putative [Ixodes scapularis] >gi|215502020|gb|EEC11514.1| low-density lipoprotein receptor, putative [Ixodes scapularis]	--	--	--	--	--	--	--
Unigene29903_Ip-T	0	134.95	-8.16615	1.77914e-30	--	--	gi|241705089|ref|XM_002411927.1|	Ixodes scapularis hypothetical protein, mRNA	--	--	--	--	--
Unigene4050_Ip-T	0	46.26	-8.09549	1.56382e-11	--	--	--	--	--	--	--	--	--
Unigene14678_Ip-T	0	65.44	-7.95847	6.89938e-16	gi|242001378|ref|XP_002435332.1|	conserved hypothetical protein [Ixodes scapularis] >gi|215498662|gb|EEC08156.1| conserved hypothetical protein [Ixodes scapularis]	gi|242001377|ref|XM_002435287.1|	Ixodes scapularis conserved hypothetical protein, mRNA	--	--	--	--	--
Unigene458_Ip-T	0	40.14	-7.89077	2.26334e-10	gi|29649828|gb|AAO85921.1|	Is4 [Ixodes scapularis]	gi|29649827|gb|AY234848.1|	Ixodes scapularis Is4 mRNA, complete cds	--	--	--	--	--
Unigene13012_Ip-T	0	109.8	-7.8686	8.59665e-26	gi|241816104|ref|XP_002414661.1|	hypothetical protein IscW_ISCW023802 [Ixodes scapularis] >gi|215508872|gb|EEC18326.1| hypothetical protein IscW_ISCW023802 [Ixodes scapularis]	gi|241816103|ref|XM_002414616.1|	Ixodes scapularis hypothetical protein, mRNA	--	--	--	--	--
Unigene5285_Ip-T	3.35	725.05	-7.84764	1.13747e-160	gi|241780177|ref|XP_002400093.1|	conserved hypothetical protein [Ixodes scapularis] >gi|215510677|gb|EEC20130.1| conserved hypothetical protein [Ixodes scapularis]	gi|241780176|ref|XM_002400049.1|	Ixodes scapularis conserved hypothetical protein, mRNA	--	--	--	--	--
Unigene25773_Ip-T	0	107.59	-7.83927	2.27327e-25	--	--	--	--	--	--	--	--	--
Unigene35213_Ip-T	0	106.42	-7.82349	3.81062e-25	--	--	--	--	--	--	--	--	--
Unigene12617_Ip-T	0	25.92	-7.72928	2.8376e-07	--	--	--	--	--	--	--	--	--
Unigene19038_Ip-T	24.58	4788.23	-7.69573	0	gi|242003299|ref|XP_002436151.1|	secreted protein, putative [Ixodes scapularis] >gi|215499487|gb|EEC08981.1| secreted protein, putative [Ixodes scapularis]	gi|242000771|ref|XM_002434984.1|	Ixodes scapularis hypothetical protein, mRNA	sp|P81281|TRGS_TACTR	8.6 kDa transglutaminase substrate OS=Tachypleus tridentatus PE=1 SV=1	--	--	--
CL7124.Contig2_Ip-T	0	166.72	-7.68874	6.91746e-39	gi|241997472|ref|XP_002433385.1|	hypothetical protein IscW_ISCW015844 [Ixodes scapularis] >gi|215490808|gb|EEC00449.1| hypothetical protein IscW_ISCW015844 [Ixodes scapularis]	gi|241997471|ref|XM_002433340.1|	Ixodes scapularis hypothetical protein, mRNA	--	--	--	--	--
Unigene26220_Ip-T	0	63.2	-7.67118	9.21646e-16	gi|240951085|ref|XP_002399186.1|	hypothetical protein IscW_ISCW001395 [Ixodes scapularis] >gi|215490474|gb|EEC00117.1| hypothetical protein IscW_ISCW001395 [Ixodes scapularis]	gi|240951084|ref|XM_002399145.1|	Ixodes scapularis hypothetical protein, mRNA	--	--	--	--	--
Unigene36728_Ip-T	0	50.53	-7.6379	6.17952e-13	--	--	--	--	--	--	--	--	--
CL4220.Contig2_Ip-T	0	35.34	-7.62902	1.73762e-09	--	--	--	--	--	--	--	--	--
Unigene31452_Ip-T	0	29.38	-7.61048	3.93413e-08	--	--	--	--	--	--	--	--	--
CL7356.Contig2_Ip-T	0	89.22	-7.56916	8.80001e-22	--	--	--	--	--	--	--	--	--
Unigene17236_Ip-T	0	81.84	-7.4446	2.68448e-20	gi|241816099|ref|XP_002414660.1|	secreted protein, putative [Ixodes scapularis] >gi|215508871|gb|EEC18325.1| secreted protein, putative [Ixodes scapularis]	gi|241816098|ref|XM_002414615.1|	Ixodes scapularis secreted protein, putative, mRNA	--	--	--	--	--
Unigene33654_Ip-T	0	22.72	-7.43226	1.13886e-06	--	--	--	--	--	--	--	--	--
Unigene11869_Ip-T	0	25.88	-7.42749	2.05462e-07	gi|67083148|gb|AAY66510.1|	putative secreted salivary protein [Ixodes scapularis]	gi|67083147|gb|DQ065873.1|	Ixodes scapularis isolate IS-18-24-clu196b putative secreted salivary protein mRNA, complete cds	--	--	--	--	--
Unigene18725_Ip-T	0	108.27	-7.34246	1.58926e-26	--	--	--	--	--	--	--	--	--
Unigene11357_Ip-T	0	28.46	-7.24266	4.14834e-08	--	--	--	--	--	--	--	--	--
Unigene26585_Ip-T	0	32.58	-7.23607	4.37537e-09	--	--	--	--	--	--	--	--	--
Unigene4358_Ip-T	0	34.93	-7.21626	1.19036e-09	gi|241724946|ref|XP_002404364.1|	leucine-rich transmembrane protein, putative [Ixodes scapularis] >gi|215505414|gb|EEC14908.1| leucine-rich transmembrane protein, putative [Ixodes scapularis]	gi|241724945|ref|XM_002404320.1|	Ixodes scapularis leucine-rich transmembrane protein, putative, mRNA	--	--	--	--	--
Unigene16004_Ip-T	0	69.27	-7.20402	1.05448e-17	--	--	gi|242001377|ref|XM_002435287.1|	Ixodes scapularis conserved hypothetical protein, mRNA	--	--	--	--	--
CL852.Contig2_Ip-T	0	46.99	-7.20054	1.69485e-12	gi|242001498|ref|XP_002435392.1|	hypothetical protein IscW_ISCW006117 [Ixodes scapularis] >gi|215498728|gb|EEC08222.1| hypothetical protein IscW_ISCW006117 [Ixodes scapularis]	gi|242001497|ref|XM_002435347.1|	Ixodes scapularis hypothetical protein, mRNA	--	--	--	--	--
Unigene21114_Ip-T	0	17.92	-7.19678	1.30731e-05	gi|241858523|ref|XP_002416159.1|	short chain alcohol dehydrogenase, putative [Ixodes scapularis] >gi|215510373|gb|EEC19826.1| short chain alcohol dehydrogenase, putative [Ixodes scapularis]	--	--	sp|Q9XT00|DHB8_PIG	Estradiol 17-beta-dehydrogenase 8 OS=Sus scrofa GN=HSD17B8 PE=3 SV=2	Dehydrogenases with different specificities (related to short-chain alcohol dehydrogenases)	K13370	estradiol 17beta-dehydrogenase / testosterone 17beta-dehydrogenase / [EC:1.1.1.62 1.1.1.63]
Unigene5755_Ip-T	0	67.55	-7.16775	2.42721e-17	--	--	--	--	--	--	--	--	--
CL1264.Contig2_Ip-T	0	66.7	-7.14948	3.6704e-17	gi|241705090|ref|XP_002411972.1|	hypothetical protein IscW_ISCW021550 [Ixodes scapularis] >gi|215504967|gb|EEC14461.1| hypothetical protein IscW_ISCW021550 [Ixodes scapularis]	gi|241705089|ref|XM_002411927.1|	Ixodes scapularis hypothetical protein, mRNA	--	--	--	--	--
Unigene20907_Ip-T	0	14.4	-7.12229	8.95881e-05	--	--	--	--	--	--	--	--	--

## Sheet: Engorged_vs_semi-engorged_UP
Unigene ID	Engorged/Semi-engorged				Nr-ID	Nr-annotation	Nt-ID	Nt-annotation	Swissprot-ID	Swissprot-annotation	COG-Function-Description	KO-ID	KO-definition
	FPKM_value1	FPKM_value2	log2 Ratio(1/2)	FDR
Unigene5465_Ip-T	1572.73	0	11.6438	1.20895e-200	--	--	--	--	--	--	--	--	--
Unigene5461_Ip-T	799.83	0	10.6683	6.27906e-121	--	--	gi|153907584|dbj|AK258221.1|	Gryllus bimaculatus mRNA, GBcontig05082	--	--	--	--	--
Unigene5871_Ip-T	167.23	0	8.80639	3.65116e-34	gi|346473495|gb|AEO36592.1|	hypothetical protein [Amblyomma maculatum]	gi|78097480|gb|AC167666.4|	Culex pipiens quinquefasciatus, clone Culex pipiens quinquefasciatus-3940120D9, complete sequence	--	--	--	--	--
Unigene15388_Ip-T	184.07	0	8.54888	1.62417e-38	--	--	--	--	--	--	--	--	--
CL5627.Contig1_Ip-T	28.09	0	8.48061	3.59422e-07	gi|291405375|ref|XP_002719090.1|	PREDICTED: replication protein A1 [Oryctolagus cuniculus]	gi|241679379|ref|XM_002412604.1|	Ixodes scapularis replication factor A 1, rfa1, putative, mRNA	sp|Q5FW17|RFA1_XENTR	Replication protein A 70 kDa DNA-binding subunit OS=Xenopus tropicalis GN=rpa1 PE=2 SV=1	Single-stranded DNA-binding replication protein A (RPA), large (70 kD) subunit and related ssDNA-binding proteins	K07466	replication factor A1
CL538.Contig1_Ip-T	70.19	0	8.21686	3.37287e-16	gi|22164236|gb|AAM93623.1|AF483701_1	putative secreted protein [Ixodes scapularis]	gi|51011543|gb|AY674248.1|	Ixodes pacificus clone IP_clu28 CLSP-9 mRNA, complete cds	--	--	--	--	--
Unigene26723_Ip-T	185.54	0	8.20422	3.2621e-40	gi|241117607|ref|XP_002401952.1|	cuticle protein, putative [Ixodes scapularis] >gi|215493247|gb|EEC02888.1| cuticle protein, putative [Ixodes scapularis]	gi|241998117|ref|XM_002433657.1|	Ixodes scapularis cuticle protein, putative, mRNA	sp|P84252|CU168_IXORI	Cuticle protein 16.8 OS=Ixodes ricinus PE=1 SV=1	--	K10955	intestinal mucin-2
Unigene15386_Ip-T	122.17	0	7.95752	1.1043e-27	gi|160370004|sp|P98088.3|MUC5A_HUMAN	RecName: Full=Mucin-5AC; Short=MUC-5AC; AltName: Full=Gastric mucin; AltName: Full=Lewis B blood group antigen; Short=LeB; AltName: Full=Major airway glycoprotein; AltName: Full=Mucin-5 subtype AC, tracheobronchial; AltName: Full=Tracheobronchial mucin; Short=TBM; Flags: Precursor	--	--	sp|P98088|MUC5A_HUMAN	Mucin-5AC (Fragments) OS=Homo sapiens GN=MUC5AC PE=1 SV=3	--	K10955	intestinal mucin-2
Unigene4198_Ip-T	78.77	0	7.54194	4.75434e-19	gi|326429705|gb|EGD75275.1|	hypothetical protein PTSG_12510 [Salpingoeca sp. ATCC 50818]	--	--	--	--	--	--	--
CL1323.Contig2_Ip-T	20	0	7.53113	6.93852e-06	gi|241847136|ref|XP_002415596.1|	cuticle protein, putative [Ixodes scapularis] >gi|215509808|gb|EEC19261.1| cuticle protein, putative [Ixodes scapularis]	gi|241847135|ref|XM_002415551.1|	Ixodes scapularis cuticle protein, putative, mRNA	sp|P84252|CU168_IXORI	Cuticle protein 16.8 OS=Ixodes ricinus PE=1 SV=1	--	--	--
Unigene26724_Ip-T	31.54	0	7.25542	1.16376e-08	gi|241262420|ref|XP_002405350.1|	cuticle protein, putative [Ixodes scapularis] >gi|215496776|gb|EEC06416.1| cuticle protein, putative [Ixodes scapularis]	gi|241262419|ref|XM_002405306.1|	Ixodes scapularis cuticle protein, putative, mRNA	sp|P84252|CU168_IXORI	Cuticle protein 16.8 OS=Ixodes ricinus PE=1 SV=1	--	--	--
CL1601.Contig2_Ip-T	308.99	2.15	7.19185	1.26254e-71	gi|241683621|ref|XP_002411647.1|	conserved hypothetical protein [Ixodes scapularis] >gi|215504416|gb|EEC13910.1| conserved hypothetical protein [Ixodes scapularis]	gi|241683620|ref|XM_002411602.1|	Ixodes scapularis conserved hypothetical protein, mRNA	--	--	--	K07739	elongator complex protein 3 [EC:2.3.1.48]
Unigene34791_Ip-T	344.36	2.47	7.14804	7.6901e-80	--	--	gi|153912764|dbj|AK281789.1|	Gryllus bimaculatus mRNA, GBcontig28650	--	--	--	--	--
Unigene10996_Ip-T	49.85	0	7.0987	5.57507e-13	gi|156914686|gb|AAI52592.1|	LOC569167 protein [Danio rerio] >gi|160773819|gb|AAI55447.1| LOC100127831 protein [Xenopus (Silurana) tropicalis]	gi|239580013|gb|FJ475986.1|	Sandokan truncatus voucher MCZ DNA101099 U2 snRNA gene, partial sequence	--	--	--	--	--
CL8108.Contig1_Ip-T	65.24	0	7.05246	1.44489e-16	gi|321452406|gb|EFX63797.1|	hypothetical protein DAPPUDRAFT_118838 [Daphnia pulex]	gi|294661761|dbj|AB526262.1|	Daphnia pulex ncRNA, kairomone-inducible transcript	--	--	--	--	--
CL1323.Contig1_Ip-T	40.26	0	7.04571	8.53434e-11	gi|241847136|ref|XP_002415596.1|	cuticle protein, putative [Ixodes scapularis] >gi|215509808|gb|EEC19261.1| cuticle protein, putative [Ixodes scapularis]	gi|241847135|ref|XM_002415551.1|	Ixodes scapularis cuticle protein, putative, mRNA	sp|P84252|CU168_IXORI	Cuticle protein 16.8 OS=Ixodes ricinus PE=1 SV=1	--	--	--
Unigene15387_Ip-T	49.09	0	6.64213	4.28237e-13	--	--	--	--	--	--	--	--	--
Unigene5875_Ip-T	3.7	0	6.55615	0.0462485	gi|328699704|ref|XP_003241019.1|	PREDICTED: hypothetical protein LOC100568687 [Acyrthosiphon pisum]	--	--	--	--	--	--	--
Unigene34687_Ip-T	45.1	0	6.51983	3.31364e-12	gi|389594451|ref|XP_003722448.1|	proteophosphoglycan ppg4 [Leishmania major strain Friedlin] >gi|323363676|emb|CBZ12681.1| proteophosphoglycan ppg4 [Leishmania major strain Friedlin]	--	--	sp|P98088|MUC5A_HUMAN	Mucin-5AC (Fragments) OS=Homo sapiens GN=MUC5AC PE=1 SV=3	--	K13172	serine/arginine repetitive matrix protein 2
CL1601.Contig1_Ip-T	273.04	3.1	6.48547	6.72918e-66	gi|241683621|ref|XP_002411647.1|	conserved hypothetical protein [Ixodes scapularis] >gi|215504416|gb|EEC13910.1| conserved hypothetical protein [Ixodes scapularis]	gi|241683620|ref|XM_002411602.1|	Ixodes scapularis conserved hypothetical protein, mRNA	--	--	--	K07739	elongator complex protein 3 [EC:2.3.1.48]
Unigene35132_Ip-T	30.79	0	6.48374	8.51679e-09	--	--	--	--	--	--	--	--	--
Unigene9969_Ip-T	48	0	6.4207	6.13305e-13	gi|326430083|gb|EGD75653.1|	NOTCH2 protein [Salpingoeca sp. ATCC 50818]	--	--	sp|Q09624|PKD1_CAEEL	Location of vulva defective 1 OS=Caenorhabditis elegans GN=lov-1 PE=1 SV=4	--	K04989	polycystin 1L3
Unigene21937_Ip-T	42.01	0	6.41743	1.65265e-11	gi|241849741|ref|XP_002415701.1|	conserved hypothetical protein [Ixodes scapularis] >gi|215509915|gb|EEC19368.1| conserved hypothetical protein [Ixodes scapularis]	--	--	--	--	--	--	--
CL938.Contig1_Ip-T	8.16	0	6.37527	0.0029791	--	--	--	--	--	--	--	--	--
Unigene23932_Ip-T	39.58	0	6.33147	5.93397e-11	gi|51011460|gb|AAT92139.1|	CLSP-8 [Ixodes pacificus]	gi|51011543|gb|AY674248.1|	Ixodes pacificus clone IP_clu28 CLSP-9 mRNA, complete cds	--	--	--	--	--
Unigene26725_Ip-T	42.07	0	6.20537	1.38132e-11	gi|241057030|ref|XP_002407781.1|	cuticle protein, putative [Ixodes scapularis] >gi|215492272|gb|EEC01913.1| cuticle protein, putative [Ixodes scapularis]	gi|241057029|ref|XM_002407737.1|	Ixodes scapularis cuticle protein, putative, mRNA	sp|P84252|CU168_IXORI	Cuticle protein 16.8 OS=Ixodes ricinus PE=1 SV=1	--	--	--
Unigene34772_Ip-T	35.36	0	6.16882	5.64615e-10	gi|56283929|ref|NP_523475.3|	salivary gland secretion 1 [Drosophila melanogaster] >gi|55380421|gb|AAF50957.4| salivary gland secretion 1 [Drosophila melanogaster]	--	--	sp|P98088|MUC5A_HUMAN	Mucin-5AC (Fragments) OS=Homo sapiens GN=MUC5AC PE=1 SV=3	--	K10955	intestinal mucin-2
Unigene22493_Ip-T	4.88	0	6.14816	0.0212344	gi|390366544|ref|XP_792629.3|	PREDICTED: uncharacterized protein LOC587827 [Strongylocentrotus purpuratus]	--	--	sp|P10394|POL4_DROME	Retrovirus-related Pol polyprotein from transposon 412 OS=Drosophila melanogaster GN=POL PE=4 SV=1	Transposase and inactivated derivatives	K15144	mediator of RNA polymerase II transcription subunit 1
CL7914.Contig1_Ip-T	20.58	0	5.98741	2.1639e-06	gi|322785174|gb|EFZ11887.1|	hypothetical protein SINV_03981 [Solenopsis invicta]	gi|295685309|gb|GU318621.1|	Ixodes scapularis clone 01_E16_T3 tandem repeat region	--	--	--	--	--
CL1475.Contig2_Ip-T	19.04	0	5.91959	5.15384e-06	gi|240951883|ref|XP_002399256.1|	secreted salivary gland peptide, putative [Ixodes scapularis] >gi|215490498|gb|EEC00141.1| secreted salivary gland peptide, putative [Ixodes scapularis]	gi|240951882|ref|XM_002399215.1|	Ixodes scapularis secreted salivary gland peptide, putative, mRNA	sp|P11739|CU64_LOCMI	Cuticle protein 64 OS=Locusta migratoria PE=1 SV=2	--	--	--
CL2667.Contig3_Ip-T	27.46	0	5.80403	4.34945e-08	gi|241407174|ref|XP_002409813.1|	hypothetical protein IscW_ISCW003475 [Ixodes scapularis] >gi|215497530|gb|EEC07024.1| hypothetical protein IscW_ISCW003475 [Ixodes scapularis]	gi|149465822|gb|AC205646.1|	Ixodes scapularis BAC ISG1-42P02, complete sequence	--	--	--	--	--
CL5597.Contig1_Ip-T	26.29	0	5.74121	8.40878e-08	--	--	--	--	--	--	--	--	--
Unigene24648_Ip-T	10.63	0	5.68638	0.000657363	gi|241315358|ref|XP_002408032.1|	secreted GGY protein, putative [Ixodes scapularis] >gi|215497248|gb|EEC06742.1| secreted GGY protein, putative [Ixodes scapularis]	gi|241315357|ref|XM_002407988.1|	Ixodes scapularis secreted GGY protein, putative, mRNA	sp|P0CI95|GRP2_LYCMC	Glycine-rich protein OS=Lychas mucronatus PE=2 SV=1	--	--	--
CL7126.Contig1_Ip-T	232.16	4.6	5.68211	4.52608e-57	gi|241041480|ref|XP_002407019.1|	cuticle protein, putative [Ixodes scapularis] >gi|215492082|gb|EEC01723.1| cuticle protein, putative [Ixodes scapularis]	gi|241041479|ref|XM_002406975.1|	Ixodes scapularis cuticle protein, putative, mRNA	sp|P84252|CU168_IXORI	Cuticle protein 16.8 OS=Ixodes ricinus PE=1 SV=1	--	--	--
Unigene37516_Ip-T	25.23	0	5.68184	1.53393e-07	--	--	--	--	--	--	--	--	--
Unigene2367_Ip-T	25.16	0	5.67783	1.59627e-07	--	--	--	--	--	--	--	--	--
Unigene31364_Ip-T	6.45	0	5.65749	0.00796632	--	--	gi|241634787|ref|XM_002408741.1|	Ixodes scapularis coiled-coil domain-containing protein, putative, mRNA	--	--	--	--	--
Unigene18903_Ip-T	740.04	15.07	5.64262	1.05976e-177	gi|241561654|ref|XP_002401281.1|	conserved hypothetical protein [Ixodes scapularis] >gi|215501853|gb|EEC11347.1| conserved hypothetical protein [Ixodes scapularis]	gi|51011443|gb|AY674198.1|	Ixodes pacificus clone IP_5_100_90_226_CLU NPL-1 mRNA, complete cds	sp|O44662|NLP31_CAEEL	Neuropeptide-like protein 31 OS=Caenorhabditis elegans GN=nlp-31 PE=2 SV=1	--	K03102	squid
Unigene17934_Ip-T	23.48	0	5.57813	4.17349e-07	gi|241340740|ref|XP_002408552.1|	mutS family protein. putative [Ixodes scapularis] >gi|215497364|gb|EEC06858.1| mutS family protein. putative [Ixodes scapularis]	gi|241340739|ref|XM_002408508.1|	Ixodes scapularis mutS family protein. putative, mRNA	--	--	--	K08736	DNA mismatch repair protein MSH3
Unigene33603_Ip-T	33.72	0	5.44038	1.37844e-09	--	--	gi|149465859|gb|AC205653.1|	Ixodes scapularis BAC ISG1-63P02, complete sequence	--	--	--	--	--
Unigene22494_Ip-T	5.08	0	5.42849	0.0187212	gi|390366544|ref|XP_792629.3|	PREDICTED: uncharacterized protein LOC587827 [Strongylocentrotus purpuratus]	--	--	sp|Q09575|YRD6_CAEEL	Uncharacterized protein K02A2.6 OS=Caenorhabditis elegans GN=K02A2.6 PE=2 SV=1	Transposase and inactivated derivatives	K04228	arginine vasopressin receptor 2
CL484.Contig1_Ip-T	9.26	0	5.42021	0.00150405	gi|241644130|ref|XP_002409618.1|	hypothetical protein IscW_ISCW007916 [Ixodes scapularis] >gi|215501384|gb|EEC10878.1| hypothetical protein IscW_ISCW007916 [Ixodes scapularis]	gi|241644129|ref|XM_002409574.1|	Ixodes scapularis hypothetical protein, mRNA	sp|P54269|CAUP_DROME	Homeobox protein caupolican OS=Drosophila melanogaster GN=caup PE=2 SV=2	--	--	--
Unigene4197_Ip-T	20.73	0	5.39842	2.05799e-06	gi|167524789|ref|XP_001746730.1|	hypothetical protein [Monosiga brevicollis MX1] >gi|163775000|gb|EDQ88626.1| predicted protein [Monosiga brevicollis MX1]	--	--	sp|P98088|MUC5A_HUMAN	Mucin-5AC (Fragments) OS=Homo sapiens GN=MUC5AC PE=1 SV=3	--	K13908	mucin-5B
Unigene29454_Ip-T	20.59	0	5.38864	2.23388e-06	--	--	--	--	--	--	--	--	--
Unigene22001_Ip-T	92.15	2.34	5.32418	1.52326e-23	gi|51557703|gb|AAU06491.1|	putative salivary protein [Culicoides sonorensis]	gi|294661761|dbj|AB526262.1|	Daphnia pulex ncRNA, kairomone-inducible transcript	--	--	--	--	--
Unigene2386_Ip-T	406.73	10.33	5.32393	5.36164e-98	gi|241752586|ref|XP_002401082.1|	hypothetical protein IscW_ISCW013355 [Ixodes scapularis] >gi|215508325|gb|EEC17779.1| hypothetical protein IscW_ISCW013355 [Ixodes scapularis]	gi|241752585|ref|XM_002401038.1|	Ixodes scapularis hypothetical protein, mRNA	--	--	--	--	--
Unigene34618_Ip-T	201.13	5.3	5.27076	2.58513e-49	gi|291415310|ref|XP_002723896.1|	PREDICTED: hypothetical protein [Oryctolagus cuniculus]	gi|32331282|gb|AY164741.1|	Rattus norvegicus RTN4-B2 (Rtn4) mRNA, complete cds; alternatively spliced	--	--	--	K10285	F-box and leucine-rich repeat protein 19
Unigene11772_Ip-T	18.9	0	5.26509	6.05025e-06	gi|328709452|ref|XP_003243964.1|	PREDICTED: hypothetical protein LOC100568954 [Acyrthosiphon pisum]	--	--	sp|Q95SX7|RTBS_DROME	Probable RNA-directed DNA polymerase from transposon BS OS=Drosophila melanogaster GN=RTase PE=2 SV=1	--	--	--
Unigene29698_Ip-T	8.6	0	5.2494	0.00227851	gi|241644130|ref|XP_002409618.1|	hypothetical protein IscW_ISCW007916 [Ixodes scapularis] >gi|215501384|gb|EEC10878.1| hypothetical protein IscW_ISCW007916 [Ixodes scapularis]	gi|241644129|ref|XM_002409574.1|	Ixodes scapularis hypothetical protein, mRNA	sp|P0CI95|GRP2_LYCMC	Glycine-rich protein OS=Lychas mucronatus PE=2 SV=1	--	--	--
Unigene11771_Ip-T	18.51	0	5.23501	7.62737e-06	gi|346474112|gb|AEO36900.1|	hypothetical protein [Amblyomma maculatum]	--	--	--	--	--	--	--

## Sheet: Engorged_vs_semi-engorged_DN
Unigene ID	Engorged/Semi-engorged				Nr-ID	Nr-annotation	Nt-ID	Nt-annotation	Swissprot-ID	Swissprot-annotation	COG-Function-Description	KO-ID	KO-definition
	FPKM_value1	FPKM_value2	log2 Ratio(1/2)	FDR
Unigene34906_Ip-T	0	58	-6.83321	7.71359e-15	--	--	--	--	--	--	--	--	--
Unigene907_Ip-T	0	20.14	-6.55876	4.02478e-06	gi|241677836|ref|XP_002400543.1|	cytochrome P450, putative [Ixodes scapularis] >gi|215504254|gb|EEC13748.1| cytochrome P450, putative [Ixodes scapularis]	gi|241677835|ref|XM_002400499.1|	Ixodes scapularis cytochrome P450, putative, mRNA	sp|P51538|CP3A9_RAT	Cytochrome P450 3A9 OS=Rattus norvegicus GN=Cyp3a9 PE=2 SV=2	--	K01832	cytochrome P450, family 5, subfamily A (thromboxane-A synthase) [EC:5.3.99.5]
Unigene1087_Ip-T	3.47	303.76	-6.42708	4.83476e-72	gi|60602996|gb|AAX27955.1|	unknown [Schistosoma japonicum]	gi|169642096|gb|BC160623.1|	Danio rerio si:ch211-138a11.5, mRNA (cDNA clone MGC:172138 IMAGE:8002832), complete cds	--	--	--	--	--
Unigene27_Ip-T	0	66.04	-6.25496	4.7906e-17	gi|241758414|ref|XP_002401826.1|	conserved hypothetical protein [Ixodes scapularis] >gi|215508513|gb|EEC17967.1| conserved hypothetical protein [Ixodes scapularis]	gi|241758413|ref|XM_002401782.1|	Ixodes scapularis conserved hypothetical protein, mRNA	sp|Q16994|FMR2_ANTEL	Antho-RFamide neuropeptides type 2 OS=Anthopleura elegantissima PE=1 SV=1	--	--	--
CL6279.Contig2_Ip-T	0	10.21	-6.0641	0.000944794	--	--	--	--	--	--	--	--	--
Unigene10462_Ip-T	0	17.75	-5.96148	1.28429e-05	gi|241999170|ref|XP_002434228.1|	kettin, putative [Ixodes scapularis] >gi|215495987|gb|EEC05628.1| kettin, putative [Ixodes scapularis]	gi|241999169|ref|XM_002434183.1|	Ixodes scapularis kettin, putative, mRNA	sp|Q9I7U4|TITIN_DROME	Titin OS=Drosophila melanogaster GN=sls PE=1 SV=3	--	K00907	myosin-light-chain kinase [EC:2.7.11.18]
Unigene27935_Ip-T	0	17.12	-5.62923	1.82229e-05	--	--	--	--	--	--	--	--	--
Unigene10465_Ip-T	0	23.06	-5.53169	6.66184e-07	gi|241999170|ref|XP_002434228.1|	kettin, putative [Ixodes scapularis] >gi|215495987|gb|EEC05628.1| kettin, putative [Ixodes scapularis]	gi|194746955|ref|XM_001955884.1|	Drosophila ananassae GF24936 (Dana\GF24936), mRNA	sp|Q9I7U4|TITIN_DROME	Titin OS=Drosophila melanogaster GN=sls PE=1 SV=3	--	K12567	titin [EC:2.7.11.1]
Unigene13374_Ip-T	0	21.41	-5.48471	1.68478e-06	--	--	--	--	--	--	--	--	--
Unigene34644_Ip-T	0	22.79	-5.45699	7.86994e-07	gi|51011602|gb|AAT92210.1|	putative salivary secreted peptide [Ixodes pacificus]	--	--	--	--	--	--	--
CL4503.Contig1_Ip-T	0	13.73	-5.31088	0.000130113	gi|241121421|ref|XP_002403210.1|	hypothetical protein IscW_ISCW002509 [Ixodes scapularis] >gi|215493389|gb|EEC03030.1| hypothetical protein IscW_ISCW002509 [Ixodes scapularis]	gi|195131290|ref|XM_002010048.1|	Drosophila mojavensis GI15729 (Dmoj\GI15729), mRNA	sp|Q54UW4|Y0777_DICDI	Bromodomain-containing protein DDB_G0280777 OS=Dictyostelium discoideum GN=DDB_G0280777 PE=4 SV=1	FOG: TPR repeat	K14972	PAX-interacting protein 1
Unigene9957_Ip-T	0	8.61	-5.26567	0.00246334	gi|307209190|gb|EFN86301.1|	hypothetical protein EAI_03498 [Harpegnathos saltator]	gi|297272929|ref|XM_001100571.2|	PREDICTED: Macaca mulatta keratin, type I cytoskeletal 10-like, transcript variant 2 (LOC702153), mRNA	sp|Q8I948|ACN1_ACAGO	Acanthoscurrin-1 OS=Acanthoscurria gomesiana GN=acantho1 PE=1 SV=1	Endoglucanase	K13184	ATP-dependent RNA helicase A [EC:3.6.4.13]
CL6670.Contig3_Ip-T	0	16.69	-5.25373	2.50095e-05	--	--	gi|241701270|ref|XM_002411878.1|	Ixodes scapularis hypothetical protein, mRNA	--	--	--	--	--
CL4314.Contig3_Ip-T	0	6.65	-5.18251	0.00788522	--	--	--	--	--	--	--	--	--
CL1221.Contig1_Ip-T	0	16.39	-5.00997	3.25688e-05	gi|241997464|ref|XP_002433381.1|	conserved hypothetical protein [Ixodes scapularis] >gi|215490804|gb|EEC00445.1| conserved hypothetical protein [Ixodes scapularis]	gi|241997463|ref|XM_002433336.1|	Ixodes scapularis conserved hypothetical protein, mRNA	sp|Q05049|MUC1_XENLA	Integumentary mucin C.1 (Fragment) OS=Xenopus laevis PE=2 SV=1	--	K10955	intestinal mucin-2
Unigene16464_Ip-T	0	9.34	-4.98453	0.00172314	gi|321478292|gb|EFX89249.1|	hypothetical protein DAPPUDRAFT_303125 [Daphnia pulex]	--	--	sp|Q9CZR2|NALD2_MOUSE	N-acetylated-alpha-linked acidic dipeptidase 2 OS=Mus musculus GN=Naalad2 PE=1 SV=2	--	K01301	glutamate carboxypeptidase II [EC:3.4.17.21]
CL1515.Contig2_Ip-T	2.65	84.12	-4.96361	5.42488e-21	gi|15428300|gb|AAK97820.1|AF209917_1	20 kDa salivary gland protein [Ixodes scapularis]	gi|62086707|gb|AY878714.1|	Ixodes ricinus anticomplement protein 1 mRNA, complete cds	--	--	--	--	--
Unigene36488_Ip-T	0	15.45	-4.92476	5.71706e-05	gi|241705152|ref|XP_002403105.1|	phosphatidylinositol 3-kinase catalytic subunit, putative [Ixodes scapularis] >gi|215504986|gb|EEC14480.1| phosphatidylinositol 3-kinase catalytic subunit, putative [Ixodes scapularis]	gi|241705151|ref|XM_002403061.1|	Ixodes scapularis phosphatidylinositol 3-kinase catalytic subunit, putative, mRNA	sp|Q9Z1L0|PK3CB_RAT	Phosphatidylinositol 4,5-bisphosphate 3-kinase catalytic subunit beta isoform OS=Rattus norvegicus GN=Pik3cb PE=2 SV=1	--	K00922	phosphatidylinositol-4,5-bisphosphate 3-kinase [EC:2.7.1.153]
Unigene23542_Ip-T	2.97	90.86	-4.91034	1.76046e-22	gi|241092097|ref|XP_002409356.1|	hemolectin, putative [Ixodes scapularis] >gi|215492710|gb|EEC02351.1| hemolectin, putative [Ixodes scapularis]	gi|241092096|ref|XM_002409312.1|	Ixodes scapularis hemolectin, putative, mRNA	sp|P98092|HMCT_BOMMO	Hemocytin OS=Bombyx mori PE=2 SV=1	Lysophospholipase	K13908	mucin-5B
Unigene40765_Ip-T	0	12.14	-4.89885	0.000364729	--	--	--	--	--	--	--	--	--
Unigene1710_Ip-T	0	10.57	-4.8917	0.000883623	gi|241758414|ref|XP_002401826.1|	conserved hypothetical protein [Ixodes scapularis] >gi|215508513|gb|EEC17967.1| conserved hypothetical protein [Ixodes scapularis]	gi|241758411|ref|XM_002401781.1|	Ixodes scapularis hypothetical protein, mRNA	--	--	--	--	--
Unigene32999_Ip-T	0	10.91	-4.85721	0.000739438	gi|241855279|ref|XP_002416006.1|	conserved hypothetical protein [Ixodes scapularis] >gi|215510220|gb|EEC19673.1| conserved hypothetical protein [Ixodes scapularis]	gi|241855278|ref|XM_002415961.1|	Ixodes scapularis conserved hypothetical protein, mRNA	sp|O01761|UNC89_CAEEL	Muscle M-line assembly protein unc-89 OS=Caenorhabditis elegans GN=unc-89 PE=1 SV=3	--	K12567	titin [EC:2.7.11.1]
CL1623.Contig3_Ip-T	0	14.05	-4.84662	0.000129117	gi|241243555|ref|XP_002402157.1|	hypothetical protein IscW_ISCW003534 [Ixodes scapularis] >gi|215496280|gb|EEC05920.1| hypothetical protein IscW_ISCW003534 [Ixodes scapularis]	gi|241243554|ref|XM_002402113.1|	Ixodes scapularis hypothetical protein, mRNA	--	--	--	--	--
CL641.Contig1_Ip-T	0	3.78	-4.83703	0.0471467	gi|241640322|ref|XP_002409250.1|	mucin-7, putative [Ixodes scapularis] >gi|215501315|gb|EEC10809.1| mucin-7, putative [Ixodes scapularis]	gi|241640321|ref|XM_002409206.1|	Ixodes scapularis mucin-7, putative, mRNA	sp|E2RYF6|MUC22_HUMAN	Mucin-22 OS=Homo sapiens GN=MUC22 PE=1 SV=1	Type V secretory pathway, adhesin AidA	K10955	intestinal mucin-2
CL1221.Contig2_Ip-T	0	13.02	-4.82989	0.000230427	gi|241997464|ref|XP_002433381.1|	conserved hypothetical protein [Ixodes scapularis] >gi|215490804|gb|EEC00445.1| conserved hypothetical protein [Ixodes scapularis]	gi|241997463|ref|XM_002433336.1|	Ixodes scapularis conserved hypothetical protein, mRNA	sp|P98088|MUC5A_HUMAN	Mucin-5AC (Fragments) OS=Homo sapiens GN=MUC5AC PE=1 SV=3	--	K10955	intestinal mucin-2
Unigene10406_Ip-T	0	6.2	-4.72779	0.0113333	gi|390476078|ref|XP_002759394.2|	PREDICTED: polyadenylate-binding protein 1-like [Callithrix jacchus]	gi|298910634|emb|FQ225622.1|	Rattus norvegicus TL0AEA4YG14 mRNA sequence	sp|Q9EPH8|PABP1_RAT	Polyadenylate-binding protein 1 OS=Rattus norvegicus GN=Pabpc1 PE=2 SV=1	--	K13126	polyadenylate-binding protein
Unigene5699_Ip-T	0	14	-4.726	0.00014185	gi|390361245|ref|XP_798897.3|	PREDICTED: uncharacterized protein LOC594361, partial [Strongylocentrotus purpuratus]	--	--	--	--	--	--	--
CL3060.Contig3_Ip-T	0	6.1	-4.70433	0.0120914	--	--	--	--	--	--	--	--	--
CL7768.Contig6_Ip-T	0	12.94	-4.66899	0.000262451	gi|241749550|ref|XP_002405827.1|	zinc finger protein, putative [Ixodes scapularis] >gi|215505974|gb|EEC15468.1| zinc finger protein, putative [Ixodes scapularis]	gi|241749549|ref|XM_002405783.1|	Ixodes scapularis zinc finger protein, putative, mRNA	sp|Q9P0L1|ZN167_HUMAN	Zinc finger protein 167 OS=Homo sapiens GN=ZNF167 PE=2 SV=2	--	K09229	KRAB and SCAN domains-containing zinc finger protein
Unigene19880_Ip-T	0	5.17	-4.66732	0.0210641	--	--	--	--	--	--	--	--	--
CL5268.Contig1_Ip-T	0	5.67	-4.663	0.0157188	gi|241148275|ref|XP_002405730.1|	conserved hypothetical protein [Ixodes scapularis] >gi|215493743|gb|EEC03384.1| conserved hypothetical protein [Ixodes scapularis]	gi|345495273|ref|XM_003427425.1|	PREDICTED: Nasonia vitripennis tolloid-like protein 2-like (LOC100122730), mRNA	sp|O57460|TLL1_DANRE	Dorsal-ventral patterning tolloid-like protein 1 OS=Danio rerio GN=tll1 PE=2 SV=1	Uncharacterized protein conserved in bacteria with the myosin-like domain	K13046	tolkin [EC:3.4.24.-]
Unigene2080_Ip-T	0	6.43	-4.66005	0.0101155	--	--	gi|241043859|ref|XM_002407115.1|	Ixodes scapularis RAB-6 GTPase activating protein, gapcena, putative, mRNA	--	--	--	--	--
Unigene10310_Ip-T	4.7	120.58	-4.65641	8.40546e-29	--	--	--	--	--	--	--	--	--
Unigene6664_Ip-T	0	12.57	-4.62714	0.000329489	--	--	--	--	--	--	--	--	--
Unigene19898_Ip-T	0	11.02	-4.6217	0.000775278	gi|242001406|ref|XP_002435346.1|	low-density lipoprotein receptor, putative [Ixodes scapularis] >gi|215498676|gb|EEC08170.1| low-density lipoprotein receptor, putative [Ixodes scapularis]	gi|347965726|ref|XM_321817.5|	Anopheles gambiae str. PEST AGAP001328-PA (AgaP_AGAP001328) mRNA, complete cds	sp|Q02817|MUC2_HUMAN	Mucin-2 OS=Homo sapiens GN=MUC2 PE=1 SV=2	Uncharacterized protein conserved in bacteria	K10955	intestinal mucin-2
CL463.Contig2_Ip-T	0	12.73	-4.61682	0.00030371	--	--	--	--	--	--	--	--	--
Unigene15735_Ip-T	2.18	54.33	-4.61458	8.55356e-14	--	--	--	--	--	--	--	--	--
Unigene39191_Ip-T	0	11.14	-4.60491	0.000732122	--	--	gi|149465845|gb|AC205650.1|	Ixodes scapularis BAC ISG1-56P02, complete sequence	--	--	--	--	--
CL6670.Contig2_Ip-T	0	17.63	-4.56922	2.21687e-05	--	--	gi|241701270|ref|XM_002411878.1|	Ixodes scapularis hypothetical protein, mRNA	--	--	--	--	--
Unigene10812_Ip-T	1.27	30.62	-4.5668	2.27535e-08	gi|170033490|ref|XP_001844610.1|	kakapo [Culex quinquefasciatus] >gi|167874458|gb|EDS37841.1| kakapo [Culex quinquefasciatus]	--	--	--	--	--	--	--
Unigene33403_Ip-T	2.84	68.37	-4.56463	6.73084e-17	--	--	gi|149465845|gb|AC205650.1|	Ixodes scapularis BAC ISG1-56P02, complete sequence	--	--	--	--	--
CL2911.Contig1_Ip-T	2.94	70.29	-4.55466	2.57837e-17	gi|241705108|ref|XP_002411979.1|	secreted salivary gland peptide, putative [Ixodes scapularis] >gi|215504974|gb|EEC14468.1| secreted salivary gland peptide, putative [Ixodes scapularis]	gi|241705107|ref|XM_002411934.1|	Ixodes scapularis secreted salivary gland peptide, putative, mRNA	--	--	--	--	--
Unigene1257_Ip-T	0	5.49	-4.55233	0.0180178	--	--	gi|241836501|ref|XM_002415055.1|	Ixodes scapularis conserved hypothetical protein, mRNA	--	--	--	--	--
Unigene13085_Ip-T	0	4.24	-4.53322	0.0378242	gi|241176317|ref|XP_002399533.1|	cytochrome P450, putative [Ixodes scapularis] >gi|215495160|gb|EEC04801.1| cytochrome P450, putative [Ixodes scapularis]	gi|241176316|ref|XM_002399491.1|	Ixodes scapularis cytochrome P450, putative, mRNA	sp|P24462|CP3A7_HUMAN	Cytochrome P450 3A7 OS=Homo sapiens GN=CYP3A7 PE=1 SV=2	Cytochrome P450	K07424	cytochrome P450, family 3, subfamily A [EC:1.14.14.1]
Unigene39609_Ip-T	0	12.86	-4.52254	0.000300402	gi|241862480|ref|XP_002416384.1|	conserved hypothetical protein [Ixodes scapularis] >gi|215510598|gb|EEC20051.1| conserved hypothetical protein [Ixodes scapularis]	gi|241862479|ref|XM_002416339.1|	Ixodes scapularis conserved hypothetical protein, mRNA	--	--	--	--	--
Unigene17354_Ip-T	0	10.98	-4.5213	0.00083753	--	--	--	--	--	--	--	--	--
CL179.Contig6_Ip-T	0	11.58	-4.50879	0.000607906	--	--	--	--	--	--	--	--	--
Unigene23382_Ip-T	0	7.12	-4.49676	0.0072215	gi|391343795|ref|XP_003746191.1|	PREDICTED: multiple epidermal growth factor-like domains protein 8-like [Metaseiulus occidentalis]	--	--	sp|P60882|MEGF8_MOUSE	Multiple epidermal growth factor-like domains protein 8 OS=Mus musculus GN=Megf8 PE=2 SV=2	--	K09434	ETS domain-containing transcription factor ERF
Unigene7231_Ip-T	0	11.44	-4.49124	0.000663211	gi|241646410|ref|XP_002411099.1|	conserved hypothetical protein [Ixodes scapularis] >gi|215503729|gb|EEC13223.1| conserved hypothetical protein [Ixodes scapularis]	gi|241646409|ref|XM_002411054.1|	Ixodes scapularis conserved hypothetical protein, mRNA	--	--	--	--	--
Unigene14360_Ip-T	0	11.13	-4.48076	0.00079032	--	--	--	--	--	--	--	--	--
