# Supplementary material for: Blood feeding-induced transcriptomic changes in the hard tick Ixodes persulcatus
Source: Front Insect Sci. 2026 Feb 23;6:1669026. doi: 10.3389/finsc.2026.1669026 (PMC12968816; doi:10.3389/finsc.2026.1669026)
Supplement: Supplementary file 11 [file Table11.xls]

## Sheet: BP
Table S11 GO enrichment analysis comparing semi-engorged and unfed ticks
	GO ID	GO Description	No. of Unigene	Corrected p-value
Up-regulation	GO:0055114	oxidation-reduction process	165	1.54e-27
	GO:0008152	metabolic process	154	1.91e-22
	GO:0010466	negative regulation of peptidase activity	48	9.77e-16
	GO:0006629	lipid metabolic process	85	3.2e-11
	GO:0006694	steroid biosynthetic process	26	9.58e-11
	GO:0006631	fatty acid metabolic process	47	1.25e-09
	GO:0006633	fatty acid biosynthetic process	32	2.08e-09
	GO:0007586	digestion	15	7.44e-09
	GO:0006703	estrogen biosynthetic process	16	5.92e-08
	GO:0008210	estrogen metabolic process	17	6.53e-08
	GO:0006508	proteolysis	82	2.74e-07
	GO:0030198	extracellular matrix organization	22	8.94e-07
	GO:0008209	androgen metabolic process	15	1.75e-06
	GO:0009308	amine metabolic process	10	1.9e-06
	GO:0006030	chitin metabolic process	16	1.91e-06
	GO:0008218	bioluminescence	9	3.01e-06
	GO:0006164	purine nucleotide biosynthetic process	9	4.38e-06
	GO:0010951	negative regulation of endopeptidase activity	15	9.13e-06
	GO:0052548	regulation of endopeptidase activity	7	1.39e-05
	GO:0042742	defense response to bacterium	16	1.39e-05
	GO:0008202	steroid metabolic process	21	1.99e-05
	GO:0032259	methylation	34	2.34e-05
	GO:0031100	organ regeneration	11	2.64e-05
	GO:0009636	response to toxic substance	15	3.19e-05
	GO:0006749	glutathione metabolic process	11	4e-05
	GO:0042744	hydrogen peroxide catabolic process	13	5.03e-05
	GO:0006979	response to oxidative stress	25	6.63e-05
	GO:0006584	catecholamine metabolic process	8	0.000124
	GO:0044281	small molecule metabolic process	38	0.000197
	GO:0006869	lipid transport	15	0.00022
	GO:0006693	prostaglandin metabolic process	6	0.000323
	GO:0009058	biosynthetic process	14	0.000335
	GO:0008608	attachment of spindle microtubules to kinetochore	4	0.000458
	GO:0051987	positive regulation of attachment of spindle microtubules to kinetochore	4	0.000458
	GO:0006177	GMP biosynthetic process	4	0.000458
	GO:0007349	cellularization	8	0.000586
	GO:0007565	female pregnancy	8	0.000586
	GO:0030728	ovulation	5	0.000787
	GO:0042423	catecholamine biosynthetic process	5	0.000787
	GO:0009405	pathogenesis	5	0.000787
	GO:0009695	jasmonic acid biosynthetic process	4	0.000789
	GO:0051984	positive regulation of chromosome segregation	4	0.000789
	GO:0097070	ductus arteriosus closure	4	0.000789
	GO:0007155	cell adhesion	43	0.00107
	GO:0042730	fibrinolysis	5	0.0011
	GO:0006144	purine nucleobase metabolic process	5	0.0011
	GO:0006032	chitin catabolic process	9	0.00111
	GO:0007306	eggshell chorion assembly	7	0.00119
	GO:0045184	establishment of protein localization	7	0.00119
	GO:1901096	regulation of autophagic vacuole maturation	4	0.00126
	GO:0006189	'de novo' IMP biosynthetic process	4	0.00126
	GO:0051923	sulfation	9	0.00129
	GO:0016540	protein autoprocessing	5	0.00148
	GO:0009792	embryo development ending in birth or egg hatching	13	0.00163
	GO:0034641	cellular nitrogen compound metabolic process	7	0.00174
	GO:0006814	sodium ion transport	20	0.00189
	GO:0007567	parturition	4	0.0019
	GO:0070493	thrombin receptor signaling pathway	4	0.0019
	GO:0001835	blastocyst hatching	5	0.00197
	GO:0035159	regulation of tube length, open tracheal system	6	0.00199
	GO:0006805	xenobiotic metabolic process	12	0.00207
	GO:0000272	polysaccharide catabolic process	8	0.00225
	GO:0006729	tetrahydrobiopterin biosynthetic process	5	0.00255
	GO:0006565	L-serine catabolic process	3	0.00261
	GO:0009102	biotin biosynthetic process	3	0.00261
	GO:0019427	acetyl-CoA biosynthetic process from acetate	3	0.00261
	GO:0090254	cell elongation involved in imaginal disc-derived wing morphogenesis	4	0.00273
	GO:0006544	glycine metabolic process	4	0.00273
	GO:0007599	hemostasis	7	0.0029
	GO:0019538	protein metabolic process	5	0.00326
	GO:0007088	regulation of mitosis	5	0.00326
	GO:0001964	startle response	5	0.00326
	GO:0007300	ovarian nurse cell to oocyte transport	4	0.00378
	GO:0045842	positive regulation of mitotic metaphase/anaphase transition	4	0.00378
	GO:0042493	response to drug	19	0.00395
	GO:0006579	amino-acid betaine catabolic process	3	0.00438
	GO:0042339	keratan sulfate metabolic process	3	0.00438
	GO:0009113	purine nucleobase biosynthetic process	3	0.00438
	GO:0032781	positive regulation of ATPase activity	4	0.00507
	GO:0051491	positive regulation of filopodium assembly	4	0.00507
	GO:0070723	response to cholesterol	4	0.00507
	GO:0019752	carboxylic acid metabolic process	4	0.00507
	GO:0055086	nucleobase-containing small molecule metabolic process	5	0.00507
	GO:0050679	positive regulation of epithelial cell proliferation	5	0.00507
	GO:0030707	ovarian follicle cell development	9	0.0051
	GO:0006955	immune response	12	0.00513
	GO:0014070	response to organic cyclic compound	10	0.00546
	GO:0006541	glutamine metabolic process	6	0.00598
	GO:0030162	regulation of proteolysis	7	0.00604
	GO:0001516	prostaglandin biosynthetic process	5	0.0062
	GO:0007568	aging	11	0.00665
	GO:0035191	nuclear axial expansion	3	0.00674
	GO:0015671	oxygen transport	3	0.00674
	GO:0032504	multicellular organism reproduction	3	0.00674
	GO:0007566	embryo implantation	5	0.00749
	GO:0019695	choline metabolic process	5	0.00749
	GO:0031987	locomotion involved in locomotory behavior	4	0.00847
	GO:0006954	inflammatory response	9	0.00934
	GO:0042135	neurotransmitter catabolic process	6	0.00936
	GO:0050848	regulation of calcium-mediated signaling	3	0.00971
	GO:0000103	sulfate assimilation	3	0.00971
	GO:0006563	L-serine metabolic process	3	0.00971
	GO:0006778	porphyrin-containing compound metabolic process	3	0.00971
	GO:0006898	receptor-mediated endocytosis	11	0.00997
	GO:0016242	negative regulation of macroautophagy	4	0.0106
	GO:0001561	fatty acid alpha-oxidation	4	0.0106
	GO:0007018	microtubule-based movement	13	0.0119
	GO:0009086	methionine biosynthetic process	5	0.0125
	GO:0002121	inter-male aggressive behavior	4	0.0131
	GO:0008203	cholesterol metabolic process	13	0.0132
	GO:0002532	production of molecular mediator involved in inflammatory response	3	0.0133
	GO:0046296	glycolate catabolic process	3	0.0133
	GO:0035999	tetrahydrofolate interconversion	3	0.0133
	GO:0090197	positive regulation of chemokine secretion	3	0.0133
	GO:0045471	response to ethanol	5	0.0146
	GO:0050830	defense response to Gram-positive bacterium	7	0.0155
	GO:0035582	sequestering of BMP in extracellular matrix	2	0.0156
	GO:0030050	vesicle transport along actin filament	2	0.0156
	GO:0042541	hemoglobin biosynthetic process	2	0.0156
	GO:0010200	response to chitin	2	0.0156
	GO:0009944	polarity specification of adaxial/abaxial axis	2	0.0156
	GO:0009753	response to jasmonic acid stimulus	2	0.0156
	GO:0033014	tetrapyrrole biosynthetic process	2	0.0156
	GO:0043576	regulation of respiratory gaseous exchange	2	0.0156
	GO:0034629	cellular protein complex localization	2	0.0156
	GO:0006726	eye pigment biosynthetic process	2	0.0156
	GO:0034435	cholesterol esterification	2	0.0156
	GO:0060547	negative regulation of necrotic cell death	2	0.0156
	GO:0070092	regulation of glucagon secretion	2	0.0156
	GO:0051653	spindle localization	2	0.0156
	GO:0019346	transsulfuration	2	0.0156
	GO:0015828	tyrosine transport	2	0.0156
	GO:0006790	sulfur compound metabolic process	4	0.0159
	GO:0048854	brain morphogenesis	4	0.0159
	GO:0009698	phenylpropanoid metabolic process	4	0.0159
	GO:0006068	ethanol catabolic process	3	0.0176
	GO:0006707	cholesterol catabolic process	3	0.0176
	GO:0007229	integrin-mediated signaling pathway	6	0.0177
	GO:0050793	regulation of developmental process	4	0.0191
	GO:0045786	negative regulation of cell cycle	5	0.0193
	GO:0072593	reactive oxygen species metabolic process	5	0.0193
	GO:0040017	positive regulation of locomotion	6	0.0198
	GO:0051289	protein homotetramerization	6	0.0198
	GO:0006914	autophagy	14	0.0202
	GO:0010171	body morphogenesis	6	0.0221
	GO:0007095	mitotic G2 DNA damage checkpoint	4	0.0226
	GO:0035690	cellular response to drug	4	0.0226
	GO:0055093	response to hyperoxia	3	0.0226
	GO:0010288	response to lead ion	3	0.0226
	GO:0007298	border follicle cell migration	6	0.0246
	GO:0033076	isoquinoline alkaloid metabolic process	2	0.025
	GO:0050776	regulation of immune response	2	0.025
	GO:0071312	cellular response to alkaloid	2	0.025
	GO:0015698	inorganic anion transport	2	0.025
	GO:0042573	retinoic acid metabolic process	2	0.025
	GO:0015842	synaptic vesicle amine transport	2	0.025
	GO:0070814	hydrogen sulfide biosynthetic process	2	0.025
	GO:0046684	response to pyrethroid	2	0.025
	GO:0052314	phytoalexin metabolic process	2	0.025
	GO:0046651	lymphocyte proliferation	2	0.025
	GO:0015705	iodide transport	2	0.025
	GO:0035158	regulation of tube diameter, open tracheal system	2	0.025
	GO:0043313	regulation of neutrophil degranulation	2	0.025
	GO:0010243	response to organic nitrogen	5	0.0251
	GO:0030261	chromosome condensation	5	0.0251
	GO:0006730	one-carbon metabolic process	7	0.0251
	GO:0016042	lipid catabolic process	11	0.0252
	GO:0022900	electron transport chain	13	0.026
	GO:0031640	killing of cells of other organism	4	0.0265
	GO:0050427	3'-phosphoadenosine 5'-phosphosulfate metabolic process	4	0.0265
	GO:0042416	dopamine biosynthetic process	3	0.0282
	GO:0008217	regulation of blood pressure	3	0.0282
	GO:0006997	nucleus organization	3	0.0282
	GO:0006826	iron ion transport	3	0.0282
	GO:0051017	actin filament bundle assembly	5	0.0283
	GO:0009653	anatomical structure morphogenesis	4	0.0307
	GO:0042335	cuticle development	4	0.0307
	GO:0050896	response to stimulus	13	0.0313
	GO:0008610	lipid biosynthetic process	3	0.0345
	GO:0019853	L-ascorbic acid biosynthetic process	3	0.0345
	GO:0042572	retinol metabolic process	3	0.0345
	GO:0008272	sulfate transport	4	0.0354
	GO:0045542	positive regulation of cholesterol biosynthetic process	4	0.0354
	GO:0030301	cholesterol transport	5	0.0355
	GO:0046532	regulation of photoreceptor cell differentiation	2	0.0362
	GO:0009234	menaquinone biosynthetic process	2	0.0362
	GO:0071398	cellular response to fatty acid	2	0.0362
	GO:0019439	aromatic compound catabolic process	2	0.0362
	GO:0045314	regulation of compound eye photoreceptor development	2	0.0362
	GO:0042438	melanin biosynthetic process	2	0.0362
	GO:0010596	negative regulation of endothelial cell migration	2	0.0362
	GO:0015700	arsenite transport	2	0.0362
	GO:0015672	monovalent inorganic cation transport	2	0.0362
	GO:0016132	brassinosteroid biosynthetic process	2	0.0362
	GO:0031639	plasminogen activation	2	0.0362
	GO:0048608	reproductive structure development	2	0.0362
	GO:0042832	defense response to protozoan	2	0.0362
	GO:0010492	maintenance of shoot apical meristem identity	2	0.0362
	GO:0048066	developmental pigmentation	2	0.0362
	GO:0009266	response to temperature stimulus	2	0.0362
	GO:2000505	regulation of energy homeostasis	2	0.0362
	GO:0007160	cell-matrix adhesion	6	0.0397
	GO:0035317	imaginal disc-derived wing hair organization	4	0.0404
	GO:0006801	superoxide metabolic process	3	0.0415
	GO:0032836	glomerular basement membrane development	3	0.0415
	GO:0009168	purine ribonucleoside monophosphate biosynthetic process	3	0.0415
	GO:0043206	extracellular fibril organization	3	0.0415
	GO:0070207	protein homotrimerization	3	0.0415
	GO:0046686	response to cadmium ion	3	0.0415
	GO:0016525	negative regulation of angiogenesis	3	0.0415
	GO:0007157	heterophilic cell-cell adhesion	4	0.0458
	GO:0016126	sterol biosynthetic process	4	0.0458
	GO:0042060	wound healing	6	0.0471
	GO:0042446	hormone biosynthetic process	2	0.049
	GO:0010267	production of ta-siRNAs involved in RNA interference	2	0.049
	GO:0040002	collagen and cuticulin-based cuticle development	2	0.049
	GO:0015884	folic acid transport	2	0.049
	GO:0044262	cellular carbohydrate metabolic process	2	0.049
	GO:0051180	vitamin transport	2	0.049
	GO:0051220	cytoplasmic sequestering of protein	2	0.049
	GO:0035583	sequestering of TGFbeta in extracellular matrix	2	0.049
	GO:0014075	response to amine stimulus	2	0.049
	GO:0042427	serotonin biosynthetic process	2	0.049
	GO:0050667	homocysteine metabolic process	2	0.049
	GO:0046952	ketone body catabolic process	2	0.049
	GO:0007195	adenylate cyclase-inhibiting dopamine receptor signaling pathway	2	0.049
	GO:0035152	regulation of tube architecture, open tracheal system	2	0.049
	GO:0031589	cell-substrate adhesion	2	0.049
	GO:0007494	midgut development	3	0.0491
	GO:0071363	cellular response to growth factor stimulus	3	0.0491
	GO:0009566	fertilization	3	0.0491
Down-regulation	GO:0006397	mRNA processing	227	9.23e-22
	GO:0006351	transcription, DNA-dependent	666	1.15e-17
	GO:0008380	RNA splicing	179	2.24e-16
	GO:0006364	rRNA processing	87	9.69e-16
	GO:0006355	regulation of transcription, DNA-dependent	663	1.18e-14
	GO:0042254	ribosome biogenesis	68	1.7e-12
	GO:0016568	chromatin modification	150	2.37e-10
	GO:0008033	tRNA processing	70	8.58e-10
	GO:0006412	translation	143	7.35e-08
	GO:0006396	RNA processing	55	1.62e-06
	GO:0000398	mRNA splicing, via spliceosome	62	2.93e-06
	GO:0000381	regulation of alternative mRNA splicing, via spliceosome	43	3.72e-06
	GO:0009451	RNA modification	18	0.000131
	GO:0045893	positive regulation of transcription, DNA-dependent	118	0.000142
	GO:0006626	protein targeting to mitochondrion	17	0.000146
	GO:0006366	transcription from RNA polymerase II promoter	58	0.000517
	GO:0070588	calcium ion transmembrane transport	32	0.000598
	GO:0010467	gene expression	67	0.000638
	GO:0006479	protein methylation	18	0.000658
	GO:0007455	eye-antennal disc morphogenesis	14	0.000691
	GO:0015031	protein transport	207	0.00075
	GO:0045892	negative regulation of transcription, DNA-dependent	90	0.000874
	GO:0006936	muscle contraction	23	0.000951
	GO:0006281	DNA repair	154	0.00116
	GO:2001014	regulation of skeletal muscle cell differentiation	12	0.00131
	GO:0035206	regulation of hemocyte proliferation	19	0.00133
	GO:0030241	skeletal muscle myosin thick filament assembly	19	0.00153
	GO:0001522	pseudouridine synthesis	13	0.0017
	GO:0006370	7-methylguanosine mRNA capping	11	0.00222
	GO:0072332	intrinsic apoptotic signaling pathway by p53 class mediator	11	0.00222
	GO:0007339	binding of sperm to zona pellucida	9	0.00268
	GO:0032968	positive regulation of transcription elongation from RNA polymerase II promoter	12	0.00285
	GO:0032259	methylation	88	0.00312
	GO:0006974	response to DNA damage stimulus	160	0.00322
	GO:0006400	tRNA modification	11	0.0033
	GO:0006406	mRNA export from nucleus	22	0.00331
	GO:0033119	negative regulation of RNA splicing	10	0.00379
	GO:0007269	neurotransmitter secretion	22	0.00422
	GO:0017148	negative regulation of translation	21	0.00447
	GO:0016070	RNA metabolic process	29	0.00501
	GO:0000075	cell cycle checkpoint	25	0.00631
	GO:0006376	mRNA splice site selection	12	0.00645
	GO:0042147	retrograde transport, endosome to Golgi	15	0.00677
	GO:0006405	RNA export from nucleus	8	0.00734
	GO:0019094	pole plasm mRNA localization	8	0.00734
	GO:0000184	nuclear-transcribed mRNA catabolic process, nonsense-mediated decay	28	0.00753
	GO:0007478	leg disc morphogenesis	12	0.00756
	GO:0006310	DNA recombination	55	0.00777
	GO:0010390	histone monoubiquitination	7	0.00809
	GO:0008069	dorsal/ventral axis specification, ovarian follicular epithelium	9	0.00945
	GO:0090305	nucleic acid phosphodiester bond hydrolysis	100	0.0101
	GO:0045944	positive regulation of transcription from RNA polymerase II promoter	114	0.0105
	GO:0070979	protein K11-linked ubiquitination	14	0.0118
	GO:0006886	intracellular protein transport	70	0.0118
	GO:0006511	ubiquitin-dependent protein catabolic process	56	0.0119
	GO:0038084	vascular endothelial growth factor signaling pathway	11	0.0122
	GO:0006360	transcription from RNA polymerase I promoter	7	0.0127
	GO:0034969	histone arginine methylation	7	0.0127
	GO:0008612	peptidyl-lysine modification to hypusine	7	0.0127
	GO:0018216	peptidyl-arginine methylation	7	0.0127
	GO:0045956	positive regulation of calcium ion-dependent exocytosis	7	0.0127
	GO:0060765	regulation of androgen receptor signaling pathway	9	0.0134
	GO:0006349	regulation of gene expression by genetic imprinting	9	0.0134
	GO:0000460	maturation of 5.8S rRNA	6	0.0142
	GO:0019918	peptidyl-arginine methylation, to symmetrical-dimethyl arginine	6	0.0142
	GO:0080182	histone H3-K4 trimethylation	6	0.0142
	GO:0006289	nucleotide-excision repair	24	0.0142
	GO:0031034	myosin filament assembly	11	0.0147
	GO:0016325	oocyte microtubule cytoskeleton organization	8	0.016
	GO:0007076	mitotic chromosome condensation	15	0.0181
	GO:0006357	regulation of transcription from RNA polymerase II promoter	55	0.0183
	GO:0009650	UV protection	7	0.019
	GO:0018076	N-terminal peptidyl-lysine acetylation	7	0.019
	GO:0040029	regulation of gene expression, epigenetic	7	0.019
	GO:0051090	regulation of sequence-specific DNA binding transcription factor activity	10	0.0196
	GO:0006338	chromatin remodeling	21	0.021
	GO:0007059	chromosome segregation	26	0.0217
	GO:0045039	protein import into mitochondrial inner membrane	6	0.0222
	GO:0072358	cardiovascular system development	6	0.0222
	GO:0030720	oocyte localization involved in germarium-derived egg chamber formation	10	0.0236
	GO:0051436	negative regulation of ubiquitin-protein ligase activity involved in mitotic cell cycle	10	0.0236
	GO:0016192	vesicle-mediated transport	79	0.0242
	GO:0071688	striated muscle myosin thick filament assembly	12	0.0246
	GO:0006391	transcription initiation from mitochondrial promoter	5	0.0252
	GO:0043412	macromolecule modification	5	0.0252
	GO:0071850	mitotic cell cycle arrest	5	0.0252
	GO:0007004	telomere maintenance via telomerase	5	0.0252
	GO:0050983	deoxyhypusine biosynthetic process from spermidine	5	0.0252
	GO:0007362	terminal region determination	9	0.0268
	GO:0055003	cardiac myofibril assembly	9	0.0268
	GO:0070584	mitochondrion morphogenesis	7	0.0272
	GO:0070544	histone H3-K36 demethylation	7	0.0272
	GO:0005976	polysaccharide metabolic process	7	0.0272
	GO:0055008	cardiac muscle tissue morphogenesis	10	0.029
	GO:0051439	regulation of ubiquitin-protein ligase activity involved in mitotic cell cycle	10	0.029
	GO:0051592	response to calcium ion	16	0.0296
	GO:0045667	regulation of osteoblast differentiation	9	0.0314
	GO:0000079	regulation of cyclin-dependent protein serine/threonine kinase activity	16	0.0326
	GO:0000122	negative regulation of transcription from RNA polymerase II promoter	86	0.0328
	GO:0018394	peptidyl-lysine acetylation	6	0.0329
	GO:0045214	sarcomere organization	19	0.0339
	GO:0006378	mRNA polyadenylation	11	0.034
	GO:0006417	regulation of translation	35	0.0362
	GO:0006383	transcription from RNA polymerase III promoter	13	0.0368
	GO:0051568	histone H3-K4 methylation	11	0.0376
	GO:0008089	anterograde axon cargo transport	9	0.0378
	GO:0051437	positive regulation of ubiquitin-protein ligase activity involved in mitotic cell cycle	9	0.0378
	GO:0030240	skeletal muscle thin filament assembly	8	0.0381
	GO:0055002	striated muscle cell development	8	0.0381
	GO:0048739	cardiac muscle fiber development	8	0.0381
	GO:0048769	sarcomerogenesis	8	0.0381
	GO:0009750	response to fructose stimulus	5	0.0392
	GO:0051533	positive regulation of NFAT protein import into nucleus	5	0.0392
	GO:0042306	regulation of protein import into nucleus	5	0.0392
	GO:0080009	mRNA methylation	5	0.0392
	GO:0030537	larval behavior	5	0.0392
	GO:0042118	endothelial cell activation	5	0.0392
	GO:0019919	peptidyl-arginine methylation, to asymmetrical-dimethyl arginine	5	0.0392
	GO:0016482	cytoplasmic transport	5	0.0392
	GO:0022008	neurogenesis	40	0.0421
	GO:0008344	adult locomotory behavior	15	0.0427
	GO:0043056	forward locomotion	8	0.0431
	GO:0016082	synaptic vesicle priming	8	0.0431
	GO:0009791	post-embryonic development	20	0.0451
	GO:0043985	histone H4-R3 methylation	4	0.0455
	GO:0016570	histone modification	4	0.0455
	GO:0060712	spongiotrophoblast layer development	4	0.0455
	GO:0001711	endodermal cell fate commitment	4	0.0455
	GO:0042255	ribosome assembly	4	0.0455
	GO:0071894	histone H2B conserved C-terminal lysine ubiquitination	4	0.0455
	GO:0042347	negative regulation of NF-kappaB import into nucleus	4	0.0455
	GO:0045814	negative regulation of gene expression, epigenetic	4	0.0455
	GO:0033108	mitochondrial respiratory chain complex assembly	4	0.0455
	GO:0072660	maintenance of protein location in plasma membrane	4	0.0455
	GO:0016079	synaptic vesicle exocytosis	9	0.0458
	GO:0007062	sister chromatid cohesion	9	0.0458
	GO:0002098	tRNA wobble uridine modification	6	0.0463
	GO:0000387	spliceosomal snRNP assembly	6	0.0463
	GO:0006390	transcription from mitochondrial promoter	6	0.0463
	GO:0006487	protein N-linked glycosylation	6	0.0463
	GO:0006461	protein complex assembly	26	0.0484
	GO:0006298	mismatch repair	13	0.0488
	GO:0040035	hermaphrodite genitalia development	11	0.0489
	GO:0016571	histone methylation	11	0.0489

## Sheet: CC
	GO ID	GO Description	No. of Unigene	Corrected p-value
Up-regulation	GO:0005576	extracellular region	185	2.01e-33
	GO:0005615	extracellular space	64	9.85e-15
	GO:0005604	basement membrane	27	5.42e-10
	GO:0005578	proteinaceous extracellular matrix	35	3.62e-08
	GO:0005764	lysosome	44	1.99e-06
	GO:0031012	extracellular matrix	25	2.45e-06
	GO:0005740	mitochondrial envelope	14	6.82e-06
	GO:0005777	peroxisome	32	1.02e-05
	GO:0005759	mitochondrial matrix	28	0.000185
	GO:0000778	condensed nuclear chromosome kinetochore	4	0.000503
	GO:0009897	external side of plasma membrane	10	0.00103
	GO:0005605	basal lamina	6	0.00114
	GO:0031225	anchored to membrane	15	0.00118
	GO:0043231	intracellular membrane-bounded organelle	42	0.00197
	GO:0016021	integral to membrane	246	0.00296
	GO:0042600	chorion	4	0.00413
	GO:0005833	hemoglobin complex	3	0.0047
	GO:0000940	condensed chromosome outer kinetochore	5	0.00563
	GO:0051233	spindle midzone	5	0.00687
	GO:0043205	fibril	3	0.0104
	GO:0030478	actin cap	2	0.0163
	GO:0008305	integrin complex	3	0.0241
	GO:0005790	smooth endoplasmic reticulum	2	0.0262
	GO:0005890	sodium:potassium-exchanging ATPase complex	2	0.0262
	GO:0042383	sarcolemma	7	0.0283
	GO:0005765	lysosomal membrane	15	0.031
	GO:0031090	organelle membrane	21	0.0313
	GO:0042470	melanosome	7	0.0336
	GO:0005844	polysome	4	0.0382
	GO:0031526	brush border membrane	6	0.0403
Down-regulation	GO:0005634	nucleus	1728	1.51e-32
	GO:0005730	nucleolus	349	1.57e-19
	GO:0030529	ribonucleoprotein complex	171	8.28e-14
	GO:0005681	spliceosomal complex	93	3.95e-10
	GO:0005840	ribosome	97	8.17e-09
	GO:0016607	nuclear speck	81	1.19e-07
	GO:0005654	nucleoplasm	178	1.44e-07
	GO:0071013	catalytic step 2 spliceosome	54	1.65e-07
	GO:0005739	mitochondrion	432	8.5e-05
	GO:0033017	sarcoplasmic reticulum membrane	17	0.000341
	GO:0080008	Cul4-RING ubiquitin ligase complex	15	0.000645
	GO:0000178	exosome (RNase complex)	15	0.000645
	GO:0005622	intracellular	508	0.000646
	GO:0005700	polytene chromosome	21	0.000783
	GO:0005701	polytene chromosome chromocenter	11	0.000952
	GO:0071011	precatalytic spliceosome	21	0.000963
	GO:0016592	mediator complex	22	0.00118
	GO:0035062	omega speckle	12	0.00137
	GO:0031430	M band	22	0.00151
	GO:0032040	small-subunit processome	10	0.00163
	GO:0005675	holo TFIIH complex	11	0.00345
	GO:0035327	transcriptionally active chromatin	14	0.00366
	GO:0005891	voltage-gated calcium channel complex	10	0.00394
	GO:0042645	mitochondrial nucleoid	17	0.00461
	GO:0035097	histone methyltransferase complex	17	0.00461
	GO:0000794	condensed nuclear chromosome	17	0.00461
	GO:0016529	sarcoplasmic reticulum	18	0.00554
	GO:0019907	cyclin-dependent protein kinase activating kinase holoenzyme complex	7	0.00833
	GO:0071817	MMXD complex	7	0.00833
	GO:0005875	microtubule associated complex	47	0.00886
	GO:0031672	A band	21	0.0101
	GO:0005762	mitochondrial large ribosomal subunit	14	0.0121
	GO:0005680	anaphase-promoting complex	16	0.0137
	GO:0000228	nuclear chromosome	14	0.0142
	GO:0042719	mitochondrial intermembrane space protein transporter complex	6	0.0146
	GO:0016593	Cdc73/Paf1 complex	6	0.0146
	GO:0005763	mitochondrial small ribosomal subunit	11	0.0152
	GO:0016272	prefoldin complex	8	0.0165
	GO:0016514	SWI/SNF complex	8	0.0165
	GO:0031674	I band	10	0.0169
	GO:0005694	chromosome	92	0.0191
	GO:0005744	mitochondrial inner membrane presequence translocase complex	6	0.0228
	GO:0000777	condensed chromosome kinetochore	29	0.0234
	GO:0016035	zeta DNA polymerase complex	5	0.0258
	GO:0005672	transcription factor TFIIA complex	5	0.0258
	GO:0071339	MLL1 complex	18	0.0272
	GO:0000127	transcription factor TFIIIC complex	7	0.0279
	GO:0031519	PcG protein complex	10	0.0297
	GO:0030117	membrane coat	14	0.0302
	GO:0005689	U12-type spliceosomal complex	9	0.032
	GO:0015030	Cajal body	16	0.0335
	GO:0005665	DNA-directed RNA polymerase II, core complex	11	0.0344
	GO:0000775	chromosome, centromeric region	36	0.0389
	GO:0070695	FHF complex	5	0.04
	GO:0097361	CIA complex	5	0.04
	GO:0030017	sarcomere	13	0.0403
	GO:0005703	polytene chromosome puff	8	0.0437
	GO:0070876	SOSS complex	4	0.0463
	GO:0000172	ribonuclease MRP complex	4	0.0463
	GO:0000776	kinetochore	35	0.0465
	GO:0071565	nBAF complex	6	0.0474

## Sheet: MF
	GO ID	GO Description	No. of Unigene	Corrected p-value
Up-regulation	GO:0016491	oxidoreductase activity	166	1.94e-22
	GO:0008061	chitin binding	44	1.44e-18
	GO:0042302	structural constituent of cuticle	30	1.58e-16
	GO:0030414	peptidase inhibitor activity	48	1.12e-13
	GO:0004867	serine-type endopeptidase inhibitor activity	46	2.09e-13
	GO:0004364	glutathione transferase activity	26	3.65e-12
	GO:0003824	catalytic activity	144	4.31e-12
	GO:0008146	sulfotransferase activity	27	6.96e-09
	GO:0008233	peptidase activity	94	3.33e-08
	GO:0045735	nutrient reservoir activity	11	4.37e-08
	GO:0005319	lipid transporter activity	13	5.53e-08
	GO:0005201	extracellular matrix structural constituent	21	2.59e-07
	GO:0030748	amine N-methyltransferase activity	10	3.35e-07
	GO:0004790	thioether S-methyltransferase activity	10	3.35e-07
	GO:0004180	carboxypeptidase activity	18	3.57e-07
	GO:0050327	testosterone 17-beta-dehydrogenase (NAD+) activity	16	4.29e-07
	GO:0004303	estradiol 17-beta-dehydrogenase activity	16	5.45e-07
	GO:0003857	3-hydroxyacyl-CoA dehydrogenase activity	15	1.19e-06
	GO:0004252	serine-type endopeptidase activity	27	3.83e-06
	GO:0016844	strictosidine synthase activity	7	6.6e-06
	GO:0047077	Photinus-luciferin 4-monooxygenase (ATP-hydrolyzing) activity	9	8.52e-06
	GO:0004601	peroxidase activity	17	9.02e-06
	GO:0018833	DDT-dehydrochlorinase activity	8	1.1e-05
	GO:0008236	serine-type peptidase activity	27	1.13e-05
	GO:0005506	iron ion binding	44	5.34e-05
	GO:0030170	pyridoxal phosphate binding	16	5.63e-05
	GO:0004185	serine-type carboxypeptidase activity	9	7.96e-05
	GO:0005125	cytokine activity	10	9.67e-05
	GO:0020037	heme binding	41	0.000158
	GO:0051537	2 iron, 2 sulfur cluster binding	8	0.000176
	GO:0005215	transporter activity	37	0.000216
	GO:0004497	monooxygenase activity	35	0.000263
	GO:0016404	15-hydroxyprostaglandin dehydrogenase (NAD+) activity	5	0.000264
	GO:0008168	methyltransferase activity	34	0.000317
	GO:0005212	structural constituent of eye lens	5	0.00043
	GO:0004866	endopeptidase inhibitor activity	9	0.000734
	GO:0036200	3-ketosteroid 9-alpha-monooxygenase activity	4	0.000745
	GO:0004957	prostaglandin E receptor activity	4	0.00128
	GO:0017159	pantetheine hydrolase activity	4	0.00128
	GO:0004029	aldehyde dehydrogenase (NAD) activity	4	0.00128
	GO:0043515	kinetochore binding	4	0.00128
	GO:0008235	metalloexopeptidase activity	5	0.0014
	GO:0016620	oxidoreductase activity, acting on the aldehyde or oxo group of donors, NAD or NADP as acceptor	9	0.00171
	GO:0003840	gamma-glutamyltransferase activity	5	0.00261
	GO:0043169	cation binding	15	0.0034
	GO:0004602	glutathione peroxidase activity	5	0.00344
	GO:0004568	chitinase activity	9	0.00352
	GO:0033897	ribonuclease T2 activity	3	0.00376
	GO:0010340	carboxyl-O-methyltransferase activity	3	0.00376
	GO:0004013	adenosylhomocysteinase activity	3	0.00376
	GO:0047086	ketosteroid monooxygenase activity	3	0.00376
	GO:0004768	stearoyl-CoA 9-desaturase activity	4	0.00434
	GO:0004198	calcium-dependent cysteine-type endopeptidase activity	5	0.00563
	GO:0047685	amine sulfotransferase activity	5	0.00563
	GO:0016811	hydrolase activity, acting on carbon-nitrogen (but not peptide) bonds, in linear amides	5	0.00563
	GO:0016208	AMP binding	4	0.00597
	GO:0016717	oxidoreductase activity, acting on paired donors, with oxidation of a pair of donors resulting in the reduction of molecular oxygen to two molecules of water	4	0.00597
	GO:0005540	hyaluronic acid binding	3	0.00629
	GO:0003987	acetate-CoA ligase activity	3	0.00629
	GO:0004553	hydrolase activity, hydrolyzing O-glycosyl compounds	15	0.00706
	GO:0050294	steroid sulfotransferase activity	4	0.00796
	GO:0005520	insulin-like growth factor binding	4	0.00796
	GO:0016829	lyase activity	23	0.00884
	GO:0016705	oxidoreductase activity, acting on paired donors, with incorporation or reduction of molecular oxygen	27	0.00909
	GO:0005391	sodium:potassium-exchanging ATPase activity	3	0.00961
	GO:0004341	gluconolactonase activity	3	0.00961
	GO:0004757	sepiapterin reductase activity	3	0.00961
	GO:0004058	aromatic-L-amino-acid decarboxylase activity	3	0.00961
	GO:0005344	oxygen transporter activity	3	0.00961
	GO:0004181	metallocarboxypeptidase activity	4	0.0103
	GO:0008523	sodium-dependent multivitamin transmembrane transporter activity	4	0.0103
	GO:0016884	carbon-nitrogen ligase activity, with glutamine as amido-N-donor	5	0.0126
	GO:0008199	ferric iron binding	4	0.0132
	GO:0008119	thiopurine S-methyltransferase activity	4	0.0132
	GO:0008430	selenium binding	4	0.0132
	GO:0004500	dopamine beta-monooxygenase activity	3	0.0138
	GO:0032036	myosin heavy chain binding	3	0.0138
	GO:0070403	NAD+ binding	5	0.015
	GO:0070330	aromatase activity	17	0.0152
	GO:0030246	carbohydrate binding	17	0.0161
	GO:0008237	metallopeptidase activity	28	0.0182
	GO:0009055	electron carrier activity	30	0.0186
	GO:0001948	glycoprotein binding	6	0.0192
	GO:0070009	serine-type aminopeptidase activity	2	0.0199
	GO:0016530	metallochaperone activity	2	0.0199
	GO:0003870	5-aminolevulinate synthase activity	2	0.0199
	GO:0003938	IMP dehydrogenase activity	2	0.0199
	GO:0003921	GMP synthase activity	2	0.0199
	GO:0070404	NADH binding	2	0.0199
	GO:0030798	trans-aconitate 2-methyltransferase activity	2	0.0199
	GO:0005118	sevenless binding	2	0.0199
	GO:0003922	GMP synthase (glutamine-hydrolyzing) activity	2	0.0199
	GO:0004155	6,7-dihydropteridine reductase activity	2	0.0199
	GO:0005302	L-tyrosine transmembrane transporter activity	2	0.0199
	GO:0005496	steroid binding	5	0.024
	GO:0016209	antioxidant activity	5	0.024
	GO:0005542	folic acid binding	4	0.0243
	GO:0016207	4-coumarate-CoA ligase activity	4	0.0243
	GO:0003990	acetylcholinesterase activity	6	0.0246
	GO:0010309	acireductone dioxygenase [iron(II)-requiring] activity	3	0.0247
	GO:0008891	glycolate oxidase activity	3	0.0247
	GO:0004035	alkaline phosphatase activity	3	0.0247
	GO:0047894	flavonol 3-sulfotransferase activity	3	0.0247
	GO:0016787	hydrolase activity	176	0.0254
	GO:0046911	metal chelating activity	4	0.0289
	GO:0042277	peptide binding	5	0.0315
	GO:0005537	mannose binding	3	0.0315
	GO:0016462	pyrophosphatase activity	3	0.0315
	GO:0004304	estrone sulfotransferase activity	3	0.0315
	GO:0004372	glycine hydroxymethyltransferase activity	2	0.0318
	GO:0005372	water transmembrane transporter activity	2	0.0318
	GO:0003844	1,4-alpha-glucan branching enzyme activity	2	0.0318
	GO:0004796	thromboxane-A synthase activity	2	0.0318
	GO:0003960	NADPH:quinone reductase activity	2	0.0318
	GO:0045130	keratan sulfotransferase activity	2	0.0318
	GO:0015077	monovalent inorganic cation transmembrane transporter activity	2	0.0318
	GO:0016615	malate dehydrogenase activity	2	0.0318
	GO:0001968	fibronectin binding	2	0.0318
	GO:0047865	dimethylglycine dehydrogenase activity	2	0.0318
	GO:0043237	laminin-1 binding	2	0.0318
	GO:0008158	hedgehog receptor activity	4	0.0341
	GO:0016531	copper chaperone activity	4	0.0341
	GO:0008191	metalloendopeptidase inhibitor activity	4	0.0341
	GO:0004104	cholinesterase activity	6	0.0344
	GO:0008234	cysteine-type peptidase activity	18	0.0381
	GO:0016594	glycine binding	3	0.0392
	GO:0008112	nicotinamide N-methyltransferase activity	3	0.0392
	GO:0004177	aminopeptidase activity	6	0.0422
	GO:0016712	oxidoreductase activity, acting on paired donors, with incorporation or reduction of molecular oxygen, reduced flavin or flavoprotein as one donor, and incorporation of one atom of oxygen	14	0.0447
	GO:0004197	cysteine-type endopeptidase activity	7	0.0454
	GO:0047598	7-dehydrocholesterol reductase activity	2	0.0459
	GO:0009918	sterol delta7 reductase activity	2	0.0459
	GO:0003810	protein-glutamine gamma-glutamyltransferase activity	2	0.0459
	GO:0004411	homogentisate 1,2-dioxygenase activity	2	0.0459
	GO:0008260	3-oxoacid CoA-transferase activity	2	0.0459
	GO:0008410	CoA-transferase activity	2	0.0459
	GO:0015105	arsenite transmembrane transporter activity	2	0.0459
	GO:0016798	hydrolase activity, acting on glycosyl bonds	16	0.0469
	GO:0008843	endochitinase activity	3	0.0477
	GO:0052853	long-chain-(S)-2-hydroxy-long-chain-acid oxidase activity	3	0.0477
	GO:0052852	very-long-chain-(S)-2-hydroxy-acid oxidase activity	3	0.0477
	GO:0003973	(S)-2-hydroxy-acid oxidase activity	3	0.0477
	GO:0052854	medium-chain-(S)-2-hydroxy-acid oxidase activity	3	0.0477
Down-regulation	GO:0003723	RNA binding	441	2.17e-13
	GO:0003676	nucleic acid binding	578	1.19e-11
	GO:0003677	DNA binding	582	7.3e-08
	GO:0003735	structural constituent of ribosome	80	1.47e-07
	GO:0003713	transcription coactivator activity	57	1.88e-05
	GO:0005262	calcium channel activity	31	5.3e-05
	GO:0008026	ATP-dependent helicase activity	63	9.22e-05
	GO:0003680	AT DNA binding	15	0.000153
	GO:0030331	estrogen receptor binding	17	0.000279
	GO:0005219	ryanodine-sensitive calcium-release channel activity	13	0.000279
	GO:0003899	DNA-directed RNA polymerase activity	29	0.000351
	GO:0016818	hydrolase activity, acting on acid anhydrides, in phosphorus-containing anhydrides	22	0.00182
	GO:0004527	exonuclease activity	32	0.00196
	GO:0001104	RNA polymerase II transcription cofactor activity	21	0.00205
	GO:0009982	pseudouridine synthase activity	13	0.0022
	GO:0008469	histone-arginine N-methyltransferase activity	10	0.00228
	GO:0008168	methyltransferase activity	88	0.00236
	GO:0005484	SNAP receptor activity	12	0.00259
	GO:0003730	mRNA 3'-UTR binding	15	0.00321
	GO:0003724	RNA helicase activity	10	0.00348
	GO:0019902	phosphatase binding	20	0.0036
	GO:0005245	voltage-gated calcium channel activity	11	0.00437
	GO:0003682	chromatin binding	95	0.00503
	GO:0016407	acetyltransferase activity	13	0.00537
	GO:0003712	transcription cofactor activity	24	0.00833
	GO:0003729	mRNA binding	34	0.00922
	GO:0042054	histone methyltransferase activity	8	0.0103
	GO:0005021	vascular endothelial growth factor-activated receptor activity	11	0.0117
	GO:0070577	histone acetyl-lysine binding	9	0.0125
	GO:0004385	guanylate kinase activity	9	0.0125
	GO:0035243	protein-arginine omega-N symmetric methyltransferase activity	6	0.0135
	GO:0003887	DNA-directed DNA polymerase activity	31	0.0143
	GO:0004386	helicase activity	86	0.0145
	GO:0000049	tRNA binding	22	0.0153
	GO:0004221	ubiquitin thiolesterase activity	32	0.0157
	GO:0018024	histone-lysine N-methyltransferase activity	20	0.016
	GO:0017091	AU-rich element binding	10	0.0162
	GO:0016922	ligand-dependent nuclear receptor binding	7	0.018
	GO:0005515	protein binding	672	0.0192
	GO:0016308	1-phosphatidylinositol-4-phosphate 5-kinase activity	6	0.0211
	GO:0015450	P-P-bond-hydrolysis-driven protein transmembrane transporter activity	6	0.0211
	GO:0050681	androgen receptor binding	13	0.0233
	GO:0034038	deoxyhypusine synthase activity	5	0.0241
	GO:0008336	gamma-butyrobetaine dioxygenase activity	5	0.0241
	GO:0043533	inositol 1,3,4,5 tetrakisphosphate binding	5	0.0241
	GO:0004483	mRNA (nucleoside-2'-O-)-methyltransferase activity	5	0.0241
	GO:0000285	1-phosphatidylinositol-3-phosphate 5-kinase activity	5	0.0241
	GO:0004518	nuclease activity	104	0.0256
	GO:0008601	protein phosphatase type 2A regulator activity	7	0.0257
	GO:0051864	histone demethylase activity (H3-K36 specific)	7	0.0257
	GO:0004402	histone acetyltransferase activity	22	0.026
	GO:0004864	protein phosphatase inhibitor activity	9	0.0261
	GO:0004843	ubiquitin-specific protease activity	22	0.0279
	GO:0051082	unfolded protein binding	36	0.029
	GO:0003684	damaged DNA binding	18	0.0297
	GO:0031434	mitogen-activated protein kinase kinase binding	6	0.0313
	GO:0031491	nucleosome binding	6	0.0313
	GO:0043021	ribonucleoprotein complex binding	6	0.0313
	GO:0004812	aminoacyl-tRNA ligase activity	23	0.0326
	GO:0008080	N-acetyltransferase activity	11	0.0334
	GO:0051371	muscle alpha-actinin binding	11	0.0334
	GO:0042800	histone methyltransferase activity (H3-K4 specific)	9	0.0361
	GO:0035242	protein-arginine omega-N asymmetric methyltransferase activity	5	0.0376
	GO:0008266	poly(U) RNA binding	5	0.0376
	GO:0008545	JUN kinase kinase activity	5	0.0376
	GO:0004596	peptide alpha-N-acetyltransferase activity	4	0.0439
	GO:0070363	mitochondrial light strand promoter sense binding	4	0.0439
	GO:0004109	coproporphyrinogen oxidase activity	4	0.0439
	GO:0019843	rRNA binding	13	0.0465
	GO:0030983	mismatched DNA binding	11	0.0466
	GO:0008270	zinc ion binding	536	0.0484
