# Supplementary material for: Blood feeding-induced transcriptomic changes in the hard tick Ixodes persulcatus
Source: Front Insect Sci. 2026 Feb 23;6:1669026. doi: 10.3389/finsc.2026.1669026 (PMC12968816; doi:10.3389/finsc.2026.1669026)
Supplement: Supplementary file 12 [file Table12.xls]

## Sheet: BP
Table S12 GO enrichment analysis comparing engorged and semi-engorged ticks
	GO ID	GO Description	No. of Unigene	Corrected p-value
Up-regulation	GO:0022900	electron transport chain	20	2.64e-07
	GO:0006364	rRNA processing	15	0.000128
	GO:0031427	response to methotrexate	5	0.000181
	GO:0000079	regulation of cyclin-dependent protein serine/threonine kinase activity	8	0.000242
	GO:0006633	fatty acid biosynthetic process	17	0.000248
	GO:0051258	protein polymerization	7	0.00064
	GO:0007017	microtubule-based process	8	0.000783
	GO:0045006	DNA deamination	3	0.00104
	GO:0009186	deoxyribonucleoside diphosphate metabolic process	3	0.00104
	GO:0031640	killing of cells of other organism	5	0.00157
	GO:0006689	ganglioside catabolic process	3	0.00176
	GO:0033619	membrane protein proteolysis	3	0.00274
	GO:0019953	sexual reproduction	3	0.00274
	GO:0008152	metabolic process	64	0.00298
	GO:0006703	estrogen biosynthetic process	7	0.00323
	GO:0006334	nucleosome assembly	7	0.00323
	GO:0022904	respiratory electron transport chain	5	0.00331
	GO:0045471	response to ethanol	5	0.00391
	GO:0006890	retrograde vesicle-mediated transport, Golgi to ER	5	0.00457
	GO:0006397	mRNA processing	30	0.00482
	GO:0042254	ribosome biogenesis	10	0.00483
	GO:0045039	protein import into mitochondrial inner membrane	3	0.00553
	GO:0002532	production of molecular mediator involved in inflammatory response	3	0.00553
	GO:0016926	protein desumoylation	3	0.00553
	GO:0090197	positive regulation of chemokine secretion	3	0.00553
	GO:0007040	lysosome organization	6	0.00575
	GO:0005975	carbohydrate metabolic process	23	0.00615
	GO:0050832	defense response to fungus	5	0.00705
	GO:0030497	fatty acid elongation	3	0.00739
	GO:0048754	branching morphogenesis of an epithelial tube	4	0.00768
	GO:0009245	lipid A biosynthetic process	2	0.00839
	GO:0009252	peptidoglycan biosynthetic process	2	0.00839
	GO:0010724	regulation of definitive erythrocyte differentiation	2	0.00839
	GO:0006829	zinc ion transport	5	0.00915
	GO:0008340	determination of adult lifespan	8	0.00943
	GO:0006694	steroid biosynthetic process	9	0.00957
	GO:0031293	membrane protein intracellular domain proteolysis	3	0.00958
	GO:0000050	urea cycle	3	0.00958
	GO:0033148	positive regulation of intracellular estrogen receptor signaling pathway	3	0.00958
	GO:0006412	translation	25	0.0102
	GO:0045454	cell redox homeostasis	7	0.0113
	GO:0042742	defense response to bacterium	8	0.0118
	GO:0006626	protein targeting to mitochondrion	4	0.0124
	GO:0009408	response to heat	5	0.013
	GO:0015862	uridine transport	2	0.0136
	GO:0090102	cochlea development	2	0.0136
	GO:0015698	inorganic anion transport	2	0.0136
	GO:0060244	negative regulation of cell proliferation involved in contact inhibition	2	0.0136
	GO:0043271	negative regulation of ion transport	2	0.0136
	GO:0006030	chitin metabolic process	7	0.0143
	GO:0042110	T cell activation	5	0.0146
	GO:0008380	RNA splicing	24	0.0146
	GO:0006810	transport	99	0.0166
	GO:0051592	response to calcium ion	5	0.0179
	GO:0006119	oxidative phosphorylation	3	0.0182
	GO:0043928	exonucleolytic nuclear-transcribed mRNA catabolic process involved in deadenylation-dependent decay	3	0.0182
	GO:0048025	negative regulation of mRNA splicing, via spliceosome	4	0.0188
	GO:0006950	response to stress	11	0.0193
	GO:0021988	olfactory lobe development	2	0.0199
	GO:0021990	neural plate formation	2	0.0199
	GO:0015858	nucleoside transport	2	0.0199
	GO:0030072	peptide hormone secretion	2	0.0199
	GO:0034047	regulation of protein phosphatase type 2A activity	2	0.0199
	GO:0019244	lactate biosynthetic process from pyruvate	2	0.0199
	GO:0009311	oligosaccharide metabolic process	2	0.0199
	GO:0051085	chaperone mediated protein folding requiring cofactor	2	0.0199
	GO:0048341	paraxial mesoderm formation	2	0.0199
	GO:0019805	quinolinate biosynthetic process	2	0.0199
	GO:0008616	queuosine biosynthetic process	2	0.0199
	GO:0055085	transmembrane transport	36	0.0212
	GO:0006693	prostaglandin metabolic process	3	0.0218
	GO:0042773	ATP synthesis coupled electron transport	3	0.0218
	GO:0000272	polysaccharide catabolic process	5	0.0218
	GO:0008210	estrogen metabolic process	6	0.0218
	GO:0008209	androgen metabolic process	6	0.0235
	GO:0016447	somatic recombination of immunoglobulin gene segments	3	0.0257
	GO:0007009	plasma membrane organization	4	0.0268
	GO:0071763	nuclear membrane organization	2	0.0272
	GO:0006272	leading strand elongation	2	0.0272
	GO:0010508	positive regulation of autophagy	2	0.0272
	GO:0000052	citrulline metabolic process	2	0.0272
	GO:0031325	positive regulation of cellular metabolic process	2	0.0272
	GO:0010243	response to organic nitrogen	4	0.0299
	GO:0009165	nucleotide biosynthetic process	3	0.0299
	GO:0006032	chitin catabolic process	5	0.0309
	GO:0015031	protein transport	39	0.0321
	GO:0022008	neurogenesis	10	0.0338
	GO:0006120	mitochondrial electron transport, NADH to ubiquinone	3	0.0346
	GO:0033554	cellular response to stress	3	0.0346
	GO:0045739	positive regulation of DNA repair	3	0.0346
	GO:0008218	bioluminescence	3	0.0346
	GO:0007252	I-kappaB phosphorylation	2	0.0353
	GO:0014074	response to purine-containing compound	2	0.0353
	GO:0019919	peptidyl-arginine methylation, to asymmetrical-dimethyl arginine	2	0.0353
	GO:2001237	negative regulation of extrinsic apoptotic signaling pathway	2	0.0353
	GO:0042062	long-term strengthening of neuromuscular junction	2	0.0353
	GO:0021756	striatum development	2	0.0353
	GO:0006631	fatty acid metabolic process	19	0.0361
	GO:0050830	defense response to Gram-positive bacterium	5	0.0363
	GO:0019915	lipid storage	4	0.0366
	GO:0000132	establishment of mitotic spindle orientation	3	0.0395
	GO:0042552	myelination	3	0.0395
	GO:0055072	iron ion homeostasis	3	0.0395
	GO:0010033	response to organic substance	5	0.0423
	GO:0051443	positive regulation of ubiquitin-protein ligase activity	2	0.0443
	GO:0046685	response to arsenic-containing substance	2	0.0443
	GO:0006999	nuclear pore organization	2	0.0443
	GO:0006048	UDP-N-acetylglucosamine biosynthetic process	2	0.0443
	GO:0009409	response to cold	2	0.0443
	GO:0006552	leucine catabolic process	2	0.0443
	GO:0001516	prostaglandin biosynthetic process	3	0.0448
	GO:0048667	cell morphogenesis involved in neuron differentiation	3	0.0448
	GO:0006820	anion transport	3	0.0448
	GO:0006629	lipid metabolic process	37	0.0455
	GO:0055114	oxidation-reduction process	55	0.0484
Down-regulation	GO:0010951	negative regulation of endopeptidase activity	18	4.1e-08
	GO:0052548	regulation of endopeptidase activity	7	8.49e-06
	GO:0010466	negative regulation of peptidase activity	23	0.000338
	GO:0050853	B cell receptor signaling pathway	5	0.000388
	GO:0043068	positive regulation of programmed cell death	5	0.000558
	GO:0051923	sulfation	9	0.000758
	GO:0007229	integrin-mediated signaling pathway	8	0.000874
	GO:0009416	response to light stimulus	5	0.00106
	GO:0007155	cell adhesion	40	0.00141
	GO:0006584	catecholamine metabolic process	6	0.00204
	GO:0016557	peroxisome membrane biogenesis	3	0.0021
	GO:0006929	substrate-dependent cell migration	3	0.0021
	GO:0043043	peptide biosynthetic process	3	0.0021
	GO:0035158	regulation of tube diameter, open tracheal system	3	0.0021
	GO:0007586	digestion	7	0.00223
	GO:0006869	lipid transport	12	0.00258
	GO:0010923	negative regulation of phosphatase activity	7	0.0026
	GO:0030707	ovarian follicle cell development	9	0.00312
	GO:0015672	monovalent inorganic cation transport	3	0.00354
	GO:0009266	response to temperature stimulus	3	0.00354
	GO:0030162	regulation of proteolysis	7	0.00402
	GO:0050427	3'-phosphoadenosine 5'-phosphosulfate metabolic process	5	0.00451
	GO:0050832	defense response to fungus	6	0.00487
	GO:0042221	response to chemical stimulus	4	0.00507
	GO:0046326	positive regulation of glucose import	4	0.00507
	GO:0000272	polysaccharide catabolic process	7	0.00524
	GO:0042100	B cell proliferation	3	0.00545
	GO:0007522	visceral muscle development	3	0.00545
	GO:0015671	oxygen transport	3	0.00545
	GO:0035152	regulation of tube architecture, open tracheal system	3	0.00545
	GO:0006030	chitin metabolic process	9	0.00642
	GO:0007565	female pregnancy	6	0.00656
	GO:0035159	regulation of tube length, open tracheal system	5	0.00656
	GO:0006955	immune response	11	0.00738
	GO:0080009	mRNA methylation	3	0.00788
	GO:0045046	protein import into peroxisome membrane	3	0.00788
	GO:0006778	porphyrin-containing compound metabolic process	3	0.00788
	GO:0042493	response to drug	17	0.00817
	GO:0030279	negative regulation of ossification	4	0.00818
	GO:0045087	innate immune response	16	0.00832
	GO:0006032	chitin catabolic process	7	0.00849
	GO:0030890	positive regulation of B cell proliferation	3	0.0109
	GO:0001964	startle response	4	0.0123
	GO:0034612	response to tumor necrosis factor	4	0.0123
	GO:0007611	learning or memory	6	0.0126
	GO:0008543	fibroblast growth factor receptor signaling pathway	7	0.013
	GO:1900131	negative regulation of lipid binding	2	0.0135
	GO:0072321	chaperone-mediated protein transport	2	0.0135
	GO:0042541	hemoglobin biosynthetic process	2	0.0135
	GO:0033689	negative regulation of osteoblast proliferation	2	0.0135
	GO:0033014	tetrapyrrole biosynthetic process	2	0.0135
	GO:1900740	positive regulation of protein insertion into mitochondrial membrane involved in apoptotic signaling pathway	2	0.0135
	GO:0048072	compound eye pigmentation	2	0.0135
	GO:0048312	intracellular distribution of mitochondria	2	0.0135
	GO:0019310	inositol catabolic process	2	0.0135
	GO:0006727	ommochrome biosynthetic process	2	0.0135
	GO:0090097	regulation of decapentaplegic signaling pathway	2	0.0135
	GO:0016057	regulation of membrane potential in photoreceptor cell	2	0.0135
	GO:0001894	tissue homeostasis	3	0.0144
	GO:0035147	branch fusion, open tracheal system	3	0.0144
	GO:0044351	macropinocytosis	5	0.0165
	GO:0007507	heart development	14	0.0171
	GO:0007519	skeletal muscle tissue development	7	0.0174
	GO:0045663	positive regulation of myoblast differentiation	3	0.0185
	GO:0007300	ovarian nurse cell to oocyte transport	3	0.0185
	GO:0001782	B cell homeostasis	3	0.0185
	GO:0031640	killing of cells of other organism	4	0.0207
	GO:0045570	regulation of imaginal disc growth	2	0.0217
	GO:0050776	regulation of immune response	2	0.0217
	GO:0042304	regulation of fatty acid biosynthetic process	2	0.0217
	GO:0033979	box H/ACA snoRNA metabolic process	2	0.0217
	GO:0015948	methanogenesis	2	0.0217
	GO:0043313	regulation of neutrophil degranulation	2	0.0217
	GO:0007416	synapse assembly	5	0.0239
	GO:0050896	response to stimulus	13	0.0241
	GO:0009617	response to bacterium	6	0.0265
	GO:0008104	protein localization	11	0.0276
	GO:0019730	antimicrobial humoral response	3	0.0284
	GO:0007525	somatic muscle development	3	0.0284
	GO:0048013	ephrin receptor signaling pathway	3	0.0284
	GO:0046532	regulation of photoreceptor cell differentiation	2	0.0315
	GO:0003211	cardiac ventricle formation	2	0.0315
	GO:2000987	positive regulation of behavioral fear response	2	0.0315
	GO:0046487	glyoxylate metabolic process	2	0.0315
	GO:0071374	cellular response to parathyroid hormone stimulus	2	0.0315
	GO:0060828	regulation of canonical Wnt receptor signaling pathway	2	0.0315
	GO:0003138	primary heart field specification	2	0.0315
	GO:0045314	regulation of compound eye photoreceptor development	2	0.0315
	GO:0010596	negative regulation of endothelial cell migration	2	0.0315
	GO:0030210	heparin biosynthetic process	2	0.0315
	GO:0055012	ventricular cardiac muscle cell differentiation	2	0.0315
	GO:2000623	negative regulation of nuclear-transcribed mRNA catabolic process, nonsense-mediated decay	2	0.0315
	GO:0061077	chaperone-mediated protein folding	2	0.0315
	GO:0002634	regulation of germinal center formation	2	0.0315
	GO:0007000	nucleolus organization	2	0.0315
	GO:0003139	secondary heart field specification	2	0.0315
	GO:0045313	rhabdomere membrane biogenesis	2	0.0315
	GO:0006556	S-adenosylmethionine biosynthetic process	2	0.0315
	GO:0035984	cellular response to trichostatin A	2	0.0315
	GO:0034341	response to interferon-gamma	2	0.0315
	GO:0003185	sinoatrial valve morphogenesis	2	0.0315
	GO:2001016	positive regulation of skeletal muscle cell differentiation	2	0.0315
	GO:0050830	defense response to Gram-positive bacterium	6	0.0317
	GO:0016203	muscle attachment	4	0.0319
	GO:0009611	response to wounding	5	0.0332
	GO:0021537	telencephalon development	3	0.0343
	GO:0007220	Notch receptor processing	3	0.0343
	GO:0006654	phosphatidic acid biosynthetic process	3	0.0343
	GO:0031987	locomotion involved in locomotory behavior	3	0.0343
	GO:0045610	regulation of hemocyte differentiation	3	0.0343
	GO:0006625	protein targeting to peroxisome	3	0.0343
	GO:0042542	response to hydrogen peroxide	4	0.0363
	GO:0001666	response to hypoxia	10	0.0369
	GO:0007268	synaptic transmission	9	0.0393
	GO:0048870	cell motility	3	0.0407
	GO:0042987	amyloid precursor protein catabolic process	3	0.0407
	GO:0035019	somatic stem cell maintenance	3	0.0407
	GO:0019722	calcium-mediated signaling	3	0.0407
	GO:0006370	7-methylguanosine mRNA capping	3	0.0407
	GO:0030318	melanocyte differentiation	3	0.0407
	GO:0045056	transcytosis	3	0.0407
	GO:0051291	protein heterooligomerization	4	0.041
	GO:0006509	membrane protein ectodomain proteolysis	4	0.041
	GO:0030718	germ-line stem cell maintenance	4	0.041
	GO:0071222	cellular response to lipopolysaccharide	4	0.041
	GO:0007367	segment polarity determination	4	0.041
	GO:0045652	regulation of megakaryocyte differentiation	2	0.0427
	GO:0019441	tryptophan catabolic process to kynurenine	2	0.0427
	GO:0042117	monocyte activation	2	0.0427
	GO:0001829	trophectodermal cell differentiation	2	0.0427
	GO:0035191	nuclear axial expansion	2	0.0427
	GO:0002165	instar larval or pupal development	2	0.0427
	GO:0007428	primary branching, open tracheal system	2	0.0427
	GO:0097070	ductus arteriosus closure	2	0.0427
	GO:0010694	positive regulation of alkaline phosphatase activity	2	0.0427
	GO:0070779	D-aspartate import	2	0.0427
	GO:0051088	PMA-inducible membrane protein ectodomain proteolysis	2	0.0427
	GO:0007632	visual behavior	2	0.0427
	GO:2000111	positive regulation of macrophage apoptotic process	2	0.0427
	GO:0031589	cell-substrate adhesion	2	0.0427
	GO:0007031	peroxisome organization	4	0.046
	GO:0016322	neuron remodeling	3	0.0477
	GO:0002121	inter-male aggressive behavior	3	0.0477
	GO:0006917	induction of apoptosis	9	0.048

## Sheet: CC
	GO ID	GO Description	No. of Unigene	Corrected p-value
Up-regulation	GO:0005739	mitochondrion	116	3.75e-08
	GO:0005743	mitochondrial inner membrane	41	1.43e-07
	GO:0070469	respiratory chain	13	5.82e-05
	GO:0005840	ribosome	20	0.00091
	GO:0005971	ribonucleoside-diphosphate reductase complex	3	0.00223
	GO:0042470	melanosome	8	0.00272
	GO:0030529	ribonucleoprotein complex	29	0.00284
	GO:0005811	lipid particle	13	0.00342
	GO:0035327	transcriptionally active chromatin	5	0.00398
	GO:0000786	nucleosome	6	0.00401
	GO:0005730	nucleolus	54	0.0047
	GO:0042719	mitochondrial intermembrane space protein transporter complex	3	0.00503
	GO:0005740	mitochondrial envelope	7	0.00932
	GO:0030532	small nuclear ribonucleoprotein complex	3	0.012
	GO:0005763	mitochondrial small ribosomal subunit	4	0.0121
	GO:0043234	protein complex	20	0.0128
	GO:0031080	nuclear pore outer ring	4	0.0142
	GO:0000178	exosome (RNase complex)	4	0.0142
	GO:0005847	mRNA cleavage and polyadenylation specificity factor complex	3	0.0151
	GO:0005665	DNA-directed RNA polymerase II, core complex	4	0.0164
	GO:0008622	epsilon DNA polymerase complex	3	0.0226
	GO:0009536	plastid	3	0.0226
	GO:0005764	lysosome	24	0.0227
	GO:0031966	mitochondrial membrane	8	0.0256
	GO:0045263	proton-transporting ATP synthase complex, coupling factor F(o)	3	0.027
	GO:0008250	oligosaccharyltransferase complex	2	0.0317
	GO:0005746	mitochondrial respiratory chain	2	0.0317
	GO:0072669	tRNA-splicing ligase complex	2	0.0317
	GO:0009507	chloroplast	3	0.0318
	GO:0055087	Ski complex	2	0.0411
	GO:0070552	BRISC complex	2	0.0411
	GO:0016328	lateral plasma membrane	5	0.0489
Down-regulation	GO:0005576	extracellular region	94	5.76e-07
	GO:0005615	extracellular space	37	1.77e-05
	GO:0097233	alveolar lamellar body membrane	5	0.000208
	GO:0097208	alveolar lamellar body	5	0.00031
	GO:0030673	axolemma	4	0.000494
	GO:0005890	sodium:potassium-exchanging ATPase complex	3	0.00183
	GO:0005833	hemoglobin complex	3	0.00308
	GO:0009897	external side of plasma membrane	8	0.00431
	GO:0031225	anchored to membrane	11	0.0185
	GO:0005790	smooth endoplasmic reticulum	2	0.0198
	GO:0071204	histone pre-mRNA 3'end processing complex	2	0.0198
	GO:0016234	inclusion body	3	0.0204
	GO:0033267	axon part	3	0.0251
	GO:0000137	Golgi cis cisterna	2	0.0288
	GO:0030018	Z disc	8	0.0331
	GO:0005604	basement membrane	10	0.0342
	GO:0005886	plasma membrane	121	0.0372
	GO:0000220	vacuolar proton-transporting V-type ATPase, V0 domain	2	0.0391
	GO:0012507	ER to Golgi transport vesicle membrane	4	0.0396
	GO:0031941	filamentous actin	3	0.049

## Sheet: MF
	GO ID	GO Description	No. of Unigene	Corrected p-value
Up-regulation	GO:0042302	structural constituent of cuticle	23	9.68e-16
	GO:0008061	chitin binding	30	3.07e-15
	GO:0004129	cytochrome-c oxidase activity	8	3.52e-05
	GO:0003735	structural constituent of ribosome	17	0.000361
	GO:0046911	metal chelating activity	5	0.000766
	GO:0004132	dCMP deaminase activity	3	0.000864
	GO:0016531	copper chaperone activity	5	0.000961
	GO:0004748	ribonucleoside-diphosphate reductase activity, thioredoxin disulfide as acceptor	3	0.00147
	GO:0004316	3-oxoacyl-[acyl-carrier-protein] reductase (NADPH) activity	4	0.00217
	GO:0016798	hydrolase activity, acting on glycosyl bonds	14	0.00224
	GO:0050327	testosterone 17-beta-dehydrogenase (NAD+) activity	7	0.00256
	GO:0004303	estradiol 17-beta-dehydrogenase activity	7	0.00286
	GO:0016929	SUMO-specific protease activity	3	0.00334
	GO:0008276	protein methyltransferase activity	4	0.00345
	GO:0004553	hydrolase activity, hydrolyzing O-glycosyl compounds	11	0.00374
	GO:0043169	cation binding	10	0.00447
	GO:0004579	dolichyl-diphosphooligosaccharide-protein glycotransferase activity	3	0.00622
	GO:0016491	oxidoreductase activity	57	0.00708
	GO:0046914	transition metal ion binding	4	0.00735
	GO:0004490	methylglutaconyl-CoA hydratase activity	2	0.00743
	GO:0019134	glucosamine-1-phosphate N-acetyltransferase activity	2	0.00743
	GO:0015035	protein disulfide oxidoreductase activity	5	0.00804
	GO:0045505	dynein intermediate chain binding	3	0.00808
	GO:0003857	3-hydroxyacyl-CoA dehydrogenase activity	6	0.00815
	GO:0016810	hydrolase activity, acting on carbon-nitrogen (but not peptide) bonds	6	0.00988
	GO:0030151	molybdenum ion binding	3	0.0102
	GO:0004563	beta-N-acetylhexosaminidase activity	3	0.0102
	GO:0004175	endopeptidase activity	7	0.0104
	GO:0008379	thioredoxin peroxidase activity	2	0.0121
	GO:0004796	thromboxane-A synthase activity	2	0.0121
	GO:0003977	UDP-N-acetylglucosamine diphosphorylase activity	2	0.0121
	GO:0008137	NADH dehydrogenase (ubiquinone) activity	5	0.0127
	GO:0005319	lipid transporter activity	4	0.0134
	GO:0005198	structural molecule activity	9	0.0174
	GO:0004596	peptide alpha-N-acetyltransferase activity	2	0.0177
	GO:0050809	diazepam binding	2	0.0177
	GO:0008479	queuine tRNA-ribosyltransferase activity	2	0.0177
	GO:0045735	nutrient reservoir activity	3	0.0185
	GO:0046982	protein heterodimerization activity	15	0.0193
	GO:0048487	beta-tubulin binding	4	0.0195
	GO:0003899	DNA-directed RNA polymerase activity	6	0.0209
	GO:0005337	nucleoside transmembrane transporter activity	2	0.0242
	GO:0004312	fatty acid synthase activity	2	0.0242
	GO:0004313	[acyl-carrier-protein] S-acetyltransferase activity	2	0.0242
	GO:0047451	3-hydroxyoctanoyl-[acyl-carrier-protein] dehydratase activity	2	0.0242
	GO:0004317	3-hydroxypalmitoyl-[acyl-carrier-protein] dehydratase activity	2	0.0242
	GO:0047066	phospholipid-hydroperoxide glutathione peroxidase activity	2	0.0242
	GO:0004319	enoyl-[acyl-carrier-protein] reductase (NADPH, B-specific) activity	2	0.0242
	GO:0016297	acyl-[acyl-carrier-protein] hydrolase activity	2	0.0242
	GO:0004320	oleoyl-[acyl-carrier-protein] hydrolase activity	2	0.0242
	GO:0016296	palmitoyl-[acyl-carrier-protein] hydrolase activity	2	0.0242
	GO:0019171	3-hydroxyacyl-[acyl-carrier-protein] dehydratase activity	2	0.0242
	GO:0004300	enoyl-CoA hydratase activity	2	0.0242
	GO:0016295	myristoyl-[acyl-carrier-protein] hydrolase activity	2	0.0242
	GO:0019901	protein kinase binding	14	0.0256
	GO:0004568	chitinase activity	5	0.0289
	GO:0047077	Photinus-luciferin 4-monooxygenase (ATP-hydrolyzing) activity	3	0.0295
	GO:0005545	1-phosphatidylinositol binding	4	0.0301
	GO:0034452	dynactin binding	2	0.0315
	GO:0016538	cyclin-dependent protein serine/threonine kinase regulator activity	2	0.0315
	GO:0042500	aspartic endopeptidase activity, intramembrane cleaving	2	0.0315
	GO:0004314	[acyl-carrier-protein] S-malonyltransferase activity	2	0.0315
	GO:0035242	protein-arginine omega-N asymmetric methyltransferase activity	2	0.0315
	GO:0003823	antigen binding	2	0.0315
	GO:0005125	cytokine activity	4	0.0332
	GO:0008158	hedgehog receptor activity	3	0.0338
	GO:0015485	cholesterol binding	3	0.0338
	GO:0005385	zinc ion transmembrane transporter activity	3	0.0338
	GO:0005546	phosphatidylinositol-4,5-bisphosphate binding	3	0.0384
	GO:0004315	3-oxoacyl-[acyl-carrier-protein] synthase activity	2	0.0395
	GO:0008324	cation transmembrane transporter activity	4	0.0434
	GO:0017069	snRNA binding	2	0.0483
	GO:0003896	DNA primase activity	2	0.0483
	GO:0015095	magnesium ion transmembrane transporter activity	2	0.0483
Down-regulation	GO:0008146	sulfotransferase activity	19	2.05e-06
	GO:0004866	endopeptidase inhibitor activity	11	3.69e-06
	GO:0005506	iron ion binding	35	9.93e-05
	GO:0030414	peptidase inhibitor activity	23	0.000177
	GO:0004867	serine-type endopeptidase inhibitor activity	22	0.000228
	GO:0004181	metallocarboxypeptidase activity	5	0.000588
	GO:0008237	metallopeptidase activity	27	0.000654
	GO:0020037	heme binding	31	0.000882
	GO:0004180	carboxypeptidase activity	10	0.000955
	GO:0016712	oxidoreductase activity, acting on paired donors, with incorporation or reduction of molecular oxygen, reduced flavin or flavoprotein as one donor, and incorporation of one atom of oxygen	15	0.0017
	GO:0015077	monovalent inorganic cation transmembrane transporter activity	3	0.00175
	GO:0001012	RNA polymerase II regulatory region DNA binding	4	0.00229
	GO:0070330	aromatase activity	16	0.0026
	GO:0008289	lipid binding	19	0.00327
	GO:0005391	sodium:potassium-exchanging ATPase activity	3	0.00458
	GO:0004483	mRNA (nucleoside-2'-O-)-methyltransferase activity	3	0.00458
	GO:0005344	oxygen transporter activity	3	0.00458
	GO:0004222	metalloendopeptidase activity	21	0.00464
	GO:0008199	ferric iron binding	4	0.00523
	GO:0015297	antiporter activity	9	0.00628
	GO:0016705	oxidoreductase activity, acting on paired donors, with incorporation or reduction of molecular oxygen	22	0.00709
	GO:0008233	peptidase activity	55	0.00711
	GO:0004568	chitinase activity	7	0.00768
	GO:0046875	ephrin receptor binding	3	0.00916
	GO:0005178	integrin binding	5	0.00972
	GO:0047685	amine sulfotransferase activity	4	0.00997
	GO:0050113	inositol oxygenase activity	2	0.0119
	GO:0036105	peroxisome membrane class-1 targeting sequence binding	2	0.0119
	GO:0015016	[heparan sulfate]-glucosamine N-sulfotransferase activity	2	0.0119
	GO:0004860	protein kinase inhibitor activity	2	0.0119
	GO:0003870	5-aminolevulinate synthase activity	2	0.0119
	GO:0004833	tryptophan 2,3-dioxygenase activity	2	0.0119
	GO:0004033	aldo-keto reductase (NADP) activity	2	0.0119
	GO:0046911	metal chelating activity	4	0.012
	GO:0004736	pyruvate carboxylase activity	3	0.0122
	GO:0047894	flavonol 3-sulfotransferase activity	3	0.0122
	GO:0008061	chitin binding	12	0.0135
	GO:0016531	copper chaperone activity	4	0.0143
	GO:0004304	estrone sulfotransferase activity	3	0.0157
	GO:0004497	monooxygenase activity	23	0.0165
	GO:0001077	RNA polymerase II core promoter proximal region sequence-specific DNA binding transcription factor activity involved in positive regulation of transcription	6	0.0166
	GO:0042302	structural constituent of cuticle	7	0.0168
	GO:0004478	methionine adenosyltransferase activity	2	0.0193
	GO:0005314	high-affinity glutamate transmembrane transporter activity	2	0.0193
	GO:0034512	box C/D snoRNA binding	2	0.0193
	GO:0034513	box H/ACA snoRNA binding	2	0.0193
	GO:0047969	glyoxylate oxidase activity	2	0.0193
	GO:0008113	peptide-methionine (S)-S-oxide reductase activity	2	0.0193
	GO:0016701	oxidoreductase activity, acting on single donors with incorporation of molecular oxygen	2	0.0193
	GO:0050294	steroid sulfotransferase activity	3	0.0197
	GO:0016594	glycine binding	3	0.0197
	GO:0008307	structural constituent of muscle	4	0.0228
	GO:0001105	RNA polymerase II transcription coactivator activity	3	0.0242
	GO:0042171	lysophosphatidic acid acyltransferase activity	2	0.028
	GO:0005504	fatty acid binding	2	0.028
	GO:0043169	cation binding	10	0.0292
	GO:0008430	selenium binding	3	0.0292
	GO:0005070	SH3/SH2 adaptor activity	3	0.0292
	GO:0008324	cation transmembrane transporter activity	5	0.0293
	GO:0005319	lipid transporter activity	4	0.0298
	GO:0004185	serine-type carboxypeptidase activity	4	0.0338
	GO:0030675	Rac GTPase activator activity	3	0.0348
	GO:0051018	protein kinase A binding	3	0.0348
	GO:0015501	glutamate:sodium symporter activity	2	0.0381
	GO:0004957	prostaglandin E receptor activity	2	0.0381
	GO:0008526	phosphatidylinositol transporter activity	2	0.0381
	GO:0043565	sequence-specific DNA binding	22	0.0397
	GO:0004062	aryl sulfotransferase activity	3	0.0408
	GO:0004864	protein phosphatase inhibitor activity	3	0.0408
	GO:0005518	collagen binding	4	0.0473
	GO:0035197	siRNA binding	3	0.0474
	GO:0000981	sequence-specific DNA binding RNA polymerase II transcription factor activity	3	0.0474
	GO:0048306	calcium-dependent protein binding	3	0.0474
	GO:0045296	cadherin binding	3	0.0474
	GO:0030898	actin-dependent ATPase activity	3	0.0474
	GO:0070976	TIR domain binding	2	0.0493
	GO:0004500	dopamine beta-monooxygenase activity	2	0.0493
	GO:0016404	15-hydroxyprostaglandin dehydrogenase (NAD+) activity	2	0.0493
	GO:0000149	SNARE binding	2	0.0493
	GO:0000983	RNA polymerase II core promoter sequence-specific DNA binding transcription factor activity	2	0.0493
	GO:0032036	myosin heavy chain binding	2	0.0493
	GO:0070551	endoribonuclease activity, cleaving siRNA-paired mRNA	2	0.0493
