# Supplementary material for: Blood feeding-induced transcriptomic changes in the hard tick Ixodes persulcatus
Source: Front Insect Sci. 2026 Feb 23;6:1669026. doi: 10.3389/finsc.2026.1669026 (PMC12968816; doi:10.3389/finsc.2026.1669026)
Supplement: Supplementary file 13 [file Table13.xls]

## Sheet: Sheet1
Table S13 Unigenes annotated as homologues of Leishmania spp.
Unigene ID	Semi-engorged/Unfed				Engorged/Semi-engorged				Nr-ID	Nr-annotation	Nt-ID	Nt-annotation	Swissprot-ID	Swissprot-annotation	COG-Function-Description	KO-ID	KO-definition
	FPKM_value1	FPKM_value2	log2 Ratio(1/2)	FDR	FPKM_value1	FPKM_value2	log2 Ratio(1/2)	FDR
CL1033.Contig1_Ip-T	7.58	17.49	-1.29613	0.0310713	8.67	7.58	0.218607	0.760309	gi|322495284|emb|CBZ30587.1|	conserved hypothetical protein [Leishmania mexicana MHOM/GT/2001/U1103]	gi|195449520|ref|XM_002072072.1|	Drosophila willistoni GK22496 (Dwil\GK22496), mRNA	sp|P46804|SPD2_NEPCL	Spidroin-2 (Fragment) OS=Nephila clavipes PE=2 SV=1	--	K13172	serine/arginine repetitive matrix protein 2
CL1787.Contig4_Ip-T	11.77	28.95	-1.38831	0.00345289	14.43	11.77	0.31873	0.572776	gi|322495303|emb|CBZ30607.1|	proteophosphoglycan ppg1 [Leishmania mexicana MHOM/GT/2001/U1103]	--	--	sp|Q9UQ35|SRRM2_HUMAN	Serine/arginine repetitive matrix protein 2 OS=Homo sapiens GN=SRRM2 PE=1 SV=2	--	K13172	serine/arginine repetitive matrix protein 2
CL184.Contig4_Ip-T	193.11	212.81	-0.230009	0.108346	48	193.11	-1.98354	1.42981e-21	gi|66358028|ref|XP_626192.1|	polyubiquitin with 3 Ub domains [Cryptosporidium parvum Iowa II] >gi|46227264|gb|EAK88214.1| polyubiquitin with 3 Ub domains [Cryptosporidium parvum Iowa II]	gi|321399874|emb|FR796432.1|	Leishmania major strain Friedlin complete genome, chromosome 36	sp|P62972|UBIQP_XENLA	Polyubiquitin (Fragment) OS=Xenopus laevis PE=1 SV=2	Ubiquitin	K08770	ubiquitin C
CL2209.Contig4_Ip-T	1.83	0	0.825921	0.640236	0	1.83	-0.891014	0.614197	gi|356491245|emb|CBZ41040.1|	unnamed protein product, partial [Leishmania mexicana MHOM/GT/2001/U1103]	gi|241699344|ref|XM_002402596.1|	Ixodes scapularis hypothetical protein, mRNA	--	--	--	K13171	serine/arginine repetitive matrix protein 1
CL234.Contig1_Ip-T	6.16	0	3.53306	0.0217565	0	6.16	-3.0132	0.0303691	gi|356491245|emb|CBZ41040.1|	unnamed protein product, partial [Leishmania mexicana MHOM/GT/2001/U1103]	--	--	sp|Q02817|MUC2_HUMAN	Mucin-2 OS=Homo sapiens GN=MUC2 PE=1 SV=2	--	K10955	intestinal mucin-2
CL2944.Contig1_Ip-T	42.42	33.48	0.251579	0.448954	49.07	42.42	0.234869	0.43681	gi|339899195|ref|XP_003392792.1|	putative proteophosphoglycan ppg3 [Leishmania infantum JPCM5] >gi|321398711|emb|CBZ08992.1| putative proteophosphoglycan ppg3 [Leishmania infantum JPCM5]	gi|356640145|ref|NM_001252310.1|	Mus musculus family with sequence similarity 19, member A5 (Fam19a5), transcript variant 1, mRNA	sp|Q5ZMJ9|SRRM1_CHICK	Serine/arginine repetitive matrix protein 1 OS=Gallus gallus GN=SRRM1 PE=2 SV=1	--	K13171	serine/arginine repetitive matrix protein 1
CL2944.Contig2_Ip-T	39.36	16.37	1.17581	0.00368129	27.82	39.36	-0.475835	0.179713	gi|339899195|ref|XP_003392792.1|	putative proteophosphoglycan ppg3 [Leishmania infantum JPCM5] >gi|321398711|emb|CBZ08992.1| putative proteophosphoglycan ppg3 [Leishmania infantum JPCM5]	gi|356640145|ref|NM_001252310.1|	Mus musculus family with sequence similarity 19, member A5 (Fam19a5), transcript variant 1, mRNA	sp|Q5ZMJ9|SRRM1_CHICK	Serine/arginine repetitive matrix protein 1 OS=Gallus gallus GN=SRRM1 PE=2 SV=1	--	K13171	serine/arginine repetitive matrix protein 1
CL3045.Contig3_Ip-T	16.29	35.8	-1.22584	0.00314409	21.81	16.29	0.445776	0.342824	gi|154332073|ref|XP_001561853.1|	putative microtubule-associated protein, partial [Leishmania braziliensis MHOM/BR/75/M2904] >gi|134059174|emb|CAM36873.1| putative microtubule-associated protein, partial [Leishmania braziliensis MHOM/BR/75/M2904]	--	--	sp|Q5SS00|ZDBF2_MOUSE	DBF4-type zinc finger-containing protein 2 homolog OS=Mus musculus GN=Zdbf2 PE=2 SV=1	--	--	--
CL3080.Contig1_Ip-T	1.27	3.9	-1.70851	0.211466	1.28	1.27	0.036088	0.984065	gi|389594455|ref|XP_003722450.1|	proteophosphoglycan ppg1 [Leishmania major strain Friedlin] >gi|323363678|emb|CBZ12683.1| proteophosphoglycan ppg1 [Leishmania major strain Friedlin]	--	--	sp|Q17RH7|TPRXL_HUMAN	Putative protein TPRXL OS=Homo sapiens GN=TPRXL PE=5 SV=2	--	K10955	intestinal mucin-2
CL3080.Contig2_Ip-T	0	0	NA	NA	0	0	NA	NA	gi|146100454|ref|XP_001468867.1|	proteophosphoglycan ppg4 [Leishmania infantum JPCM5] >gi|134073236|emb|CAM71958.1| proteophosphoglycan ppg4 [Leishmania infantum JPCM5]	--	--	sp|Q17RH7|TPRXL_HUMAN	Putative protein TPRXL OS=Homo sapiens GN=TPRXL PE=5 SV=2	--	--	--
CL3184.Contig1_Ip-T	18.07	15.25	0.154921	0.756981	17.97	18.07	0.0167666	0.972171	gi|389594453|ref|XP_003722449.1|	proteophosphoglycan 5 [Leishmania major strain Friedlin] >gi|323363677|emb|CBZ12682.1| proteophosphoglycan 5 [Leishmania major strain Friedlin]	gi|227344610|gb|FJ886718.1|	Haliotis discus hannai clone HLJBY14 microsatellite sequence	sp|Q9JIH7|WNK1_RAT	Serine/threonine-protein kinase WNK1 OS=Rattus norvegicus GN=Wnk1 PE=1 SV=2	DNA segregation ATPase FtsK/SpoIIIE and related proteins	K03626	nascent polypeptide-associated complex subunit alpha
CL3751.Contig1_Ip-T	0	5.37	-2.61949	0.0548884	0	0	-0.990824	0.694498	gi|154344451|ref|XP_001568167.1|	proteophosphoglycan ppg4 [Leishmania braziliensis MHOM/BR/75/M2904] >gi|134065504|emb|CAM43271.1| proteophosphoglycan ppg4 [Leishmania braziliensis MHOM/BR/75/M2904]	--	--	sp|Q75JC9|Y8484_DICDI	Uncharacterized protein DDB_G0271670 OS=Dictyostelium discoideum GN=DDB_G0271670 PE=4 SV=1	--	--	--
CL3751.Contig2_Ip-T	0	5	-2.59622	0.06527	0	0	0.150304	0.943694	gi|154344451|ref|XP_001568167.1|	proteophosphoglycan ppg4 [Leishmania braziliensis MHOM/BR/75/M2904] >gi|134065504|emb|CAM43271.1| proteophosphoglycan ppg4 [Leishmania braziliensis MHOM/BR/75/M2904]	--	--	sp|Q75JC9|Y8484_DICDI	Uncharacterized protein DDB_G0271670 OS=Dictyostelium discoideum GN=DDB_G0271670 PE=4 SV=1	--	--	--
CL521.Contig1_Ip-T	13.64	33.11	-1.36929	0.00197056	24.91	13.64	0.893654	0.0600307	gi|328706529|ref|XP_003243122.1|	PREDICTED: multidrug resistance-associated protein 1-like [Acyrthosiphon pisum]	gi|361050146|emb|FR799618.2|	Leishmania donovani BPK282A1 complete genome, chromosome 31	sp|Q5F364|MRP1_CHICK	Multidrug resistance-associated protein 1 OS=Gallus gallus GN=ABCC1 PE=2 SV=1	ABC-type multidrug transport system, ATPase and permease components	K05666	ATP-binding cassette, subfamily C (CFTR/MRP), member 2
CL5603.Contig1_Ip-T	6.48	0	4.85767	0.0101076	10.6	6.48	0.734771	0.299832	gi|322495303|emb|CBZ30607.1|	proteophosphoglycan ppg1 [Leishmania mexicana MHOM/GT/2001/U1103]	--	--	sp|Q6PZE0|MUC19_MOUSE	Mucin-19 OS=Mus musculus GN=Muc19 PE=2 SV=2	--	K03626	nascent polypeptide-associated complex subunit alpha
CL5603.Contig2_Ip-T	7.83	0	3.54572	0.0095815	9.76	7.83	0.342641	0.619506	gi|322495303|emb|CBZ30607.1|	proteophosphoglycan ppg1 [Leishmania mexicana MHOM/GT/2001/U1103]	--	--	sp|Q6PZE0|MUC19_MOUSE	Mucin-19 OS=Mus musculus GN=Muc19 PE=2 SV=2	--	K03626	nascent polypeptide-associated complex subunit alpha
CL5884.Contig2_Ip-T	4.11	18.11	-2.22944	0.00132568	1.81	4.11	-1.15838	0.348415	gi|154332073|ref|XP_001561853.1|	putative microtubule-associated protein, partial [Leishmania braziliensis MHOM/BR/75/M2904] >gi|134059174|emb|CAM36873.1| putative microtubule-associated protein, partial [Leishmania braziliensis MHOM/BR/75/M2904]	--	--	sp|Q8BHA1|LRC24_MOUSE	Leucine-rich repeat-containing protein 24 OS=Mus musculus GN=Lrrc24 PE=2 SV=1	Leucine-rich repeat (LRR) protein	K03283	heat shock 70kDa protein 1/8
CL5951.Contig3_Ip-T	1.67	2.78	-0.825103	0.552669	2.37	1.67	0.529812	0.71416	gi|154344451|ref|XP_001568167.1|	proteophosphoglycan ppg4 [Leishmania braziliensis MHOM/BR/75/M2904] >gi|134065504|emb|CAM43271.1| proteophosphoglycan ppg4 [Leishmania braziliensis MHOM/BR/75/M2904]	--	--	sp|Q86I06|NEK3_DICDI	Probable serine/threonine-protein kinase nek3 OS=Dictyostelium discoideum GN=nek3 PE=3 SV=1	--	K13092	nuclear protein NHN1
CL5951.Contig4_Ip-T	1.4	3.73	-1.50361	0.26514	3.09	1.4	1.16695	0.409436	gi|154344449|ref|XP_001568166.1|	proteophosphoglycan ppg4 [Leishmania braziliensis MHOM/BR/75/M2904] >gi|134065503|emb|CAM43270.1| proteophosphoglycan ppg4 [Leishmania braziliensis MHOM/BR/75/M2904]	--	--	sp|Q8BTI8|SRRM2_MOUSE	Serine/arginine repetitive matrix protein 2 OS=Mus musculus GN=Srrm2 PE=1 SV=3	--	K13172	serine/arginine repetitive matrix protein 2
CL6324.Contig1_Ip-T	3.64	28.48	-3.0578	1.7234e-06	0	3.64	-2.52883	0.128716	gi|154344451|ref|XP_001568167.1|	proteophosphoglycan ppg4 [Leishmania braziliensis MHOM/BR/75/M2904] >gi|134065504|emb|CAM43271.1| proteophosphoglycan ppg4 [Leishmania braziliensis MHOM/BR/75/M2904]	gi|241711510|ref|XM_002413376.1|	Ixodes scapularis conserved hypothetical protein, mRNA	sp|Q9NZW4|DSPP_HUMAN	Dentin sialophosphoprotein OS=Homo sapiens GN=DSPP PE=1 SV=2	RNA-binding proteins (RRM domain)	K13172	serine/arginine repetitive matrix protein 2
CL6778.Contig2_Ip-T	1.18	2.91	-1.3921	0.352873	1.56	1.18	0.427532	0.807166	gi|389594407|ref|XP_003722426.1|	conserved hypothetical protein [Leishmania major strain Friedlin] >gi|323363654|emb|CBZ12659.1| conserved hypothetical protein [Leishmania major strain Friedlin]	gi|195034460|ref|XM_001988864.1|	Drosophila grimshawi GH10323 (Dgri\GH10323), mRNA	sp|Q55FT4|TSUA_DICDI	Probable serine/threonine-protein kinase tsuA OS=Dictyostelium discoideum GN=tsuA PE=1 SV=1	FOG: TPR repeat	K10876	RAD54-like protein 2 [EC:3.6.4.12]
CL7679.Contig2_Ip-T	4.52	10.95	-1.3664	0.0756042	4.83	4.52	0.120473	0.898435	gi|389594453|ref|XP_003722449.1|	proteophosphoglycan 5 [Leishmania major strain Friedlin] >gi|323363677|emb|CBZ12682.1| proteophosphoglycan 5 [Leishmania major strain Friedlin]	gi|241363928|ref|XM_002408881.1|	Ixodes scapularis hypothetical protein, mRNA	sp|Q9UQ35|SRRM2_HUMAN	Serine/arginine repetitive matrix protein 2 OS=Homo sapiens GN=SRRM2 PE=1 SV=2	--	K13172	serine/arginine repetitive matrix protein 2
Unigene10535_Ip-T	6.64	12.23	-0.971035	0.152986	2.75	6.64	-1.24698	0.206432	--	--	gi|322504362|emb|FR798984.1|	Leishmania braziliensis MHOM/BR/75/M2904 complete genome, chromosome 10	--	--	--	--	--
Unigene11664_Ip-T	NA	NA	NA	NA	NA	NA	NA	NA	--	--	gi|322504339|emb|FR798983.1|	Leishmania braziliensis MHOM/BR/75/M2904 complete genome, chromosome 9	--	--	--	--	--
Unigene12115_Ip-T	3.19	12	-2.00127	0.0146698	1.13	3.19	-1.47246	0.320007	gi|146086709|ref|XP_001465620.1|	conserved hypothetical protein [Leishmania infantum JPCM5] >gi|134069719|emb|CAM68044.1| conserved hypothetical protein [Leishmania infantum JPCM5]	--	--	sp|Q03173|ENAH_MOUSE	Protein enabled homolog OS=Mus musculus GN=Enah PE=1 SV=2	ATPases involved in chromosome partitioning	K10367	formin 1
Unigene12203_Ip-T	39.25	229.88	-2.63998	1.7542e-36	23.22	39.25	-0.732552	0.0485152	--	--	gi|361050161|emb|FR799596.2|	Leishmania donovani BPK282A1 complete genome, chromosome 9	--	--	--	--	--
Unigene12736_Ip-T	5.04	7.11	-0.586292	0.481904	5.82	5.04	0.232368	0.790968	gi|307207903|gb|EFN85464.1|	hypothetical protein EAI_14809 [Harpegnathos saltator]	gi|322504173|emb|FR798977.1|	Leishmania braziliensis MHOM/BR/75/M2904 complete genome, chromosome 3	sp|P21260|YPRO_OWEFU	Uncharacterized proline-rich protein (Fragment) OS=Owenia fusiformis PE=4 SV=1	Opacity protein and related surface antigens	K11422	histone-lysine N-methyltransferase SETD1 [EC:2.1.1.43]
Unigene1396_Ip-T	1.8	9.52	-2.49283	0.012901	1.96	1.8	0.147629	0.921004	gi|389594407|ref|XP_003722426.1|	conserved hypothetical protein [Leishmania major strain Friedlin] >gi|323363654|emb|CBZ12659.1| conserved hypothetical protein [Leishmania major strain Friedlin]	--	--	sp|Q8VHG2|AMOT_MOUSE	Angiomotin OS=Mus musculus GN=Amot PE=1 SV=3	Type II secretory pathway, component HofQ	K03626	nascent polypeptide-associated complex subunit alpha
Unigene14192_Ip-T	3.7	1.08	1.68663	0.242374	2.64	3.7	-0.462215	0.68878	gi|339899195|ref|XP_003392792.1|	putative proteophosphoglycan ppg3 [Leishmania infantum JPCM5] >gi|321398711|emb|CBZ08992.1| putative proteophosphoglycan ppg3 [Leishmania infantum JPCM5]	--	--	sp|P02845|VIT2_CHICK	Vitellogenin-2 OS=Gallus gallus GN=VTG2 PE=1 SV=1	--	K14325	RNA-binding protein with serine-rich domain 1
Unigene14521_Ip-T	5.17	36.53	-2.91071	1.22337e-07	4	5.17	-0.345392	0.718092	gi|348556179|ref|XP_003463900.1|	PREDICTED: hypothetical protein LOC100728390 isoform 4 [Cavia porcellus]	gi|321399707|emb|FR796406.1|	Leishmania major strain Friedlin complete genome, chromosome 10	sp|Q62220|KRA54_MOUSE	Keratin-associated protein 5-4 OS=Mus musculus GN=Krtap5-4 PE=2 SV=1	Regulator of arginine metabolism and related MADS box-containing transcription factors	K14972	PAX-interacting protein 1
Unigene1752_Ip-T	4.39	58.13	-3.81686	7.49109e-14	1.4	4.39	-1.62402	0.210092	gi|389601257|ref|XP_001565016.2|	conserved hypothetical protein [Leishmania braziliensis MHOM/BR/75/M2904] >gi|322504965|emb|CAM45147.2| conserved hypothetical protein [Leishmania braziliensis MHOM/BR/75/M2904]	--	--	sp|O95466|FMNL_HUMAN	Formin-like protein 1 OS=Homo sapiens GN=FMNL1 PE=1 SV=3	Endoglucanase	K05747	Wiskott-Aldrich syndrome protein
Unigene18042_Ip-T	0	0	-2.1894	0.479124	0	0	NA	NA	--	--	gi|321399802|emb|FR796427.1|	Leishmania major strain Friedlin complete genome, chromosome 31	--	--	--	--	--
Unigene1944_Ip-T	127.43	365.95	-1.61181	3.53129e-31	30.08	127.43	-2.05806	2.06504e-15	gi|389585444|dbj|GAB68175.1|	KS1 protein precursor [Plasmodium cynomolgi strain B]	gi|322504943|emb|FR798997.1|	Leishmania braziliensis MHOM/BR/75/M2904 complete genome, chromosome 22	sp|Q75JC9|Y8484_DICDI	Uncharacterized protein DDB_G0271670 OS=Dictyostelium discoideum GN=DDB_G0271670 PE=4 SV=1	Phosphopantothenoylcysteine synthetase/decarboxylase	K09273	upstream-binding transcription factor
Unigene19451_Ip-T	1.83	5.21	-1.59931	0.168281	0	1.83	-4.49093	0.173334	gi|154334293|ref|XP_001563398.1|	putative kinesin K39 [Leishmania braziliensis MHOM/BR/75/M2904] >gi|134060414|emb|CAM37582.1| putative kinesin K39 [Leishmania braziliensis MHOM/BR/75/M2904]	--	--	sp|Q585H6|FAZ1_TRYB2	Flagellar attachment zone protein 1 OS=Trypanosoma brucei brucei (strain 927/4 GUTat10.1) GN=FAZ1 PE=4 SV=1	ATPase involved in DNA repair	K10352	myosin heavy chain
Unigene19674_Ip-T	4.49	6.44	-0.610211	0.487862	1.38	4.49	-1.67727	0.194616	gi|154332073|ref|XP_001561853.1|	putative microtubule-associated protein, partial [Leishmania braziliensis MHOM/BR/75/M2904] >gi|134059174|emb|CAM36873.1| putative microtubule-associated protein, partial [Leishmania braziliensis MHOM/BR/75/M2904]	gi|383865063|ref|XM_003707947.1|	PREDICTED: Megachile rotundata uncharacterized LOC100879392 (LOC100879392), mRNA	sp|Q91YD9|WASL_MOUSE	Neural Wiskott-Aldrich syndrome protein OS=Mus musculus GN=Wasl PE=1 SV=1	Fe-S oxidoreductase	K05747	Wiskott-Aldrich syndrome protein
Unigene20088_Ip-T	6.78	17.84	-1.48562	0.0157193	13.09	6.78	0.973881	0.142892	gi|339899195|ref|XP_003392792.1|	putative proteophosphoglycan ppg3 [Leishmania infantum JPCM5] >gi|321398711|emb|CBZ08992.1| putative proteophosphoglycan ppg3 [Leishmania infantum JPCM5]	--	--	sp|Q5ZMJ9|SRRM1_CHICK	Serine/arginine repetitive matrix protein 1 OS=Gallus gallus GN=SRRM1 PE=2 SV=1	--	K13171	serine/arginine repetitive matrix protein 1
Unigene21056_Ip-T	NA	NA	NA	NA	NA	NA	NA	NA	gi|322489404|emb|CBZ24663.1|	putative surface antigen, partial [Leishmania mexicana MHOM/GT/2001/U1103]	--	--	sp|Q02817|MUC2_HUMAN	Mucin-2 OS=Homo sapiens GN=MUC2 PE=1 SV=2	--	K10955	intestinal mucin-2
Unigene22581_Ip-T	9.91	11.24	-0.271551	0.665383	27.99	9.91	1.52273	0.00231997	gi|154344451|ref|XP_001568167.1|	proteophosphoglycan ppg4 [Leishmania braziliensis MHOM/BR/75/M2904] >gi|134065504|emb|CAM43271.1| proteophosphoglycan ppg4 [Leishmania braziliensis MHOM/BR/75/M2904]	gi|241654013|ref|XM_002410470.1|	Ixodes scapularis hypothetical protein, mRNA	sp|Q75JC9|Y8484_DICDI	Uncharacterized protein DDB_G0271670 OS=Dictyostelium discoideum GN=DDB_G0271670 PE=4 SV=1	ABC-type dipeptide transport system, periplasmic component	K13909	mucin-7
Unigene24501_Ip-T	2.8	3.04	-0.20851	0.861391	3.52	2.8	0.354921	0.757907	gi|154332073|ref|XP_001561853.1|	putative microtubule-associated protein, partial [Leishmania braziliensis MHOM/BR/75/M2904] >gi|134059174|emb|CAM36873.1| putative microtubule-associated protein, partial [Leishmania braziliensis MHOM/BR/75/M2904]	--	--	sp|Q9JM99|PRG4_MOUSE	Proteoglycan 4 OS=Mus musculus GN=Prg4 PE=1 SV=2	--	K13171	serine/arginine repetitive matrix protein 1
Unigene25521_Ip-T	1.04	0	NA	NA	2.54	1.04	1.31302	0.411955	gi|322495303|emb|CBZ30607.1|	proteophosphoglycan ppg1 [Leishmania mexicana MHOM/GT/2001/U1103]	--	--	sp|Q60528|MUC1_MESAU	Mucin-1 OS=Mesocricetus auratus GN=MUC1 PE=2 SV=1	--	K09185	nuclear receptor subfamily 6 group A
Unigene25802_Ip-T	5.27	13.24	-1.41889	0.044384	5.33	5.27	0.0411052	0.963006	gi|383862838|ref|XP_003706890.1|	PREDICTED: protein disulfide-isomerase TMX3-like [Megachile rotundata]	gi|322505745|emb|FR799010.1|	Leishmania braziliensis MHOM/BR/75/M2904 complete genome, chromosome 36	sp|Q6GNG3|TMX3_XENLA	Protein disulfide-isomerase TMX3 OS=Xenopus laevis GN=tmx3 PE=2 SV=1	Thiol-disulfide isomerase and thioredoxins	K09585	thioredoxin domain-containing protein 10 [EC:5.3.4.1]
Unigene25938_Ip-T	7.57	22.72	-1.67546	0.00293363	10.04	7.57	0.432167	0.531688	gi|356491245|emb|CBZ41040.1|	unnamed protein product, partial [Leishmania mexicana MHOM/GT/2001/U1103]	--	--	sp|Q95JC9|PRP_PIG	Basic proline-rich protein OS=Sus scrofa PE=1 SV=2	Translation initiation factor 2 (IF-2; GTPase)	K00658	2-oxoglutarate dehydrogenase E2 component (dihydrolipoamide succinyltransferase) [EC:2.3.1.61]
Unigene2599_Ip-T	0	1.96	-2.75038	0.233868	0	0	NA	NA	gi|356491245|emb|CBZ41040.1|	unnamed protein product, partial [Leishmania mexicana MHOM/GT/2001/U1103]	--	--	sp|P28481|CO2A1_MOUSE	Collagen alpha-1(II) chain OS=Mus musculus GN=Col2a1 PE=1 SV=2	--	--	--
Unigene26135_Ip-T	2.14	7.39	-1.87783	0.0663797	3.93	2.14	0.901691	0.451675	gi|389594451|ref|XP_003722448.1|	proteophosphoglycan ppg4 [Leishmania major strain Friedlin] >gi|323363676|emb|CBZ12681.1| proteophosphoglycan ppg4 [Leishmania major strain Friedlin]	--	--	sp|Q923D5|WBP11_MOUSE	WW domain-binding protein 11 OS=Mus musculus GN=Wbp11 PE=1 SV=2	16S rRNA uridine-516 pseudouridylate synthase and related pseudouridylate synthases	K12866	WW domain-binding protein 11
Unigene26602_Ip-T	3.15	2.03	0.544006	0.67149	6.53	3.15	1.0765	0.261151	gi|389594453|ref|XP_003722449.1|	proteophosphoglycan 5 [Leishmania major strain Friedlin] >gi|323363677|emb|CBZ12682.1| proteophosphoglycan 5 [Leishmania major strain Friedlin]	--	--	sp|P54681|RTOA_DICDI	Protein rtoA OS=Dictyostelium discoideum GN=rtoA PE=2 SV=2	--	K13172	serine/arginine repetitive matrix protein 2
Unigene26782_Ip-T	1.74	0	2.54572	0.297093	1.38	1.74	-0.309646	0.850151	gi|240987971|ref|XP_002404172.1|	hypothetical protein IscW_ISCW001312 [Ixodes scapularis] >gi|215491503|gb|EEC01144.1| hypothetical protein IscW_ISCW001312 [Ixodes scapularis]	gi|322493392|emb|FR799582.1|	Leishmania mexicana MHOM/GT/2001/U1103 complete genome, chromosome 29	--	--	--	--	--
Unigene26835_Ip-T	19.12	15.58	0.205521	0.675515	64.7	19.12	1.78346	2.16874e-07	gi|154344449|ref|XP_001568166.1|	proteophosphoglycan ppg4 [Leishmania braziliensis MHOM/BR/75/M2904] >gi|134065503|emb|CAM43270.1| proteophosphoglycan ppg4 [Leishmania braziliensis MHOM/BR/75/M2904]	--	--	--	--	--	--	--
Unigene27061_Ip-T	26.67	0	6.70617	1.70085e-07	28.36	26.67	0.113412	0.770654	gi|146094983|ref|XP_001467442.1|	hypothetical protein, unknown function [Leishmania infantum JPCM5] >gi|134071807|emb|CAM70500.1| hypothetical protein, unknown function [Leishmania infantum JPCM5]	--	--	sp|Q02817|MUC2_HUMAN	Mucin-2 OS=Homo sapiens GN=MUC2 PE=1 SV=2	Uncharacterized protein conserved in bacteria	K06261	platelet glycoprotein Ib alpha chain
Unigene27368_Ip-T	7.02	17.9	-1.44028	0.0180745	3.46	7.02	-0.995926	0.278508	gi|154332073|ref|XP_001561853.1|	putative microtubule-associated protein, partial [Leishmania braziliensis MHOM/BR/75/M2904] >gi|134059174|emb|CAM36873.1| putative microtubule-associated protein, partial [Leishmania braziliensis MHOM/BR/75/M2904]	--	--	sp|Q8BTI8|SRRM2_MOUSE	Serine/arginine repetitive matrix protein 2 OS=Mus musculus GN=Srrm2 PE=1 SV=3	ABC-type molybdenum transport system, ATPase component/photorepair protein PhrA	K13172	serine/arginine repetitive matrix protein 2
Unigene29739_Ip-T	9.91	42.33	-2.18459	1.25358e-06	8.31	9.91	-0.229264	0.734977	gi|389594453|ref|XP_003722449.1|	proteophosphoglycan 5 [Leishmania major strain Friedlin] >gi|323363677|emb|CBZ12682.1| proteophosphoglycan 5 [Leishmania major strain Friedlin]	gi|241851663|ref|XM_002415743.1|	Ixodes scapularis C protein immunoglobulin-A-binding beta antigen, putative, mRNA	sp|Q8N3X1|FNBP4_HUMAN	Formin-binding protein 4 OS=Homo sapiens GN=FNBP4 PE=1 SV=3	RNA-binding proteins (RRM domain)	K13172	serine/arginine repetitive matrix protein 2
Unigene30264_Ip-T	7.15	17.67	-1.39515	0.0218414	10.98	7.15	0.643636	0.347706	--	--	gi|361050154|emb|FR799591.2|	Leishmania donovani BPK282A1 complete genome, chromosome 4	--	--	--	--	--
Unigene30352_Ip-T	31.83	10.01	1.57908	0.00107279	16.59	31.83	-0.915301	0.0315084	gi|389594453|ref|XP_003722449.1|	proteophosphoglycan 5 [Leishmania major strain Friedlin] >gi|323363677|emb|CBZ12682.1| proteophosphoglycan 5 [Leishmania major strain Friedlin]	--	--	sp|Q9UQ35|SRRM2_HUMAN	Serine/arginine repetitive matrix protein 2 OS=Homo sapiens GN=SRRM2 PE=1 SV=2	--	K13172	serine/arginine repetitive matrix protein 2
Unigene30589_Ip-T	6.06	16.59	-1.54279	0.0166206	7.11	6.06	0.255304	0.748513	gi|389594451|ref|XP_003722448.1|	proteophosphoglycan ppg4 [Leishmania major strain Friedlin] >gi|323363676|emb|CBZ12681.1| proteophosphoglycan ppg4 [Leishmania major strain Friedlin]	gi|241699344|ref|XM_002402596.1|	Ixodes scapularis hypothetical protein, mRNA	sp|Q6ZQP7|YV021_HUMAN	Uncharacterized protein LOC284861 OS=Homo sapiens PE=2 SV=1	--	K13171	serine/arginine repetitive matrix protein 1
Unigene30633_Ip-T	11.52	43.85	-2.0183	2.71913e-06	19.1	11.52	0.754205	0.15452	gi|241743315|ref|XP_002412412.1|	hypothetical protein IscW_ISCW021803 [Ixodes scapularis] >gi|215505741|gb|EEC15235.1| hypothetical protein IscW_ISCW021803 [Ixodes scapularis]	gi|361050137|emb|FR799612.2|	Leishmania donovani BPK282A1 complete genome, chromosome 25	sp|O60216|RAD21_HUMAN	Double-strand-break repair protein rad21 homolog OS=Homo sapiens GN=RAD21 PE=1 SV=2	--	K06670	cohesin complex subunit SCC1
Unigene30828_Ip-T	17.73	9.61	0.793718	0.159765	23.05	17.73	0.403347	0.374064	gi|389594453|ref|XP_003722449.1|	proteophosphoglycan 5 [Leishmania major strain Friedlin] >gi|323363677|emb|CBZ12682.1| proteophosphoglycan 5 [Leishmania major strain Friedlin]	gi|242001905|ref|XM_002435551.1|	Ixodes scapularis hypothetical protein, mRNA	sp|P14328|SP96_DICDI	Spore coat protein SP96 OS=Dictyostelium discoideum GN=cotA PE=4 SV=2	Tfp pilus assembly protein FimV	K06568	mucin 1, transmembrane
Unigene31066_Ip-T	50.76	6.07	2.97406	1.00464e-09	138.62	50.76	1.47414	3.64563e-11	gi|241106900|ref|XP_002410082.1|	conserved hypothetical protein [Ixodes scapularis] >gi|215492883|gb|EEC02524.1| conserved hypothetical protein [Ixodes scapularis]	gi|322504730|emb|FR798995.1|	Leishmania braziliensis MHOM/BR/75/M2904 contig, possible fusion of chromosomes 20 and 34	sp|Q52KI8|SRRM1_MOUSE	Serine/arginine repetitive matrix protein 1 OS=Mus musculus GN=Srrm1 PE=1 SV=2	ATPases involved in chromosome partitioning	K13172	serine/arginine repetitive matrix protein 2
Unigene31069_Ip-T	29.71	16.89	0.724913	0.0925583	28.92	29.71	-0.0141084	0.970135	gi|389594453|ref|XP_003722449.1|	proteophosphoglycan 5 [Leishmania major strain Friedlin] >gi|323363677|emb|CBZ12682.1| proteophosphoglycan 5 [Leishmania major strain Friedlin]	--	--	sp|Q75JC9|Y8484_DICDI	Uncharacterized protein DDB_G0271670 OS=Dictyostelium discoideum GN=DDB_G0271670 PE=4 SV=1	Cellobiohydrolase A (1,4-beta-cellobiosidase A)	K09291	nucleoprotein TPR
Unigene31134_Ip-T	30.49	67.31	-1.23235	4.77264e-05	14.08	30.49	-1.08992	0.015029	gi|346472791|gb|AEO36240.1|	hypothetical protein [Amblyomma maculatum]	gi|321399158|emb|FR796445.1|	Leishmania infantum JPCM5 genome chromosome 13	sp|P35659|DEK_HUMAN	Protein DEK OS=Homo sapiens GN=DEK PE=1 SV=1	RNA-binding proteins (RRM domain)	K13171	serine/arginine repetitive matrix protein 1
Unigene3133_Ip-T	NA	NA	NA	NA	NA	NA	NA	NA	gi|389593673|ref|XP_003722085.1|	conserved hypothetical protein [Leishmania major strain Friedlin] >gi|321438583|emb|CBZ12342.1| conserved hypothetical protein [Leishmania major strain Friedlin]	--	--	sp|P12957|CALD1_CHICK	Caldesmon OS=Gallus gallus GN=CALD1 PE=1 SV=2	Membrane protein involved in colicin uptake	K12327	caldesmon
Unigene31436_Ip-T	30.85	30.92	-0.0931358	0.799686	25.21	30.85	-0.266502	0.490311	gi|154332073|ref|XP_001561853.1|	putative microtubule-associated protein, partial [Leishmania braziliensis MHOM/BR/75/M2904] >gi|134059174|emb|CAM36873.1| putative microtubule-associated protein, partial [Leishmania braziliensis MHOM/BR/75/M2904]	--	--	--	--	--	--	--
Unigene31802_Ip-T	15.88	20.44	-0.45405	0.344742	19.25	15.88	0.30242	0.535388	gi|154332073|ref|XP_001561853.1|	putative microtubule-associated protein, partial [Leishmania braziliensis MHOM/BR/75/M2904] >gi|134059174|emb|CAM36873.1| putative microtubule-associated protein, partial [Leishmania braziliensis MHOM/BR/75/M2904]	gi|241567467|ref|XM_002402284.1|	Ixodes scapularis conserved hypothetical protein, mRNA	sp|Q95JC9|PRP_PIG	Basic proline-rich protein OS=Sus scrofa PE=1 SV=2	Translation initiation factor 2 (IF-2; GTPase)	K10955	intestinal mucin-2
Unigene32235_Ip-T	7.57	14.95	-1.07165	0.0866062	2.24	7.57	-1.73202	0.0849434	--	--	gi|322498741|emb|FR799608.1|	Leishmania donovani BPK282A1 complete genome, chromosome 21	--	--	--	--	--
Unigene33151_Ip-T	3.56	8.76	-1.38892	0.107595	4.47	3.56	0.35317	0.729542	gi|389594451|ref|XP_003722448.1|	proteophosphoglycan ppg4 [Leishmania major strain Friedlin] >gi|323363676|emb|CBZ12681.1| proteophosphoglycan ppg4 [Leishmania major strain Friedlin]	--	--	sp|Q9UQ35|SRRM2_HUMAN	Serine/arginine repetitive matrix protein 2 OS=Homo sapiens GN=SRRM2 PE=1 SV=2	--	K13172	serine/arginine repetitive matrix protein 2
Unigene34313_Ip-T	33.31	44.88	-0.519983	0.112932	31.3	33.31	-0.06502	0.856294	gi|241724887|ref|XP_002404360.1|	conserved hypothetical protein [Ixodes scapularis] >gi|215505409|gb|EEC14903.1| conserved hypothetical protein [Ixodes scapularis]	gi|321399685|emb|FR796401.1|	Leishmania major strain Friedlin complete genome, chromosome 5	sp|O70472|TM131_MOUSE	Transmembrane protein 131 OS=Mus musculus GN=Tmem131 PE=1 SV=2	ATPases involved in chromosome partitioning	K13172	serine/arginine repetitive matrix protein 2
Unigene34687_Ip-T	NA	NA	NA	NA	45.1	0	6.51983	3.31364e-12	gi|389594451|ref|XP_003722448.1|	proteophosphoglycan ppg4 [Leishmania major strain Friedlin] >gi|323363676|emb|CBZ12681.1| proteophosphoglycan ppg4 [Leishmania major strain Friedlin]	--	--	sp|P98088|MUC5A_HUMAN	Mucin-5AC (Fragments) OS=Homo sapiens GN=MUC5AC PE=1 SV=3	--	K13172	serine/arginine repetitive matrix protein 2
Unigene4737_Ip-T	0	0	NA	NA	NA	NA	NA	NA	gi|339897990|ref|XP_003392429.1|	hypothetical protein, unlikely [Leishmania infantum JPCM5] >gi|321399343|emb|CBZ08590.1| hypothetical protein, unlikely [Leishmania infantum JPCM5]	--	--	sp|Q96N68|CR015_HUMAN	Putative uncharacterized protein C18orf15 OS=Homo sapiens GN=C18orf15 PE=5 SV=1	--	--	--
Unigene5073_Ip-T	0	3.91	-2.17733	0.141549	9.29	0	3.36075	0.00485541	gi|241999818|ref|XP_002434552.1|	ABC transporter, putative [Ixodes scapularis] >gi|215497882|gb|EEC07376.1| ABC transporter, putative [Ixodes scapularis]	gi|361050146|emb|FR799618.2|	Leishmania donovani BPK282A1 complete genome, chromosome 31	sp|Q96J65|MRP9_HUMAN	Multidrug resistance-associated protein 9 OS=Homo sapiens GN=ABCC12 PE=1 SV=2	ABC-type multidrug transport system, ATPase and permease components	K05674	ATP-binding cassette, subfamily C (CFTR/MRP), member 10
Unigene9995_Ip-T	1.67	1.42	0.144091	0.930146	0	1.67	-2.60404	0.295611	gi|154344449|ref|XP_001568166.1|	proteophosphoglycan ppg4 [Leishmania braziliensis MHOM/BR/75/M2904] >gi|134065503|emb|CAM43270.1| proteophosphoglycan ppg4 [Leishmania braziliensis MHOM/BR/75/M2904]	--	--	sp|Q9H7T3|CJ095_HUMAN	Uncharacterized protein C10orf95 OS=Homo sapiens GN=C10orf95 PE=2 SV=1	--	--	--
unigenes that significantly up-regulated are marked with red background color
unigenes that significantly down-regulated are marked with green background color
